# Supplementary material for: Human SARS-CoV-2 challenge uncovers local and systemic response dynamics
Source: Nature. 2024 Jun 19;631(8019):189–98. doi: 10.1038/s41586-024-07575-x (PMC11222146; doi:10.1038/s41586-024-07575-x)
Supplement: Supplementary file 4 — Additional information on (a,b) viral load by RT–qPCR, (c) activation-associated TCRs, (d,e) used public datasets, (f) activation-associated TCRs from public data, (g) participant metadata, (h,i) viral load by FFA, (j,k) CITE-seq and Dextramer technical details, (m) metadata of public data, (n,o) DEG analysis results, (p) antibody titres, and (q) bulk RNA-seq sample overview. [file 41586_2024_7575_MOESM4_ESM.xlsx]

## Sheet: README
Table Number	Sheet Name	Description
a	RT-qPCR_values_nose	RT-qPCR CT values from Nasal (mid-turbinate) swabs
b	RT-qPCR_values_throat	RT-qPCR CT values from Throat (pharyngeal) swabs
c	dextramer_matched_HLA_in_activated_motifs	List of all T cells in the 14 TCR motifs containing both previous activated T cells from the challenge data AND matched dextramer T cells
d	integration_5_studies_donors	Integrated published COVID-19 studies: Unique donors by disease status and study
e	integration_5_studies_gex_vdj	Integrated published COVID-19 studies: Unique donors with matched RNA- and VDJ-seq data by disease status and study after QC and filtering as used in integrated object
f	public_challenge_activated_clonotypes	List of all activated clonotypes found across this study and 5 integrated published COVID-19 studies. Column 'motif' indicates which TCR motif each clonotype belongs to after application of Cell2TCR, and column 'leiden_antigen' indicates a SARS-CoV-2 antigen as matched in IEDB.org.
g	Study_metadata	Overview of select metadata for the 16 participants enrolled within the single cell study. Data included is a summary of that collected up to 28 days post-inoculation.
h	FFA_values_nose	FFA viral titre values from Nasal (mid-turbinate) swabs
i	FFA_values_throat	FFA viral titre values from Throat (pharyngeal) swabs
j	CITE-seq Ab panel	Full list of clones and barcodes in TotalSeq™-C Human Universal Cocktail, V1.0 (Biololgend, 399905)
k	SARS-COV-2_dCODE_DEXTRAMERS_panel	Full list of dCODE Dextramers, inlcuding Class (MHCI or MHCII), Allele (HLA), Peptide, Fluorscent label , Barcode, Lot no., Type of T cell epitope and SARS-Cov-2 target antigen.
l	PBMCs_sample_dextramer_summary	Summary of PBMC samples processed using SARS-CoV-2 mulit-allel dCODE Dextramer panel, including HLA compatibility of each participant.
m	integration_5_studies_sample_table	Integrated published COVID-19 studies: Table listing each sample and metadata (study, sample_id, patient_id, severity, days_since_onset_symptoms)
n	Differentially expressed gene analysis on PBMCs	Results from DEG analysis comparing baseline expression to time points post-inoculation for each cell type separately. Every entry contains the log2 fold change over baseline, and the corresponding (uncorrected) p value, separated by semicolon.
o	Differentially expressed gene analysis on nasopharyngeal cells	Results from DEG analysis comparing baseline expression to time points post-inoculation for each cell type separately. Every entry contains the log2 fold change over baseline, and the corresponding (uncorrected) p value, separated by semicolon.
p	Serum_Antibody_Titre	Serum antibody titers as measured from the participants serum up to 28 days post-inoculation. Data includes neutralizing antibody titres and SARS-CoV-2 anti-spike IgG concentrations collected via a microneutralization assay (MNA) (reported as 50% neutralizing antibody titre (NT50)) and ELISA (ELU ml−1) respectively.
q	Sampling overview of Bulk-RNA-seq validation cohort	Overview of samples included (nasal swab or/and blood) at each timepoint for each participant within the bulk RNA-sequencing validation cohort

## Sheet: a_RT-qPCR_values_nose
Viral load measured via qPCR (CT values ) from nasal swab
	Sustained Infections						Transient infections
Day post-inoculation	participant_1	participant_5	participant_3	participant_6	participant_4	participant_2	participant_7	participant_8	participant_9
1	0	0	0	0	0	0	0	0	0
1.5	0	2951.21	0	0	0	0	3.363	0	0
2	0	15958791	9817.48	0	0	0	0	0	0
2.5	31.6228	301000000	859014	0	110154	0	0	0	0
3	31.6228	1690000000	10914403	15631.5	0	5821.03	0	0	0
3.5	8892.01	621000000	113000000	3863670	3451437	365595	0	0	0
4	31.6228	191000000	55590426	2728978	920450	1548817	0	0	1.5
4.5	176198	7979947	192000000	4355119	6854882	3698282	0	0	0
5	476431	16405898	158000000	78886012	2460368	17139573	0	0	0
5.5	22130947	1510080	20941125	223000000	4255984	97498964	0	0	0
6	326000000	1294196	280000000	249000000	119000000	30338912	0	0	0
6.5	67920363	140000000	1000000000	149000000	23388372	621000000	0	0	0
7	8953648	327000000	42266861	32885163	164000000	6850000000	0	0	0
7.5	185000000	6053409	1330000000	1545254	46238102	785000000	0	0	0
8	36559479	9506048	12133889	487528	88307990	330000000	0	0	0
8.5	14521116	379315	6251727	912011	16443717	18836491	0	0	0
9	1905461	1815516	309030	9120108	34673685	2483133	0	0	0
9.5	120000000	1361445	751623	1870682	1725838	847227	0	0	0
10	26001596	1044720	46344.7	12941958	9462372	86696.2	0	0	0
10.5	10519619	449780	9057.33	2123244	8491805	781628	0	0	0
11	2477422	1291219	31.6228	3775722	35237087	12942	0	0	0
11.5	346737	653131	31.6228	18836491	7943282	33884.4	0	0	0
12	65313.1	1862087	340408	196000000	4688134	6683.44	0	0	0
12.5	1099006	70794.6	31.6228	599791	7998343	746.449	0	0	0
13	1786.49	4466.84	926.83	110918	68548.8	31.6228	0	0	0
13.5	31.6228	165577	31.6228	15958.8	995405	31.6228	0	0	0
14	3326.6	209411	31.6228	4897.79	74473.2	31.6228	0	0	0
14.5	0	29241.5	0	0	5407543	26181.8
15	31.6228	0	0	0	19364.2	1285.29
15.5	31.6228	5727.96	31.6228		13520.7	31.6228
16	31.6228	31.6228			24888.6
16.5	0	31.6228			34514.4
17					112720
17.5
18
18.5
19
19.5
Total Area	412000000	1670000000	1610000000	496000000	296000000	4380000000
Viral load measured via qPCR (log10 copies per mL ) from nasal swab
Day post-inoculation	participant_1	participant_5	participant_3	participant_6	participant_4	participant_2
1	0	0	0	0	0	0
1.5	0	3.47	0	0	0	0
2	0	7.203	3.992	0	0	0
2.5	1.5	8.478	5.934	0	5.042	0
3	1.5	9.229	7.038	4.194	0	3.765
3.5	3.949	8.793	8.053	6.587	6.538	5.563
4	1.5	8.281	7.745	6.436	5.964	6.19
4.5	5.246	6.902	8.284	6.639	6.836	6.568
5	5.678	7.215	8.198	7.897	6.391	7.234
5.5	7.345	6.179	7.321	8.348	6.629	7.989
6	8.513	6.112	8.447	8.396	8.075	7.482
6.5	7.832	8.145	9.002	8.172	7.369	8.793
7	6.952	8.514	7.626	7.517	8.215	9.836
7.5	8.266	6.782	9.124	6.189	7.665	8.895
8	7.563	6.978	7.084	5.688	7.946	8.519
8.5	7.162	5.579	6.796	5.96	7.216	7.275
9	6.28	6.259	5.49	6.96	7.54	6.395
9.5	8.078	6.134	5.876	6.272	6.237	5.928
10	7.415	6.019	4.666	7.112	6.976	4.938
10.5	7.022	5.653	3.957	6.327	6.929	5.893
11	6.394	6.111	1.5	6.577	7.547	4.112
11.5	5.54	5.815	1.5	7.275	6.9	4.53
12	4.815	6.27	5.532	8.292	6.671	3.825
12.5	6.041	4.85	1.5	5.778	6.903	2.873
13	3.252	3.65	2.967	5.045	4.836	1.5
13.5	1.5	5.219	1.5	4.203	5.998	1.5
14	3.522	5.321	1.5	3.69	4.872	1.5
14.5	0	4.466	0	0	6.733	4.418
15	1.5	0	0	0	4.287	3.109
15.5	1.5	3.758	1.5		4.131	1.5
16	1.5	1.5			4.396
16.5	0	1.5			4.538
17					5.052
17.5
18
18.5
19
19.5
AUC log10(copies/mL x days)	8.61499	9.22246	9.20729	8.69552	8.47155	9.64146

## Sheet: b_RT-qPCR_values_throat
Viral load measured via qPCR (CT vaules) from pharyngeal swab
	Sustained Infections						Transient infections
Day post-inoculation	participant_1	participant_5	participant_3	participant_6	participant_4	participant_2	participant_7	participant_8	participant_9
1	0	0	0	0	0	31.6228	0	0	0
1.5	31.6228	17864.9	0	0	0	6950.24	0	0	0
2	31.6228	82794.2	4083.19	0	15170.5	25763212	0	0	0
2.5	1499685	977237	117761	0	31.6228	326588	0	0	0
3	1678804	2454709	3155005	2884.03	46665.9	506991	0	0	0
3.5	2523481	27542287	241546	2152.78	11912420	45185594	1.5	0	0
4	2228435	3971915	17947336	4528976	374973	7227698	0	0	3.088
4.5	50234.3	199067	54450.3	619441	124452	64565.4	0	0	0
5	46773514	5508.08	5000.35	677642	1555966	490908	0	0	0
5.5	142233	3564.51	5176.07	252930	173780	21677	0	0	0
6	529663	5199960	1485936	1056818	36475.4	851000000	3.372	4.055	1.5
6.5	1798.87	1064.14	6165.95	50118.7	8709636	2223310	0	0	0
7	2971666	44360.9	19724227	588844	26607.2	212324	3.996	0	4.083
7.5	741310	5116818	486407	24717241	950605	17179084	0	0	0
8	2264644	2511886	2471724	5915.62	3006076	311889	0	0	0
8.5	3250873	38459.2	298538	159588	58076.4	776247	0	0	0
9	3054921	127938	496592	59566.2	788860	120504	0	0	0
9.5	1448772	26730.1	134276	238232	31.6228	423643	0	0	0
10	769130	5675.45	76207.9	12274.4	31.6228	229615	0	0	0
10.5	1233105	16557.7	10423.2	1282331	210378	31.6228	0	0	0
11	993116	212324	81658.2	38725.8	0	5105.05	0	0	0
11.5	446684	44463.1	0	933254	1492794	55590.4	0	0	0
12	116950	31.6228	46773.5	12050.4	31.6228	12189.9	0	0	0
12.5	21183.6	31.6228	31.6228	96382.9		19998.6	0	0	0
13	17538.8	45603.7	31.6228	101158	145211	43251.4	0	0	0
13.5	6208.69	0	31.6228	4045.76	31.6228	9772.37	0	0	0
14	4477.13	0	8830.8	18197	685488	31.6228	0	0	0
14.5	11143	0	10447.2	32583.7	0	31.6228
15	3854.78	31.6228	1753.88	0	0	0
15.5	3288.52	0	0	4518.56	0	31.6228
16	31.6228	0			34914
16.5		0			0
17					5011.87
17.5
18
18.5
19
19.5
Total Area	36393397	24323441	23435207	17746805	15211917	476000000
Viral load measured via qPCR (log10 copies per mL ) from pharyngeal swab
Day post-inoculation	participant_1	participant_5	participant_3	participant_6	participant_4	participant_2
1	0	0	0	0	0	1.5
1.5	1.5	4.252	0	0	0	3.842
2	1.5	4.918	3.611	0	4.181	7.411
2.5	6.176	5.99	5.071	0	1.5	5.514
3	6.225	6.39	6.499	3.46	4.669	5.705
3.5	6.402	7.44	5.383	3.333	7.076	7.655
4	6.348	6.599	7.254	6.656	5.574	6.859
4.5	4.701	5.299	4.736	5.792	5.095	4.81
5	7.67	3.741	3.699	5.831	6.192	5.691
5.5	5.153	3.552	3.714	5.403	5.24	4.336
6	5.724	6.716	6.172	6.024	4.562	8.93
6.5	3.255	3.027	3.79	4.7	6.94	6.347
7	6.473	4.647	7.295	5.77	4.425	5.327
7.5	5.87	6.709	5.687	7.393	5.978	7.235
8	6.355	6.4	6.393	3.772	6.478	5.494
8.5	6.512	4.585	5.475	5.203	4.764	5.89
9	6.485	5.107	5.696	4.775	5.897	5.081
9.5	6.161	4.427	5.128	5.377	1.5	5.627
10	5.886	3.754	4.882	4.089	1.5	5.361
10.5	6.091	4.219	4.018	6.108	5.323	1.5
11	5.997	5.327	4.912	4.588	0	3.708
11.5	5.65	4.648	0	5.97	6.174	4.745
12	5.068	1.5	4.67	4.081	1.5	4.086
12.5	4.326	1.5	1.5	4.984		4.301
13	4.244	4.659	1.5	5.005	5.162	4.636
13.5	3.793	0	1.5	3.607	1.5	3.99
14	3.651	0	3.946	4.26	5.836	1.5
14.5	4.047	0	4.019	4.513	0	1.5
15	3.586	1.5	3.244	0	0	0
15.5	3.517	0	0	3.655	0	1.5
16	1.5	0			4.543
16.5		0			0
17					3.7
17.5
18
18.5
19
19.5
AUC log10(copies/mL x days)	7.56102	7.38603	7.36987	7.24912	7.18218	8.67771

## Sheet: c_dextramer_matched_HLA_in_acti
	barcode	patient_id	time_point	sample_id	covid_status	cdr3_b_aa	v_b_gene	j_b_gene	cdr3_a_aa	v_a_gene	j_a_gene	dextramer	cell_type	cell_type_majority	_scvi_batch	_scvi_labels	activated	barcode	clone_id	highest_bound_dextramer_matched	highest_bound_dextramer	subject	motif
63	COV19_CH11286514+COV19_CH11408324_ATCATCTTCCACGCAG-1	participant_1	14	participant_1;D14	Infected	CASQELNTGELFF	TRBV19*01	TRBJ2-2*01	CVVNSHAGNMLTF	TRAV12-1*01	TRAJ39*01	0	T CD8 Activated CTL	T CD8 Activated CTL	0	0	TRUE	COV19_CH11286514+COV19_CH11408324_ATCATCTTCCACGCAG-1	62			participant_1	13
65	COV19_CH11286514+COV19_CH11408324_CATGGCGCAGTGGAGT-1	participant_1	14	participant_1;D14	Infected	CASSQSTGDHGYTF	TRBV16*01	TRBJ1-2*01	CADFARLMF	TRAV25*01	TRAJ31*01	0	T CD8 Activated CTL Cycling	T CD8 Activated CTL Cycling	0	0	TRUE	COV19_CH11286514+COV19_CH11408324_CATGGCGCAGTGGAGT-1	64			participant_1	139
68	COV19_CH11286514+COV19_CH11408324_CCTCTGAGTACCAGTT-1	participant_1	14	participant_1;D14	Infected	CASSYSGDGDDTEAFF	TRBV6-5*01	TRBJ1-1*01	CAGHSSYKLIF	TRAV12-2*01	TRAJ12*01	0	T CD8 Activated CTL Cycling	T CD8 Activated CTL Cycling	0	0	TRUE	COV19_CH11286514+COV19_CH11408324_CCTCTGAGTACCAGTT-1	67			participant_1	142
71	COV19_CH11286514+COV19_CH11408324_CGTCCATAGCGTAGTG-1	participant_1	14	participant_1;D14	Infected	CASSFDRNTEAFF	TRBV7-9*01	TRBJ1-1*01	CAGEGDEKLTF	TRAV27*01	TRAJ48*01	0	T CD8 Activated CTL	T CD8 Activated CTL	0	0	TRUE	COV19_CH11286514+COV19_CH11408324_CGTCCATAGCGTAGTG-1	70			participant_1	145
75	COV19_CH11286514+COV19_CH11408324_CTCCTAGCATCCGGGT-1	participant_1	14	participant_1;D14	Infected	CASSKGMAGEPGEQYF	TRBV5-4*01	TRBJ2-7*01	CAVSDLAVTGNQFYF	TRAV8-6*01	TRAJ49*01	0	T CD8 Activated CTL Cycling	T CD8 Activated CTL Cycling	0	0	TRUE	COV19_CH11286514+COV19_CH11408324_CTCCTAGCATCCGGGT-1	74			participant_1	149
80	COV19_CH11286514+COV19_CH11408324_GCATGATAGTACGTTC-1	participant_1	14	participant_1;D14	Infected	CSVEDKGNYGYTF	TRBV29-1*01	TRBJ1-2*01	CAAFSGNTGKLIF	TRAV21*01	TRAJ37*01	0	T CD8 Activated CTL	T CD8 Activated CTL	0	0	TRUE	COV19_CH11286514+COV19_CH11408324_GCATGATAGTACGTTC-1	78			participant_1	48
136	COV19_CH11286515+COV19_CH11408325_CGTCACTGTCACAAGG-1	participant_2	14	participant_2;D14	Infected	CASSLSSGRDEQYF	TRBV27*01	TRBJ2-7*01	CALSGSQGNLIF	TRAV9-2*01	TRAJ42*01	0	T CD8 Activated CTL Cycling	T CD8 Activated CTL Cycling	0	0	TRUE	COV19_CH11286515+COV19_CH11408325_CGTCACTGTCACAAGG-1	131			participant_2	2
159	COV19_CH11286515+COV19_CH11408325_GGAACTTCACTTACGA-1	participant_2	14	participant_2;D14	Infected	CASSLSGPLETQYF	TRBV27*01	TRBJ2-5*01	CALSGSGNQFYF	TRAV9-2*01	TRAJ49*01	0	T CD8 Activated CTL	T CD8 Activated CTL	0	0	TRUE	COV19_CH11286515+COV19_CH11408325_GGAACTTCACTTACGA-1	153			participant_2	6
249	COV19_CH11286516+COV19_CH11408326_GGCCGATAGGCTACGA-1	participant_1	28	participant_1;D28	Infected	CASSLRSGGDEQFF	TRBV27*01	TRBJ2-1*01	CALGGSQGNLIF	TRAV9-2*01	TRAJ42*01	0	T CD8 Activated CTL Cycling	T CD8 Activated CTL Cycling	0	0	TRUE	COV19_CH11286516+COV19_CH11408326_GGCCGATAGGCTACGA-1	231			participant_1	2
254	COV19_CH11286516+COV19_CH11408326_GTCTTCGCATCTACGA-1	participant_1	28	participant_1;D28	Infected	CASSFRTDSYEQYF	TRBV28*01	TRBJ2-7*01	CVVRVDSWGKLQF	TRAV12-1*01	TRAJ24*01	0	T CD8 Activated CTL Cycling	T CD8 Activated CTL Cycling	0	0	TRUE	COV19_CH11286516+COV19_CH11408326_GTCTTCGCATCTACGA-1	235			participant_1	1
268	COV19_CH11286516+COV19_CH11408326_TGACTTTTCGGAATCT-1	participant_1	28	participant_1;D28	Infected	CASSLSGPMETQYF	TRBV27*01	TRBJ2-5*01	CALSGSGNQFYF	TRAV9-2*01	TRAJ49*01	0	T CD4 Activated Helper 1 Cycling	T CD4 Activated Helper 1 Cycling	0	0	TRUE	COV19_CH11286516+COV19_CH11408326_TGACTTTTCGGAATCT-1	248			participant_1	6
275	COV19_CH11286516+COV19_CH11408326_TTAACTCAGCACCGTC-1	participant_1	28	participant_1;D28	Infected	CASSLSSNSYEQYF	TRBV28*01	TRBJ2-7*01	CVVRADSWGKLQF	TRAV12-1*01	TRAJ24*01	0	T CD8 Activated CTL Cycling	T CD8 Activated CTL Cycling	0	0	TRUE	COV19_CH11286516+COV19_CH11408326_TTAACTCAGCACCGTC-1	251			participant_1	1
278	COV19_CH11286516+COV19_CH11408326_TTCTTAGCACAAGACG-1	participant_1	28	participant_1;D28	Infected	CASSLRTDSYEQYF	TRBV28*01	TRBJ2-7*01	CVVRGDSWGKLQF	TRAV12-1*01	TRAJ24*01	0	T CD8 Activated CTL Cycling	T CD8 Activated CTL Cycling	0	0	TRUE	COV19_CH11286516+COV19_CH11408326_TTCTTAGCACAAGACG-1	254			participant_1	1
309	COV19_CH11286518+COV19_CH11408328_AGGGAGTTCAAGAAGT-1	participant_1	14	participant_1;D14	Infected	CASSKGMAGEPGEQYF	TRBV5-4*01	TRBJ2-7*01	CAVSDLAVTGNQFYF	TRAV8-6*01	TRAJ49*01	0	T CD8 Activated CTL Cycling	T CD8 Activated CTL Cycling	0	0	TRUE	COV19_CH11286518+COV19_CH11408328_AGGGAGTTCAAGAAGT-1	74			participant_1	149
315	COV19_CH11286518+COV19_CH11408328_ATTCTACTCTCAACTT-1	participant_1	14	participant_1;D14	Infected	CASSQDGGFSNQPQHF	TRBV3-1*01	TRBJ1-5*01	CAAILGSGGYNKLIF	TRAV13-1*01	TRAJ4*01	0	T CD8 Activated CTL Cycling	T CD8 Activated CTL Cycling	0	0	TRUE	COV19_CH11286518+COV19_CH11408328_ATTCTACTCTCAACTT-1	290			participant_1	355
331	COV19_CH11286518+COV19_CH11408328_GACGTTAGTACATGTC-1	participant_2	14	participant_2;D14	Infected	CASSFRTDSYEQYF	TRBV28*01	TRBJ2-7*01	CVVRRDSWGKFQF	TRAV12-1*01	TRAJ24*01	0	T CD8 Activated CTL	T CD8 Activated CTL	0	0	TRUE	COV19_CH11286518+COV19_CH11408328_GACGTTAGTACATGTC-1	306			participant_2	1
338	COV19_CH11286518+COV19_CH11408328_GGCCGATGTACCAGTT-1	participant_1	14	participant_1;D14	Infected	CASSQDALGTSPLHF	TRBV4-2*01	TRBJ1-6*01	CAASNGNNARLMF	TRAV13-1*01	TRAJ31*01	0	T CD8 Activated CTL	T CD8 Activated CTL	0	0	TRUE	COV19_CH11286518+COV19_CH11408328_GGCCGATGTACCAGTT-1	313			participant_1	376
340	COV19_CH11286518+COV19_CH11408328_GGGAATGGTTCAGACT-1	participant_1	14	participant_1;D14	Infected	CASSLAGDHYEQYF	TRBV9*01	TRBJ2-7*01	CAVGVSMDSGGGADGLTF	TRAV8-3*01	TRAJ45*01	0	T CD8 Activated CTL Cycling	T CD8 Activated CTL Cycling	0	0	TRUE	COV19_CH11286518+COV19_CH11408328_GGGAATGGTTCAGACT-1	315			participant_1	378
348	COV19_CH11286518+COV19_CH11408328_TAGTTGGGTCTGCCAG-1	participant_1	14	participant_1;D14	Infected	CASMGQGASGELFF	TRBV13*01	TRBJ2-2*01	CKVNDYILTGGGNKLTF	TRAV13-1*01	TRAJ10*01	0	T CD8 Activated CTL	T CD8 Activated CTL	0	0	TRUE	COV19_CH11286518+COV19_CH11408328_TAGTTGGGTCTGCCAG-1	323			participant_1	385
354	COV19_CH11286518+COV19_CH11408328_TGGCGCAAGGAGTAGA-1	participant_1	14	participant_1;D14	Infected	CASSFDRNTEAFF	TRBV7-9*01	TRBJ1-1*01	CAGEGDEKLTF	TRAV27*01	TRAJ48*01	0	T CD8 Activated CTL Cycling	T CD8 Activated CTL Cycling	0	0	TRUE	COV19_CH11286518+COV19_CH11408328_TGGCGCAAGGAGTAGA-1	70			participant_1	145
870	COV19_CH11286530+COV19_CH11408300_TGCGCAGAGGAATTAC-1	participant_11	10	participant_11;D10	Uninfected	CASSHSRGSNTEAFF	TRBV3-1*01	TRBJ1-1*01	CAENNSGTYKYIF	TRAV5*01	TRAJ40*01	0	T CD8 Activated CTL Cycling	T CD8 Activated CTL Cycling	0	0	TRUE	COV19_CH11286530+COV19_CH11408300_TGCGCAGAGGAATTAC-1	665			participant_11	709
9073	COV19_CH13254515_AAGCCGCTCATCTGCC-1	participant_1	14	HCS_Dex_4	Sustained infection	CAIQDLNTGELFF	TRBV19*01	TRBJ2-2*01	CVVNRDAGNMLTF	TRAV12-1*01	TRAJ39*01	1	T CD8 EM	T CD8 Activated CTL	0	0	TRUE	COV19_CH13254515_AAGCCGCTCATCTGCC-1	7095	TRUE	A-0201_YLQPRTFLL	participant_1	13
9195	COV19_CH13254515_ACCTTTAGTCCGACGT-1	participant_1	14	HCS_Dex_4	Sustained infection	CASSKGMAGEPGEQYF	TRBV5-4*01	TRBJ2-7*01	CAVSDLAVTGNQFYF	TRAV8-6*01	TRAJ49*01	1	T CD8 Activated CTL Cycling	T CD8 Activated CTL	0	0	TRUE	COV19_CH13254515_ACCTTTAGTCCGACGT-1	74	TRUE	A-0101_TTDPSFLGRY	participant_1	149
9208	COV19_CH13254515_ACGAGGATCTGTCTAT-1	participant_1	14	HCS_Dex_4	Sustained infection	CASSSRSGVDEQFF	TRBV27*01	TRBJ2-1*01	CAVGGSQGNLIF	TRAV9-2*01	TRAJ42*01	1	T CD8 Activated CTL	T CD8 Activated CTL	0	0	TRUE	COV19_CH13254515_ACGAGGATCTGTCTAT-1	7218	TRUE	A-0101_TTDPSFLGRY	participant_1	2
9523	COV19_CH13254515_ATCATCTGTCGACTGC-1	participant_1	14	HCS_Dex_4	Sustained infection	CASSKGMAGEPGEQYF	TRBV5-4*01	TRBJ2-7*01	CAVSDLAVTGNQFYF	TRAV8-6*01	TRAJ49*01	1	T CD8 Activated CTL	T CD8 Activated CTL	0	0	TRUE	COV19_CH13254515_ATCATCTGTCGACTGC-1	74	TRUE	A-0101_TTDPSFLGRY	participant_1	149
9545	COV19_CH13254515_ATCCGAACAGGACGTA-1	participant_1	14	HCS_Dex_4	Sustained infection	CASSDRAGVDEQFF	TRBV27*01	TRBJ2-1*01	CASGGSQGNLIF	TRAV9-2*01	TRAJ42*01	1	T CD8 Activated CTL	T CD8 Activated CTL	0	0	TRUE	COV19_CH13254515_ATCCGAACAGGACGTA-1	7532	TRUE	A-0101_TTDPSFLGRY	participant_1	2
9555	COV19_CH13254515_ATCTACTCACAGCCCA-1	participant_1	14	HCS_Dex_4	Sustained infection	CSVESRANYGYTF	TRBV29-1*01	TRBJ1-2*01	CAVFSGNTGKLIF	TRAV21*01	TRAJ37*01	1	T CD8 Activated CTL	T CD8 Activated CTL	0	0	TRUE	COV19_CH13254515_ATCTACTCACAGCCCA-1	7542	TRUE	A-0101_TTDPSFLGRY	participant_1	48
9572	COV19_CH13254515_ATGAGGGCATAGTAAG-1	participant_1	14	HCS_Dex_4	Sustained infection	CASSFDRNTEAFF	TRBV7-9*01	TRBJ1-1*01	CAGEGDEKLTF	TRAV27*01	TRAJ48*01	1	T CD8 EM	T CD8 Activated CTL	0	0	TRUE	COV19_CH13254515_ATGAGGGCATAGTAAG-1	70	TRUE	A-0101_CTDDNALAYY	participant_1	145
9575	COV19_CH13254515_ATGAGGGGTCTGATCA-1	participant_1	14	HCS_Dex_4	Sustained infection	CASSLRTDSYEQYF	TRBV28*01	TRBJ2-7*01	CVVRVDSWGKLQF	TRAV12-1*01	TRAJ24*01	1	T CD8 Activated CTL	T CD8 Activated CTL	0	0	TRUE	COV19_CH13254515_ATGAGGGGTCTGATCA-1	7559	TRUE	A-0101_PTDNYITTY	participant_1	1
9582	COV19_CH13254515_ATGCGATGTTAAGGGC-1	participant_1	14	HCS_Dex_4	Sustained infection	CASSYSGDGDDTEAFF	TRBV6-5*01	TRBJ1-1*01	CAGHSSYKLIF	TRAV12-2*01	TRAJ12*01	1	T CD8 Activated CTL	T CD8 Activated CTL	0	0	TRUE	COV19_CH13254515_ATGCGATGTTAAGGGC-1	67	TRUE	A-0101_TTDPSFLGRY	participant_1	142
10068	COV19_CH13254515_CGACCTTCAGTAAGAT-1	participant_1	14	HCS_Dex_4	Sustained infection	CASMGQGASGELFF	TRBV13*01	TRBJ2-2*01	CKVNDYILTGGGNKLTF	TRAV13-1*01	TRAJ10*01	1	T CD8 Activated CTL	T CD8 Activated CTL	0	0	TRUE	COV19_CH13254515_CGACCTTCAGTAAGAT-1	323	TRUE	A-0101_CTDDNALAYY	participant_1	385
10119	COV19_CH13254515_CGCCAAGGTGGTCTCG-1	participant_1	14	HCS_Dex_4	Sustained infection	CASSFDRNTEAFF	TRBV7-9*01	TRBJ1-1*01	CAGEGDEKLTF	TRAV27*01	TRAJ48*01	1	T CD8 Activated CTL	T CD8 Activated CTL	0	0	TRUE	COV19_CH13254515_CGCCAAGGTGGTCTCG-1	70	TRUE	A-0101_TTDPSFLGRY	participant_1	145
10334	COV19_CH13254515_CTAGTGAAGTTGTAGA-1	participant_1	14	HCS_Dex_4	Sustained infection	CASSLSGPLEEQYF	TRBV27*01	TRBJ2-7*01	CALSGTGNQFYF	TRAV9-2*01	TRAJ49*01	1	T CD8 Activated CTL	T CD8 Activated CTL	0	0	TRUE	COV19_CH13254515_CTAGTGAAGTTGTAGA-1	8229	TRUE	A-0101_TTDPSFLGRY	participant_1	6
10361	COV19_CH13254515_CTCGAAAGTGACGGTA-1	participant_1	14	HCS_Dex_4	Sustained infection	CASSFDRNTEAFF	TRBV7-9*01	TRBJ1-1*01	CAGEGDEKLTF	TRAV27*01	TRAJ48*01	1	T CD8 Activated CTL	T CD8 Activated CTL	0	0	TRUE	COV19_CH13254515_CTCGAAAGTGACGGTA-1	70	TRUE	A-0101_TTDPSFLGRY	participant_1	145
10382	COV19_CH13254515_CTCGGGAGTTCACCTC-1	participant_1	14	HCS_Dex_4	Sustained infection	CASSSSSGWDEQFF	TRBV27*01	TRBJ2-1*01	CALGGSQGNLIF	TRAV9-2*01	TRAJ42*01	1	T CD8 Activated CTL Cycling	T CD8 Activated CTL Cycling	0	0	TRUE	COV19_CH13254515_CTCGGGAGTTCACCTC-1	8269	TRUE	A-0101_TTDPSFLGRY	participant_1	2
10491	COV19_CH13254515_CTTAGGACATCGTCGG-1	participant_1	14	HCS_Dex_4	Sustained infection	CASSLRSGSDEQFF	TRBV27*01	TRBJ2-1*01	CALGGSQGNLIF	TRAV9-2*01	TRAJ42*01	1	T CD8 Activated CTL Cycling	T CD8 Activated CTL Cycling	0	0	TRUE	COV19_CH13254515_CTTAGGACATCGTCGG-1	8361	TRUE	A-0101_TTDPSFLGRY	participant_1	2
10582	COV19_CH13254515_GACCTGGTCCCAACGG-1	participant_1	14	HCS_Dex_4	Sustained infection	CASSRKTDSYEQYF	TRBV28*01	TRBJ2-7*01	CVSRSDSWGKLQF	TRAV12-1*01	TRAJ24*01	1	T CD8 Activated CTL Cycling	T CD8 Activated CTL	0	0	TRUE	COV19_CH13254515_GACCTGGTCCCAACGG-1	8436	TRUE	A-0101_PTDNYITTY	participant_1	1
10720	COV19_CH13254515_GCAATCAGTATGGTTC-1	participant_1	14	HCS_Dex_4	Sustained infection	CASSYRSGLDEQYF	TRBV27*01	TRBJ2-7*01	CAPGGSQGNLIF	TRAV9-2*01	TRAJ42*01	1	T CD8 Activated CTL Cycling	T CD8 Activated CTL Cycling	0	0	TRUE	COV19_CH13254515_GCAATCAGTATGGTTC-1	8553	TRUE	A-0101_TTDPSFLGRY	participant_1	2
10764	COV19_CH13254515_GCATGATCAACGATCT-1	participant_1	14	HCS_Dex_4	Sustained infection	CASSFRSGQDTQYF	TRBV27*01	TRBJ2-3*01	CALGGSQGNLIF	TRAV9-2*01	TRAJ42*01	1	T CD8 Activated CTL Cycling	T CD8 Activated CTL Cycling	0	0	TRUE	COV19_CH13254515_GCATGATCAACGATCT-1	8591	TRUE	A-0101_TTDPSFLGRY	participant_1	2
10791	COV19_CH13254515_GCCAAATTCCAAACTG-1	participant_1	14	HCS_Dex_4	Sustained infection	CASSQSTGDHGYTF	TRBV16*01	TRBJ1-2*01	CADFARLMF	TRAV25*01	TRAJ31*01	1	T CD8 Activated CTL Cycling	T CD8 Activated CTL Cycling	0	0	TRUE	COV19_CH13254515_GCCAAATTCCAAACTG-1	64	TRUE	A-0101_FTSDYYQLY	participant_1	139
10909	COV19_CH13254515_GGACGTCTCCGTAGTA-1	participant_1	14	HCS_Dex_4	Sustained infection	CASSLAGDHYEQYF	TRBV9*01	TRBJ2-7*01	CAVGVSMDSGGGADGLTF	TRAV8-3*01	TRAJ45*01	1	T CD8 Activated CTL	T CD8 Activated CTL	0	0	TRUE	COV19_CH13254515_GGACGTCTCCGTAGTA-1	315	TRUE	A-0101_FTSDYYQLY	participant_1	378
11286	COV19_CH13254515_TACTCATCACTAGTAC-1	participant_1	14	HCS_Dex_4	Sustained infection	CASSQDALGTSPLHF	TRBV4-2*01	TRBJ1-6*01	CAASNGNNARLMF	TRAV13-1*01	TRAJ31*01	1	T CD8 Activated CTL	T CD8 Activated CTL	0	0	TRUE	COV19_CH13254515_TACTCATCACTAGTAC-1	313	TRUE	A-0101_CTDDNALAYY	participant_1	376
11321	COV19_CH13254515_TAGCCGGGTGAGCGAT-1	participant_1	14	HCS_Dex_4	Sustained infection	CASSKGMAGEPGEQYF	TRBV5-4*01	TRBJ2-7*01	CAVSDLAVTGNQFYF	TRAV8-6*01	TRAJ49*01	1	T CD8 Activated CTL Cycling	T CD8 Activated CTL Cycling	0	0	TRUE	COV19_CH13254515_TAGCCGGGTGAGCGAT-1	74	TRUE	A-0101_TTDPSFLGRY	participant_1	149
11603	COV19_CH13254515_TGCCCTAAGGACTGGT-1	participant_1	14	HCS_Dex_4	Sustained infection	CASSLYSNSYEQYF	TRBV28*01	TRBJ2-7*01	CVVRADSWGKLQF	TRAV12-1*01	TRAJ24*01	1	T CD8 Activated CTL	T CD8 Activated CTL	0	0	TRUE	COV19_CH13254515_TGCCCTAAGGACTGGT-1	9323	TRUE	A-0101_PTDNYITTY	participant_1	1
11655	COV19_CH13254515_TGGCCAGCACGACGAA-1	participant_1	14	HCS_Dex_4	Sustained infection	CASSFDRNTEAFF	TRBV7-9*01	TRBJ1-1*01	CAGEGDEKLTF	TRAV27*01	TRAJ48*01	1	T CD8 Activated CTL	T CD8 Activated CTL	0	0	TRUE	COV19_CH13254515_TGGCCAGCACGACGAA-1	70	TRUE	A-0101_TTDPSFLGRY	participant_1	145
11718	COV19_CH13254515_TGTGTTTCAGCTGCTG-1	participant_1	14	HCS_Dex_4	Sustained infection	CASSFDRNTEAFF	TRBV7-9*01	TRBJ1-1*01	CAGEGDEKLTF	TRAV27*01	TRAJ48*01	1	T CD8 Activated CTL Cycling	T CD8 Activated CTL Cycling	0	0	TRUE	COV19_CH13254515_TGTGTTTCAGCTGCTG-1	70	TRUE	A-0101_CTDDNALAYY	participant_1	145
11834	COV19_CH13254515_TTTACTGTCTATGTGG-1	participant_1	14	HCS_Dex_4	Sustained infection	CASSQDGGFSNQPQHF	TRBV3-1*01	TRBJ1-5*01	CAAILGSGGYNKLIF	TRAV13-1*01	TRAJ4*01	1	T CD8 Activated CTL	T CD8 Activated CTL	0	0	TRUE	COV19_CH13254515_TTTACTGTCTATGTGG-1	290	TRUE	A-0101_TTDPSFLGRY	participant_1	355
11835	COV19_CH13254515_TTTATGCGTCGAATCT-1	participant_1	14	HCS_Dex_4	Sustained infection	CASSLRTDSYEQYF	TRBV28*01	TRBJ2-7*01	CVVRGDSWGKLQF	TRAV12-1*01	TRAJ24*01	1	T CD8 Activated CTL Cycling	T CD8 Activated CTL Cycling	0	0	TRUE	COV19_CH13254515_TTTATGCGTCGAATCT-1	254	TRUE	A-0101_PTDNYITTY	participant_1	1
11855	COV19_CH13254515_TTTGCGCTCGTGGTCG-1	participant_1	14	HCS_Dex_4	Sustained infection	CASSLGSGFDEQYF	TRBV27*01	TRBJ2-7*01	CALAGSQGNLIF	TRAV9-2*01	TRAJ42*01	1	T CD8 Activated CTL Cycling	T CD8 Activated CTL	0	0	TRUE	COV19_CH13254515_TTTGCGCTCGTGGTCG-1	9525	TRUE	A-0101_TTDPSFLGRY	participant_1	2
11991	COV19_CH13254516_CTAGTGACATGTCGAT-1	participant_11	28	HCS_Dex_5a	Abortive infection	CASSHSRGSNTEAFF	TRBV3-1*01	TRBJ1-1*01	CAENNSGTYKYIF	TRAV5*01	TRAJ40*01	1	T CD8 EM	T CD8 EM	0	0	FALSE	COV19_CH13254516_CTAGTGACATGTCGAT-1	665	TRUE	A-0101_TTDPSFLGRY	participant_11	709
14557	COV19_CH13254518_GATCAGTAGGGTGTGT-1	participant_2	28	HCS_Dex_6	Sustained infection	CASSLSSGFDEQFF	TRBV27*01	TRBJ2-1*01	CALGGSQGNLIF	TRAV9-2*01	TRAJ42*01	1	T CD8 Activated CTL	T CD8 Activated CTL	0	0	TRUE	COV19_CH13254518_GATCAGTAGGGTGTGT-1	11144	FALSE	A-0101_TTDPSFLGRY	participant_2	2
14638	COV19_CH13254518_GCAATCAAGCTAGTCT-1	participant_2	28	HCS_Dex_6	Sustained infection	CASSFRTSSYEQYF	TRBV28*01	TRBJ2-7*01	CVVRRDSWGKLQF	TRAV12-1*01	TRAJ24*01	1	T CD8 Activated CTL	T CD8 Activated CTL	0	0	TRUE	COV19_CH13254518_GCAATCAAGCTAGTCT-1	11186	FALSE	A-0101_PTDNYITTY	participant_2	1
14891	COV19_CH13254518_GGACGTCAGGTGACCA-1	participant_2	28	HCS_Dex_6	Sustained infection	CASSLRTDSYEQYF	TRBV28*01	TRBJ2-7*01	CVARADSWGKFQF	TRAV12-1*01	TRAJ24*01	1	T CD8 CTL	T CD8 Activated CTL	0	0	TRUE	COV19_CH13254518_GGACGTCAGGTGACCA-1	11323	FALSE	A-0101_PTDNYITTY	participant_2	1
15549	COV19_CH13254518_TCACGAACAACTGGCC-1	participant_2	28	HCS_Dex_6	Sustained infection	CASSFRSDAYEQYF	TRBV28*01	TRBJ2-7*01	CVVRADSWGKLQF	TRAV12-1*01	TRAJ24*01	1	T CD8 Activated CTL Cycling	T CD8 Activated CTL Cycling	0	0	TRUE	COV19_CH13254518_TCACGAACAACTGGCC-1	11676	FALSE	A-0101_PTDNYITTY	participant_2	1
15617	COV19_CH13254518_TCGAGGCAGGTGCTAG-1	participant_2	28	HCS_Dex_6	Sustained infection	CASSLSTDSYEQYF	TRBV28*01	TRBJ2-7*01	CVVRTDSWGKLQF	TRAV12-1*01	TRAJ24*01	1	T CD8 CTL	T CD8 Activated CTL	0	0	TRUE	COV19_CH13254518_TCGAGGCAGGTGCTAG-1	11718	FALSE	A-0101_PTDNYITTY	participant_2	1

## Sheet: d_integration_5_studies_donors
	COMBAT	Liu	Ren	Stephenson	Yoshida	TOTAL
Acute COVID-19	77	33	76	102	37	325
Convalescence			95		15	110
Healthy	10	14	25	24	41	114
Hospitalised control	36			17		53
TOTAL	123	47	196	143	78	602

## Sheet: e_integration_5_studies_gex_vdj
	COMBAT	Liu	Ren	Stephenson	Yoshida	TOTAL
Acute COVID-19	77	24	48	67	24	240
severe	48	21	32	16	11	128
moderate		3		26	2	31
mild	29		16	16	6	67
asymptomatic				9	5	14
Convalescence			69		13	82
Healthy	10	9	17	17	35	88
Hospitalised control	35			10		45
TOTAL	122	33	134	94	72	455

## Sheet: f_public_challenge_activated_cl
	study	subject	clone_id	motif	leiden_antigen	celltypist_majority	cdr3_b_aa	v_b_gene	j_b_gene	cdr3_a_aa	v_a_gene	j_a_gene
AAGGTTCCATCATCCC-1-gPlexG3	COMBAT	S00049	18036	0	NSP3	T CD8 Activated CTL	CASSLASGWDTQYF	TRBV27*01	TRBJ2-3*01	CALGGSQGNLIF	TRAV9-2*01	TRAJ42*01
AGAGCTTGTAGCACGA-1-gPlexC2	COMBAT	S00020	13204	0	NSP3	T CD8 Activated CTL	CASSFRSGFDEQYF	TRBV27*01	TRBJ2-7*01	CALGGSQGNLIF	TRAV9-2*01	TRAJ42*01
GCATGCGCACCGAAAG-1-gPlexH5	COMBAT	S00114	19783	0	NSP3	T CD8 Activated CTL Cycling	CASSLRSGGDEQFF	TRBV27*01	TRBJ2-1*01	CALGGSQGNLIF	TRAV9-2*01	TRAJ42*01
TTGACTTTCAGTTGAC-25	Ren	P-S055	4494	0	NSP3	T CD8 Activated CTL	CASSDRAGTDTQYF	TRBV27*01	TRBJ2-3*01	CALSESQGNLIF	TRAV9-2*01	TRAJ42*01
CTTTGCGCAAACGCGA-1-gPlexG7	COMBAT	S00049	18036	0	NSP3	T CD8 Activated CTL	CASSLASGWDTQYF	TRBV27*01	TRBJ2-3*01	CALGGSQGNLIF	TRAV9-2*01	TRAJ42*01
COV19_CH11286516+COV19_CH11408326_GGCCGATAGGCTACGA-1	Challenge	participant_1	208	0	NSP3	T CD8 Activated CTL Cycling	CASSLRSGGDEQFF	TRBV27*01	TRBJ2-1*01	CALGGSQGNLIF	TRAV9-2*01	TRAJ42*01
GCGCAACCAGTAACGG-1-gPlexG2	COMBAT	S00049	18036	0	NSP3	T CD8 Activated CTL Cycling	CASSLASGWDTQYF	TRBV27*01	TRBJ2-3*01	CALGGSQGNLIF	TRAV9-2*01	TRAJ42*01
GACACGCGTATCGCAT-1-gPlexA5	COMBAT	S00043	11464	0	NSP3	T CD8 Activated CTL Cycling	CATSSRSGHEKLFF	TRBV27*01	TRBJ1-4*01	CALGGSQGNLIF	TRAV9-2*01	TRAJ42*01
TAAGCGTCACTTAAGC-1-gPlexG4	COMBAT	S00049	18036	0	NSP3	T CD8 Activated CTL	CASSLASGWDTQYF	TRBV27*01	TRBJ2-3*01	CALGGSQGNLIF	TRAV9-2*01	TRAJ42*01
GATGAAAAGGTAAACT-1-gPlexH3	COMBAT	S00054	19437	0	NSP3	T CD4 Activated Helper 1 Cycling	CASSLSSGWDTQYF	TRBV27*01	TRBJ2-3*01	CALGGSQGNLIF	TRAV9-2*01	TRAJ42*01
ATTATCCTCTGCGACG-1-gPlexC7	COMBAT	S00020	13970	0	NSP3	T CD8 Activated CTL Cycling	CASSPRSGQDTQYF	TRBV27*01	TRBJ2-3*01	CALGGSQGNLIF	TRAV9-2*01	TRAJ42*01
CTAATGGAGATCCTGT-1-gPlexG2	COMBAT	S00049	18036	0	NSP3	T CD8 Activated CTL	CASSLASGWDTQYF	TRBV27*01	TRBJ2-3*01	CALGGSQGNLIF	TRAV9-2*01	TRAJ42*01
TCGGTAAGTCAGTGGA-1-gPlexG5	COMBAT	S00049	18036	0	NSP3	T CD8 Activated CTL	CASSLASGWDTQYF	TRBV27*01	TRBJ2-3*01	CALGGSQGNLIF	TRAV9-2*01	TRAJ42*01
CTTGGCTTCGACGGAA-1-gPlexC4	COMBAT	S00020	13970	0	NSP3	T CD8 Activated CTL	CASSPRSGQDTQYF	TRBV27*01	TRBJ2-3*01	CALGGSQGNLIF	TRAV9-2*01	TRAJ42*01
TGCCCTACATGAGCGA-1-gPlexG4	COMBAT	S00049	18036	0	NSP3	T CD8 Activated CTL	CASSLASGWDTQYF	TRBV27*01	TRBJ2-3*01	CALGGSQGNLIF	TRAV9-2*01	TRAJ42*01
ACCAGTAGTTGATTCG-1-gPlexG3	COMBAT	S00049	18036	0	NSP3	T CD8 Activated CTL Cycling	CASSLASGWDTQYF	TRBV27*01	TRBJ2-3*01	CALGGSQGNLIF	TRAV9-2*01	TRAJ42*01
CCACTACTCATAGCAC-1-gPlexG2	COMBAT	S00049	18036	0	NSP3	T CD8 Activated CTL	CASSLASGWDTQYF	TRBV27*01	TRBJ2-3*01	CALGGSQGNLIF	TRAV9-2*01	TRAJ42*01
GTACTCCCAAATACAG-1-gPlexE6	COMBAT	S00097	16295	0	NSP3	T CD8 Activated CTL	CASSSRAGVDEQFF	TRBV27*01	TRBJ2-1*01	CALGGSQGNLIF	TRAV9-2*01	TRAJ42*01
TGACTTTAGGAGTAGA-1-gPlexG6	COMBAT	S00049	18853	0	NSP3	T CD8 Activated CTL	CASSLSSGFDTQYF	TRBV27*01	TRBJ2-3*01	CALSGSQGNLIF	TRAV9-2*01	TRAJ42*01
ATTTCTGCAGTCACTA-1-gPlexH6	COMBAT	S00124	19890	0	NSP3	T CD4 Activated CTL	CASSLSSGFDEQYF	TRBV27*01	TRBJ2-7*01	CALAGSQGNLIF	TRAV9-2*01	TRAJ42*01
ACCTTTACATACCATG-1-gPlexC7	COMBAT	S00020	13204	0	NSP3	T CD8 Activated CTL	CASSFRSGFDEQYF	TRBV27*01	TRBJ2-7*01	CALGGSQGNLIF	TRAV9-2*01	TRAJ42*01
TTCCCAGCACCAGGCT-1-gPlexG4	COMBAT	S00049	18036	0	NSP3	T CD8 Activated CTL	CASSLASGWDTQYF	TRBV27*01	TRBJ2-3*01	CALGGSQGNLIF	TRAV9-2*01	TRAJ42*01
AGAGTGGAGTCAAGGC-1-gPlexG2	COMBAT	S00049	18036	0	NSP3	T CD8 Activated CTL	CASSLASGWDTQYF	TRBV27*01	TRBJ2-3*01	CALGGSQGNLIF	TRAV9-2*01	TRAJ42*01
AACTCTTTCGGATGGA-1-gPlexG5	COMBAT	S00049	18036	0	NSP3	T CD8 Activated CTL	CASSLASGWDTQYF	TRBV27*01	TRBJ2-3*01	CALGGSQGNLIF	TRAV9-2*01	TRAJ42*01
AACTTTCAGGTTACCT-1-gPlexG7	COMBAT	S00049	18872	0	NSP3	T CD8 Activated CTL	CASSSRAGTDTQYF	TRBV27*01	TRBJ2-3*01	CAPGGSQGNLIF	TRAV9-2*01	TRAJ42*01
CTCGTCATCCGAACGC-1-gPlexB2	COMBAT	S00078	12152	0	NSP3	T CD8 Activated CTL Cycling	CASSLSSGWNEQFF	TRBV27*01	TRBJ2-1*01	CALGGSQGNLIF	TRAV9-2*01	TRAJ42*01
GATCGCGTCCTCATTA-1-gPlexG5	COMBAT	S00049	18036	0	NSP3	T CD8 Activated CTL	CASSLASGWDTQYF	TRBV27*01	TRBJ2-3*01	CALGGSQGNLIF	TRAV9-2*01	TRAJ42*01
CTGGTCTTCCGCATCT-1-gPlexB3	COMBAT	S00078	12152	0	NSP3	T CD8 Activated CTL Cycling	CASSLSSGWNEQFF	TRBV27*01	TRBJ2-1*01	CALGGSQGNLIF	TRAV9-2*01	TRAJ42*01
GACCAATCAACCGCCA-1-gPlexG1	COMBAT	S00049	18036	0	NSP3	T CD8 Activated CTL Cycling	CASSLASGWDTQYF	TRBV27*01	TRBJ2-3*01	CALGGSQGNLIF	TRAV9-2*01	TRAJ42*01
AAGACCTCAGTGGGAT-1-gPlexG5	COMBAT	S00106	18583	0	NSP3	T CD8 Activated CTL	CASSLKDGTDTQYF	TRBV27*01	TRBJ2-3*01	CALVGSQGNLIF	TRAV9-2*01	TRAJ42*01
CTCGTCACAATGAAAC-1-gPlexH6	COMBAT	S00114	19062	0	NSP3	T CD8 Activated CTL	CASSLSSGRETQYF	TRBV27*01	TRBJ2-5*01	CALSGSQGNLIF	TRAV9-2*01	TRAJ42*01
ACGCAGCGTAACGCGA-1-gPlexC1	COMBAT	S00020	13204	0	NSP3	T CD8 Activated CTL Cycling	CASSFRSGFDEQYF	TRBV27*01	TRBJ2-7*01	CALGGSQGNLIF	TRAV9-2*01	TRAJ42*01
ATAGACCTCTCAAGTG-1-gPlexB1	COMBAT	S00078	11888	0	NSP3	T CD8 Activated CTL Cycling	CASSLSSGRDEQFF	TRBV27*01	TRBJ2-1*01	CALAGSQGNLIF	TRAV9-2*01	TRAJ42*01
AGCTTGAAGGGAACGG-1-gPlexG5	COMBAT	S00106	18601	0	NSP3	T CD8 Activated CTL	CASSDRAGTDTQYF	TRBV27*01	TRBJ2-3*01	CALSGSQGNLIF	TRAV9-2*01	TRAJ42*01
CV001_KM9294106-CV001_KM9294122_GTTCTCGGTTGTACAC-1	Yoshida	AP1	2801	0	NSP3	T CD8 CTL	CASSSSSGWDTQYF	TRBV27*01	TRBJ2-3*01	CALGGSQGNLIF	TRAV9-2*01	TRAJ42*01
CATATTCGTATCTGCA-1-gPlexG4	COMBAT	S00049	18036	0	NSP3	T CD8 Activated CTL	CASSLASGWDTQYF	TRBV27*01	TRBJ2-3*01	CALGGSQGNLIF	TRAV9-2*01	TRAJ42*01
CAGCAGCTCAACTCTT-1-gPlexG4	COMBAT	S00049	18036	0	NSP3	T CD8 Activated CTL Cycling	CASSLASGWDTQYF	TRBV27*01	TRBJ2-3*01	CALGGSQGNLIF	TRAV9-2*01	TRAJ42*01
ATGGGAGGTATTCGTG-1-gPlexG6	COMBAT	S00049	18036	0	NSP3	T CD8 Activated CTL	CASSLASGWDTQYF	TRBV27*01	TRBJ2-3*01	CALGGSQGNLIF	TRAV9-2*01	TRAJ42*01
CGAGAAGCACTTCGAA-1-gPlexG4	COMBAT	S00049	18498	0	NSP3	T CD8 CTL	CASSDRAGTDTQYF	TRBV27*01	TRBJ2-3*01	CALSDSWGKLQF	TRAV9-2*01	TRAJ24*01
TGGTTAGCATGTAGTC-1-gPlexG3	COMBAT	S00049	18036	0	NSP3	T CD8 Activated CTL	CASSLASGWDTQYF	TRBV27*01	TRBJ2-3*01	CALGGSQGNLIF	TRAV9-2*01	TRAJ42*01
CCAATCCCACCACGTG-1-gPlexD6	COMBAT	S00048	15287	0	NSP3	T CD8 Activated CTL	CASSPRSGWEKLFF	TRBV27*01	TRBJ1-4*01	CAPGGSQGNLIF	TRAV9-2*01	TRAJ42*01
ACGCCGAGTCTCATCC-1-gPlexD7	COMBAT	S00068	15379	0	NSP3	T CD8 Activated CTL Cycling	CASAPRSGNEKLFF	TRBV27*01	TRBJ1-4*01	CALSGSQGNLIF	TRAV9-2*01	TRAJ42*01
CV001_KM9294103-CV001_KM9294119_CTGGTCTAGAATTGTG-1	Yoshida	AP6	2527	0	NSP3	T CD8 CTL	CASSSRDGTDTQYF	TRBV27*01	TRBJ2-3*01	CALGGSQGNLIF	TRAV9-2*01	TRAJ42*01
CV001_KM9294103-CV001_KM9294119_CTGTGCTTCGCCAGCA-1	Yoshida	AP6	2527	0	NSP3	T CD8 CTL	CASSSRDGTDTQYF	TRBV27*01	TRBJ2-3*01	CALGGSQGNLIF	TRAV9-2*01	TRAJ42*01
CTCATTACACGGCCAT-1-gPlexA7	COMBAT	S00043	11774	0	NSP3	T CD8 Activated CTL Cycling	CASSDRSGTDTQYF	TRBV27*01	TRBJ2-3*01	CALGGSQGNLIF	TRAV9-2*01	TRAJ42*01
CGGACTGAGCACACAG-1-gPlexJ4	COMBAT	S00124	20508	0	NSP3	T CD8 Activated CTL Cycling	CASSLRSGSDEQYF	TRBV27*01	TRBJ2-7*01	CALGGSQGNLIF	TRAV9-2*01	TRAJ42*01
GGACGTCCAAGTTCTG-1-gPlexH4	COMBAT	S00114	19611	0	NSP3	T CD8 Activated CTL	CASSFRDGTDTQYF	TRBV27*01	TRBJ2-3*01	CALSGSQGNLIF	TRAV9-2*01	TRAJ42*01
COV19_CH11286515+COV19_CH11408325_CGTCACTGTCACAAGG-1	Challenge	participant_2	118	0	NSP3	T CD8 Activated CTL Cycling	CASSLSSGRDEQYF	TRBV27*01	TRBJ2-7*01	CALSGSQGNLIF	TRAV9-2*01	TRAJ42*01
CGAGAAGGTAGAGTGC-1-gPlexH1	COMBAT	S00114	19062	0	NSP3	T CD8 Activated CTL	CASSLSSGRETQYF	TRBV27*01	TRBJ2-5*01	CALSGSQGNLIF	TRAV9-2*01	TRAJ42*01
AGAGCTTAGATGTCGG-1-gPlexH3	COMBAT	S00114	19062	0	NSP3	T CD8 Activated CTL	CASSLSSGRETQYF	TRBV27*01	TRBJ2-5*01	CALSGSQGNLIF	TRAV9-2*01	TRAJ42*01
GAATGAAGTCCCGACA-1-gPlexG6	COMBAT	S00049	18036	0	NSP3	T CD8 Activated CTL	CASSLASGWDTQYF	TRBV27*01	TRBJ2-3*01	CALGGSQGNLIF	TRAV9-2*01	TRAJ42*01
TCTGGAACACTAGTAC-1-gPlexC3	COMBAT	S00020	13820	0	NSP3	T CD8 Activated CTL Cycling	CASSLRSGNDEQYF	TRBV27*01	TRBJ2-7*01	CALGGSQGNLIF	TRAV9-2*01	TRAJ42*01
AGTAGTCCAGGTCCAC-1-gPlexF6	COMBAT	S00060	17559	0	NSP3	T CD8 Activated CTL Cycling	CASGIRDGTDTQYF	TRBV27*01	TRBJ2-3*01	CAEVGSQGNLIF	TRAV9-2*01	TRAJ42*01
GAAATGAAGTAGTGCG-1-gPlexG6	COMBAT	S00049	18036	0	NSP3	T CD8 Activated CTL	CASSLASGWDTQYF	TRBV27*01	TRBJ2-3*01	CALGGSQGNLIF	TRAV9-2*01	TRAJ42*01
GGGAATGGTTCGTGAT-1-gPlexC7	COMBAT	S00042	14588	0	NSP3	T CD8 Activated CTL Cycling	CASSLGSGWDEQFF	TRBV27*01	TRBJ2-1*01	CAPGGSQGNLIF	TRAV9-2*01	TRAJ42*01
CV001_KM9294106-CV001_KM9294122_CTACATTTCTTTAGTC-1	Yoshida	AP6	2527	0	NSP3	T CD8 Activated CTL Cycling	CASSSRDGTDTQYF	TRBV27*01	TRBJ2-3*01	CALGGSQGNLIF	TRAV9-2*01	TRAJ42*01
AACCATGGTAAATGTG-1-gPlexG6	COMBAT	S00106	18601	0	NSP3	T CD8 Activated CTL	CASSDRAGTDTQYF	TRBV27*01	TRBJ2-3*01	CALSGSQGNLIF	TRAV9-2*01	TRAJ42*01
CAGGTGCAGGCTCAGA-1-gPlexJ4	COMBAT	S00124	20491	0	NSP3	T CD8 Activated CTL Cycling	CASSLSSGWEKLFF	TRBV27*01	TRBJ1-4*01	CALGGSQGNLIF	TRAV9-2*01	TRAJ42*01
CATGACACACCAGTTA-1-gPlexG3	COMBAT	S00049	18036	0	NSP3	T CD8 Activated CTL	CASSLASGWDTQYF	TRBV27*01	TRBJ2-3*01	CALGGSQGNLIF	TRAV9-2*01	TRAJ42*01
TGAGCATTCGGCGCTA-1-gPlexC4	COMBAT	S00020	14034	0	NSP3	T CD8 Activated CTL Cycling	CASSDRAGTDTQYF	TRBV27*01	TRBJ2-3*01	CALGGSQGNLIF	TRAV9-2*01	TRAJ42*01
ACTTTCATCTATCCCG-1-gPlexG3	COMBAT	S00049	18036	0	NSP3	T CD8 Activated CTL	CASSLASGWDTQYF	TRBV27*01	TRBJ2-3*01	CALGGSQGNLIF	TRAV9-2*01	TRAJ42*01
CTAACTTTCAGGTAAA-1-gPlexG5	COMBAT	S00106	18647	1	NSP3	T CD8 Activated CTL	CASSLSTNSYEQYF	TRBV28*01	TRBJ2-7*01	CVVRSDSWGKLQF	TRAV12-1*01	TRAJ24*01
ATAACGCCATGTCGAT-1-gPlexB1	COMBAT	S00078	11887	1	NSP3	T CD8 Activated CTL	CASSLRQNSYEQYF	TRBV28*01	TRBJ2-7*01	CVVRADSWGKLQF	TRAV12-1*01	TRAJ24*01
AGACGTTGTAAGTAGT-1-gPlexC7	COMBAT	S00039	13368	1	NSP3	T CD8 Activated CTL Cycling	CASSFRSNSYEQYF	TRBV28*01	TRBJ2-7*01	CVVRADSWGKLQF	TRAV12-1*01	TRAJ24*01
GAACGGAAGTGAATTG-1-gPlexB3	COMBAT	S00078	11887	1	NSP3	T CD8 Activated CTL	CASSLRQNSYEQYF	TRBV28*01	TRBJ2-7*01	CVVRADSWGKLQF	TRAV12-1*01	TRAJ24*01
GACTAACCATGGGAAC-1-gPlexC4	COMBAT	S00020	13983	1	NSP3	T CD8 Activated CTL	CASGRRTDTYEQYF	TRBV28*01	TRBJ2-7*01	CVLRGDSWGKLQF	TRAV12-1*01	TRAJ24*01
GTTCATTTCCAAACAC-1-gPlexC1	COMBAT	S00039	13368	1	NSP3	T CD8 Activated CTL	CASSFRSNSYEQYF	TRBV28*01	TRBJ2-7*01	CVVRADSWGKLQF	TRAV12-1*01	TRAJ24*01
CTTGGCTAGAGTTGGC-1-gPlexG5	COMBAT	S00106	18494	1	NSP3	T CD8 Activated CTL	CASSRRTDSYEQYF	TRBV28*01	TRBJ2-7*01	CAGRADSWGKLQF	TRAV12-1*01	TRAJ24*01
CATTCGCAGGATGGTC-1-gPlexG6	COMBAT	S00106	18338	1	NSP3	T CD8 Activated CTL	CASSHRTDTYEQYF	TRBV28*01	TRBJ2-7*01	CVVRSDSWGKLQF	TRAV12-1*01	TRAJ24*01
CCTTACGAGTGGAGAA-1-gPlexG4	COMBAT	S00106	18494	1	NSP3	Monocyte CD14+	CASSRRTDSYEQYF	TRBV28*01	TRBJ2-7*01	CAGRADSWGKLQF	TRAV12-1*01	TRAJ24*01
AAAGATGGTAATCACC-1-gPlexC7	COMBAT	S00020	14461	1	NSP3	T CD8 Activated CTL	CASSRRTDSYEQYF	TRBV28*01	TRBJ2-7*01	CVARTDSWGKLQF	TRAV12-1*01	TRAJ24*01
ACGAGCCAGCAAATCA-1-gPlexG6	COMBAT	S00106	18338	1	NSP3	T CD8 Activated CTL	CASSHRTDTYEQYF	TRBV28*01	TRBJ2-7*01	CVVRSDSWGKLQF	TRAV12-1*01	TRAJ24*01
TCGGTAATCCCTGACT-1-gPlexG5	COMBAT	S00106	18707	1	NSP3	T CD8 EMRA	CASSLRTDAYEQYF	TRBV28*01	TRBJ2-7*01	CVVRADSWGKLQF	TRAV12-1*01	TRAJ24*01
ACGATACAGCAGACTG-1-gPlexH4	COMBAT	S00124	19503	1	NSP3	T CD8 Activated CTL Cycling	CASSFRSNSYEQYF	TRBV28*01	TRBJ2-7*01	CVVRGDSWGKLQF	TRAV12-1*01	TRAJ24*01
TGTATTCTCACCATAG-1-gPlexB1	COMBAT	S00078	11887	1	NSP3	T CD8 Activated CTL Cycling	CASSLRQNSYEQYF	TRBV28*01	TRBJ2-7*01	CVVRADSWGKLQF	TRAV12-1*01	TRAJ24*01
TACCTATAGCTAACAA-1-gPlexC6	COMBAT	S00039	13368	1	NSP3	T CD8 Activated CTL	CASSFRSNSYEQYF	TRBV28*01	TRBJ2-7*01	CVVRADSWGKLQF	TRAV12-1*01	TRAJ24*01
CATCAGAGTGGCCCTA-1-gPlexG4	COMBAT	S00106	18156	1	NSP3	T CD8 Activated CTL	CASSLRTDSYEQYF	TRBV28*01	TRBJ2-7*01	CVVRTDSWGKLQF	TRAV12-1*01	TRAJ24*01
GTTCATTCATCCGCGA-25	Ren	P-S055	4303	1	NSP3	T CD8 Activated CTL	CASSLPTDSYEQYF	TRBV28*01	TRBJ2-7*01	CVVRSDSWGKLQF	TRAV12-1*01	TRAJ24*01
TCTGGAAGTTGTGGAG-25	Ren	P-S055	4303	1	NSP3	T CD8 Activated CTL	CASSLPTDSYEQYF	TRBV28*01	TRBJ2-7*01	CVVRSDSWGKLQF	TRAV12-1*01	TRAJ24*01
CGCTATCGTGAACCTT-1-gPlexC5	COMBAT	S00039	13368	1	NSP3	T CD8 Activated CTL Cycling	CASSFRSNSYEQYF	TRBV28*01	TRBJ2-7*01	CVVRADSWGKLQF	TRAV12-1*01	TRAJ24*01
TGCACCTGTACCGTAT-1-gPlexC3	COMBAT	S00039	13368	1	NSP3	T CD8 Activated CTL	CASSFRSNSYEQYF	TRBV28*01	TRBJ2-7*01	CVVRADSWGKLQF	TRAV12-1*01	TRAJ24*01
COV19_CH11286516+COV19_CH11408326_GTCTTCGCATCTACGA-1	Challenge	participant_1	212	1	NSP3	T CD8 Activated CTL Cycling	CASSFRTDSYEQYF	TRBV28*01	TRBJ2-7*01	CVVRVDSWGKLQF	TRAV12-1*01	TRAJ24*01
CTTAGGAAGCTCCTTC-1-gPlexG4	COMBAT	S00106	18338	1	NSP3	T CD8 Activated CTL	CASSHRTDTYEQYF	TRBV28*01	TRBJ2-7*01	CVVRSDSWGKLQF	TRAV12-1*01	TRAJ24*01
TGCCCTATCAAGCCTA-25	Ren	P-S055	4303	1	NSP3	T CD8 Activated CTL	CASSLPTDSYEQYF	TRBV28*01	TRBJ2-7*01	CVVRSDSWGKLQF	TRAV12-1*01	TRAJ24*01
COV19_CH11286516+COV19_CH11408326_TTAACTCAGCACCGTC-1	Challenge	participant_1	225	1	NSP3	T CD8 Activated CTL Cycling	CASSLSSNSYEQYF	TRBV28*01	TRBJ2-7*01	CVVRADSWGKLQF	TRAV12-1*01	TRAJ24*01
TGGGCGTAGTCGAGTG-1-gPlexG2	COMBAT	S00049	18276	1	NSP3	T CD8 Activated CTL Cycling	CASSLRTDHYEQYF	TRBV28*01	TRBJ2-7*01	CVVRSDSWGKLQF	TRAV12-1*01	TRAJ24*01
GTGCAGCCATGCTAGT-1-gPlexC5	COMBAT	S00039	13368	1	NSP3	T CD8 Activated CTL Cycling	CASSFRSNSYEQYF	TRBV28*01	TRBJ2-7*01	CVVRADSWGKLQF	TRAV12-1*01	TRAJ24*01
TACAGTGTCCTCAACC-1-gPlexC5	COMBAT	S00039	13368	1	NSP3	T CD8 Activated CTL Cycling	CASSFRSNSYEQYF	TRBV28*01	TRBJ2-7*01	CVVRADSWGKLQF	TRAV12-1*01	TRAJ24*01
TCTTTCCTCGTCCGTT-1-gPlexG4	COMBAT	S00106	18338	1	NSP3	T CD8 Activated CTL	CASSHRTDTYEQYF	TRBV28*01	TRBJ2-7*01	CVVRSDSWGKLQF	TRAV12-1*01	TRAJ24*01
ATCATCTAGACATAAC-25	Ren	P-S055	4270	1	NSP3	T CD8 Activated CTL	CASSLTSNTYEQYF	TRBV28*01	TRBJ2-7*01	CVVRYDSWGKLQF	TRAV12-1*01	TRAJ24*01
CAGAATCGTGTCGCTG-1-gPlexG2	COMBAT	S00106	18156	1	NSP3	T CD8 Activated CTL	CASSLRTDSYEQYF	TRBV28*01	TRBJ2-7*01	CVVRTDSWGKLQF	TRAV12-1*01	TRAJ24*01
CCTACCAGTATCAGTC-1-gPlexG3	COMBAT	S00106	18338	1	NSP3	T CD8 Activated CTL	CASSHRTDTYEQYF	TRBV28*01	TRBJ2-7*01	CVVRSDSWGKLQF	TRAV12-1*01	TRAJ24*01
COV19_CH11286516+COV19_CH11408326_TTCTTAGCACAAGACG-1	Challenge	participant_1	228	1	NSP3	T CD8 Activated CTL Cycling	CASSLRTDSYEQYF	TRBV28*01	TRBJ2-7*01	CVVRGDSWGKLQF	TRAV12-1*01	TRAJ24*01
GATCGTACAAATCCGT-MH9143272	Stephenson	MH9143272	1585	1	NSP3	T CD8 EM	CASSLRTDAYEQYF	TRBV28*01	TRBJ2-7*01	CVVRGDSWGKLQF	TRAV12-1*01	TRAJ24*01
CTCTACGAGCCAGTAG-1-gPlexB7	COMBAT	S00078	11887	1	NSP3	T CD8 Activated CTL Cycling	CASSLRQNSYEQYF	TRBV28*01	TRBJ2-7*01	CVVRADSWGKLQF	TRAV12-1*01	TRAJ24*01
TCACAAGAGTTGCAGG-25	Ren	P-S055	4270	1	NSP3	T CD8 Activated CTL	CASSLTSNTYEQYF	TRBV28*01	TRBJ2-7*01	CVVRYDSWGKLQF	TRAV12-1*01	TRAJ24*01
CATGCCTCACTTCTGC-25	Ren	P-S055	4303	1	NSP3	T CD8 Activated CTL	CASSLPTDSYEQYF	TRBV28*01	TRBJ2-7*01	CVVRSDSWGKLQF	TRAV12-1*01	TRAJ24*01
CCAGCGACAAAGCGGT-25	Ren	P-S055	4303	1	NSP3	T CD8 Activated CTL	CASSLPTDSYEQYF	TRBV28*01	TRBJ2-7*01	CVVRSDSWGKLQF	TRAV12-1*01	TRAJ24*01
COV19_CH11286518+COV19_CH11408328_GACGTTAGTACATGTC-1	Challenge	participant_2	264	1	NSP3	T CD8 Activated CTL	CASSFRTDSYEQYF	TRBV28*01	TRBJ2-7*01	CVVRRDSWGKFQF	TRAV12-1*01	TRAJ24*01
CTCTAATAGTGTCTCA-25	Ren	P-S055	4270	1	NSP3	T CD8 Activated CTL	CASSLTSNTYEQYF	TRBV28*01	TRBJ2-7*01	CVVRYDSWGKLQF	TRAV12-1*01	TRAJ24*01
CGAACATAGCCACGCT-1-gPlexC6	COMBAT	S00020	14322	1	NSP3	T CD8 Activated CTL Cycling	CASSLSSNSYEQYF	TRBV28*01	TRBJ2-7*01	CVVRSDSWGKLQF	TRAV12-1*01	TRAJ24*01
CTGAAACTCTTGAGGT-25	Ren	P-S055	4270	1	NSP3	T CD8 Activated CTL	CASSLTSNTYEQYF	TRBV28*01	TRBJ2-7*01	CVVRYDSWGKLQF	TRAV12-1*01	TRAJ24*01
GACACGCGTGCATCTA-25	Ren	P-S055	4303	1	NSP3	T CD8 Activated CTL	CASSLPTDSYEQYF	TRBV28*01	TRBJ2-7*01	CVVRSDSWGKLQF	TRAV12-1*01	TRAJ24*01
AGCTCCTTCCGCATCT-1-gPlexG4	COMBAT	S00106	18461	1	NSP3	T CD8 Activated CTL	CASSFRRDSYEQYF	TRBV28*01	TRBJ2-7*01	CVVRRDSWGKLQF	TRAV12-1*01	TRAJ24*01
GACAGAGAGCGTGTCC-25	Ren	P-S055	4303	1	NSP3	T CD8 Activated CTL	CASSLPTDSYEQYF	TRBV28*01	TRBJ2-7*01	CVVRSDSWGKLQF	TRAV12-1*01	TRAJ24*01
GGACAGATCGAGGTAG-25	Ren	P-S055	4270	1	NSP3	T CD8 Activated CTL	CASSLTSNTYEQYF	TRBV28*01	TRBJ2-7*01	CVVRYDSWGKLQF	TRAV12-1*01	TRAJ24*01
COV19_CH11286529+COV19_CH11408299_ATCTACTCAGAGTGTG-1	Challenge	participant_6	404	2	S	T CD8 Activated CTL Cycling	CASSLGQGDTEAFF	TRBV5-1*01	TRBJ1-1*01	CATDTGRRALTF	TRAV17*01	TRAJ5*01
COV19_CH11286529+COV19_CH11408299_GACTGCGCATGGGAAC-1	Challenge	participant_6	411	2	S	T CD8 Activated CTL Cycling	CASSPSGGVGDTEAFF	TRBV5-1*01	TRBJ1-1*01	CATDTGRRALTF	TRAV17*01	TRAJ5*01
COV19_CH11286529+COV19_CH11408299_CAGCATATCGCCAGCA-1	Challenge	participant_6	466	2	S	T CD8 Activated CTL Cycling	CASSNGGLGDTEAFF	TRBV5-1*01	TRBJ1-1*01	CATDTGRRALTF	TRAV17*01	TRAJ5*01
COV19_CH11286529+COV19_CH11408299_AAGGAGCGTCAACTGT-1	Challenge	participant_6	411	2	S	T CD8 Activated CTL Cycling	CASSPSGGVGDTEAFF	TRBV5-1*01	TRBJ1-1*01	CATDTGRRALTF	TRAV17*01	TRAJ5*01
COV19_CH11286529+COV19_CH11408299_CAACCAAAGAAGGCCT-1	Challenge	participant_6	415	2	S	T CD4 Activated CTL Cycling	CASSLGQGDTEAFF	TRBV5-1*01	TRBJ1-1*01	CAADTGRRALTF	TRAV17*01	TRAJ5*01
COV19_CH11286529+COV19_CH11408299_CAGAGAGCAGTTCCCT-1	Challenge	participant_6	404	2	S	T CD8 Activated CTL Cycling	CASSLGQGDTEAFF	TRBV5-1*01	TRBJ1-1*01	CATDTGRRALTF	TRAV17*01	TRAJ5*01
COV19_CH11286529+COV19_CH11408299_ACATACGCACTACAGT-1	Challenge	participant_6	415	2	S	T CD4 Activated CTL Cycling	CASSLGQGDTEAFF	TRBV5-1*01	TRBJ1-1*01	CAADTGRRALTF	TRAV17*01	TRAJ5*01
COV19_CH11286529+COV19_CH11408299_GATCGCGTCATCATTC-1	Challenge	participant_6	443	2	S	T CD8 Activated CTL Cycling	CASSLGQGDTEAFF	TRBV5-1*01	TRBJ1-1*01	CASDTGRRALTF	TRAV17*01	TRAJ5*01
COV19_CH11286529+COV19_CH11408299_GCAAACTGTTTAGGAA-1	Challenge	participant_6	404	2	S	T CD8 Activated CTL Cycling	CASSLGQGDTEAFF	TRBV5-1*01	TRBJ1-1*01	CATDTGRRALTF	TRAV17*01	TRAJ5*01
COV19_CH11286529+COV19_CH11408299_ATGGGAGGTTTAGCTG-1	Challenge	participant_6	404	2	S	T CD8 Activated CTL	CASSLGQGDTEAFF	TRBV5-1*01	TRBJ1-1*01	CATDTGRRALTF	TRAV17*01	TRAJ5*01
COV19_CH11286529+COV19_CH11408299_GATGAGGCATGACGGA-1	Challenge	participant_6	404	2	S	T CD8 Activated CTL Cycling	CASSLGQGDTEAFF	TRBV5-1*01	TRBJ1-1*01	CATDTGRRALTF	TRAV17*01	TRAJ5*01
COV19_CH11286529+COV19_CH11408299_CCCAATCCACGAGAGT-1	Challenge	participant_6	477	2	S	T CD8 Activated CTL Cycling	CASSRGQGDTEAFF	TRBV5-1*01	TRBJ1-1*01	CATDTGRRALTF	TRAV17*01	TRAJ5*01
COV19_CH11286535+COV19_CH11408305_TGGGCGTAGGTGCTTT-1	Challenge	participant_6	815	2	S	T CD8 Activated CTL Cycling	CASSPGQGDTEAFF	TRBV5-1*01	TRBJ1-1*01	CATDTGRRALTF	TRAV17*01	TRAJ5*01
COV19_CH11286529+COV19_CH11408299_GCGACCATCTCTTGAT-1	Challenge	participant_6	409	2	S	T CD8 Activated CTL Cycling	CASSFGQGDTEAFF	TRBV5-1*01	TRBJ1-1*01	CATDTGRRALTF	TRAV17*01	TRAJ5*01
COV19_CH11286529+COV19_CH11408299_AGACGTTTCATAAAGG-1	Challenge	participant_6	404	2	S	T CD8 Activated CTL Cycling	CASSLGQGDTEAFF	TRBV5-1*01	TRBJ1-1*01	CATDTGRRALTF	TRAV17*01	TRAJ5*01
COV19_CH11286529+COV19_CH11408299_CTACGTCCACCCATGG-1	Challenge	participant_6	472	2	S	T CD8 Activated CTL Cycling	CASSLGQGDAEAFF	TRBV5-1*01	TRBJ1-1*01	CATDTGRRALTF	TRAV17*01	TRAJ5*01
COV19_CH11286529+COV19_CH11408299_ACGCCGAAGAGTTGGC-1	Challenge	participant_6	425	2	S	T CD8 Activated CTL Cycling	CASSVGQGDTEAFF	TRBV5-1*01	TRBJ1-1*01	CATDTGRRALTF	TRAV17*01	TRAJ5*01
COV19_CH11286529+COV19_CH11408299_CGGACTGAGATGTAAC-1	Challenge	participant_6	496	2	S	T CD8 Activated CTL Cycling	CASSLAQGDAEAFF	TRBV5-1*01	TRBJ1-1*01	CATDTGRRALTF	TRAV17*01	TRAJ5*01
COV19_CH11286535+COV19_CH11408305_TTGTAGGAGCTTATCG-1	Challenge	participant_6	404	2	S	T CD8 Activated CTL Cycling	CASSLGQGDTEAFF	TRBV5-1*01	TRBJ1-1*01	CATDTGRRALTF	TRAV17*01	TRAJ5*01
COV19_CH11286529+COV19_CH11408299_CGGACACCATTTCACT-1	Challenge	participant_6	409	2	S	T CD8 Activated CTL	CASSFGQGDTEAFF	TRBV5-1*01	TRBJ1-1*01	CATDTGRRALTF	TRAV17*01	TRAJ5*01
COV19_CH11286529+COV19_CH11408299_CGATTGATCTTACCTA-1	Challenge	participant_6	495	2	S	T CD8 Activated CTL Cycling	CASSWGMGDTEAFF	TRBV5-1*01	TRBJ1-1*01	CATDTGRRALTF	TRAV17*01	TRAJ5*01
COV19_CH11286529+COV19_CH11408299_CAGCCGATCCTTGGTC-1	Challenge	participant_6	468	2	S	T CD8 Activated CTL Cycling	CASSSTGGQGDTEAFF	TRBV5-1*01	TRBJ1-1*01	CATDTGRRALTF	TRAV17*01	TRAJ5*01
COV19_CH11286529+COV19_CH11408299_CTGCGGAGTCCAAGTT-1	Challenge	participant_6	466	2	S	T CD8 Activated CTL Cycling	CASSNGGLGDTEAFF	TRBV5-1*01	TRBJ1-1*01	CATDTGRRALTF	TRAV17*01	TRAJ5*01
COV19_CH11286529+COV19_CH11408299_CGAGAAGCATGACGGA-1	Challenge	participant_6	491	2	S	T CD8 Activated CTL Cycling	CASSAGQGDTEAFF	TRBV5-1*01	TRBJ1-1*01	CATDTGRRALTF	TRAV17*01	TRAJ5*01
COV19_CH11286529+COV19_CH11408299_CTTACCGCAACACGCC-1	Challenge	participant_6	404	2	S	T CD8 Activated CTL Cycling	CASSLGQGDTEAFF	TRBV5-1*01	TRBJ1-1*01	CATDTGRRALTF	TRAV17*01	TRAJ5*01
COV19_CH11286529+COV19_CH11408299_ACCTTTATCTCCCTGA-1	Challenge	participant_6	425	2	S	T CD8 Activated CTL Cycling	CASSVGQGDTEAFF	TRBV5-1*01	TRBJ1-1*01	CATDTGRRALTF	TRAV17*01	TRAJ5*01
COV19_CH11286535+COV19_CH11408305_TTAGGCACACTGTTAG-1	Challenge	participant_6	404	2	S	T CD8 Activated CTL Cycling	CASSLGQGDTEAFF	TRBV5-1*01	TRBJ1-1*01	CATDTGRRALTF	TRAV17*01	TRAJ5*01
COV19_CH11286529+COV19_CH11408299_AGGTCATGTTCCGGCA-1	Challenge	participant_6	443	2	S	T CD8 Activated CTL Cycling	CASSLGQGDTEAFF	TRBV5-1*01	TRBJ1-1*01	CASDTGRRALTF	TRAV17*01	TRAJ5*01
COV19_CH11286529+COV19_CH11408299_CATCCACTCCAAATGC-1	Challenge	participant_6	404	2	S	T CD8 Activated CTL Cycling	CASSLGQGDTEAFF	TRBV5-1*01	TRBJ1-1*01	CATDTGRRALTF	TRAV17*01	TRAJ5*01
COV19_CH11286529+COV19_CH11408299_CATCCACTCACCCGAG-1	Challenge	participant_6	472	2	S	T CD8 Activated CTL Cycling	CASSLGQGDAEAFF	TRBV5-1*01	TRBJ1-1*01	CATDTGRRALTF	TRAV17*01	TRAJ5*01
COV19_CH11286529+COV19_CH11408299_CAGCTGGAGAAACCTA-1	Challenge	participant_6	404	2	S	T CD8 Activated CTL Cycling	CASSLGQGDTEAFF	TRBV5-1*01	TRBJ1-1*01	CATDTGRRALTF	TRAV17*01	TRAJ5*01
COV19_CH11286529+COV19_CH11408299_CGATGGCCAGTGGAGT-1	Challenge	participant_6	409	2	S	T CD8 Activated CTL	CASSFGQGDTEAFF	TRBV5-1*01	TRBJ1-1*01	CATDTGRRALTF	TRAV17*01	TRAJ5*01
COV19_CH11286529+COV19_CH11408299_GCGAGAACATAGTAAG-1	Challenge	participant_6	491	2	S	T CD8 Activated CTL Cycling	CASSAGQGDTEAFF	TRBV5-1*01	TRBJ1-1*01	CATDTGRRALTF	TRAV17*01	TRAJ5*01
COV19_CH11286529+COV19_CH11408299_AACCGCGGTCATCGGC-1	Challenge	participant_6	406	2	S	T CD8 Activated CTL Cycling	CASSLGQGEVEAFF	TRBV5-1*01	TRBJ1-1*01	CATDTGRRALTF	TRAV17*01	TRAJ5*01
COV19_CH11286531+COV19_CH11408301_ATTGGACGTTTGTTGG-1	Challenge	participant_6	409	2	S	T CD8 Activated CTL	CASSFGQGDTEAFF	TRBV5-1*01	TRBJ1-1*01	CATDTGRRALTF	TRAV17*01	TRAJ5*01
COV19_CH11286529+COV19_CH11408299_TTAGTTCGTCCGAATT-1	Challenge	participant_6	404	2	S	T CD8 Activated CTL Cycling	CASSLGQGDTEAFF	TRBV5-1*01	TRBJ1-1*01	CATDTGRRALTF	TRAV17*01	TRAJ5*01
COV19_CH11286535+COV19_CH11408305_CAGTAACTCTGCTGTC-1	Challenge	participant_6	732	2	S	T CD8 Activated CTL Cycling	CASSSGGIGDTEAFF	TRBV5-1*01	TRBJ1-1*01	CATDTGRRALTF	TRAV17*01	TRAJ5*01
COV19_CH11286535+COV19_CH11408305_CAGCTAAGTCCGTCAG-1	Challenge	participant_6	404	2	S	T CD8 Activated CTL Cycling	CASSLGQGDTEAFF	TRBV5-1*01	TRBJ1-1*01	CATDTGRRALTF	TRAV17*01	TRAJ5*01
COV19_CH11286529+COV19_CH11408299_TTTGGTTAGTACGCCC-1	Challenge	participant_6	404	2	S	T CD8 Activated CTL Cycling	CASSLGQGDTEAFF	TRBV5-1*01	TRBJ1-1*01	CATDTGRRALTF	TRAV17*01	TRAJ5*01
COV19_CH11286529+COV19_CH11408299_TTTGTCATCTTGGGTA-1	Challenge	participant_6	468	2	S	T CD8 Activated CTL Cycling	CASSSTGGQGDTEAFF	TRBV5-1*01	TRBJ1-1*01	CATDTGRRALTF	TRAV17*01	TRAJ5*01
COV19_CH11286535+COV19_CH11408305_ATCTACTAGAAGAAGC-1	Challenge	participant_6	491	2	S	T CD8 Activated CTL Cycling	CASSAGQGDTEAFF	TRBV5-1*01	TRBJ1-1*01	CATDTGRRALTF	TRAV17*01	TRAJ5*01
COV19_CH11286531+COV19_CH11408301_AGATTGCAGGAACTGC-1	Challenge	participant_6	409	2	S	T CD8 Activated CTL	CASSFGQGDTEAFF	TRBV5-1*01	TRBJ1-1*01	CATDTGRRALTF	TRAV17*01	TRAJ5*01
COV19_CH11286531+COV19_CH11408301_ATCGAGTTCAAAGTAG-1	Challenge	participant_6	411	2	S	T CD8 Activated CTL	CASSPSGGVGDTEAFF	TRBV5-1*01	TRBJ1-1*01	CATDTGRRALTF	TRAV17*01	TRAJ5*01
COV19_CH11286531+COV19_CH11408301_CCGGTAGGTTATCCGA-1	Challenge	participant_6	404	2	S	T CD8 Activated CTL Cycling	CASSLGQGDTEAFF	TRBV5-1*01	TRBJ1-1*01	CATDTGRRALTF	TRAV17*01	TRAJ5*01
COV19_CH11286535+COV19_CH11408305_AAACGGGTCGCCCTTA-1	Challenge	participant_6	627	2	S	T CD8 Activated CTL Cycling	CASSLSQGDTEAFF	TRBV5-1*01	TRBJ1-1*01	CALDTGRRALTF	TRAV17*01	TRAJ5*01
COV19_CH11286534+COV19_CH11408304_TCTCTAAAGATCCGAG-1	Challenge	participant_6	409	2	S	T CD8 Activated CTL	CASSFGQGDTEAFF	TRBV5-1*01	TRBJ1-1*01	CATDTGRRALTF	TRAV17*01	TRAJ5*01
COV19_CH11286534+COV19_CH11408304_TAGAGCTCAGTACACT-1	Challenge	participant_6	409	2	S	T CD8 Activated CTL	CASSFGQGDTEAFF	TRBV5-1*01	TRBJ1-1*01	CATDTGRRALTF	TRAV17*01	TRAJ5*01
GGTGCGTGTAGAAGGA-191	Ren	P-S029	7512	2	S	T CD8 Activated CTL	CASSLGQGDNEQFF	TRBV5-1*01	TRBJ2-1*01	CATDTGRRALTF	TRAV17*01	TRAJ5*01
COV19_CH11286535+COV19_CH11408305_CCTCTGATCCCATTTA-1	Challenge	participant_6	404	2	S	T CD8 Activated CTL Cycling	CASSLGQGDTEAFF	TRBV5-1*01	TRBJ1-1*01	CATDTGRRALTF	TRAV17*01	TRAJ5*01
COV19_CH11286531+COV19_CH11408301_GAAATGACACGAAAGC-1	Challenge	participant_6	627	2	S	T CD8 Activated CTL	CASSLSQGDTEAFF	TRBV5-1*01	TRBJ1-1*01	CALDTGRRALTF	TRAV17*01	TRAJ5*01
COV19_CH11286534+COV19_CH11408304_GATGAAACACACATGT-1	Challenge	participant_6	409	2	S	T CD8 Activated CTL	CASSFGQGDTEAFF	TRBV5-1*01	TRBJ1-1*01	CATDTGRRALTF	TRAV17*01	TRAJ5*01
COV19_CH11286534+COV19_CH11408304_GATCGTATCAGTTAGC-1	Challenge	participant_6	425	2	S	T CD8 Activated CTL	CASSVGQGDTEAFF	TRBV5-1*01	TRBJ1-1*01	CATDTGRRALTF	TRAV17*01	TRAJ5*01
COV19_CH11286534+COV19_CH11408304_CTGCGGACAGCTCGAC-1	Challenge	participant_6	627	2	S	T CD8 Activated CTL	CASSLSQGDTEAFF	TRBV5-1*01	TRBJ1-1*01	CALDTGRRALTF	TRAV17*01	TRAJ5*01
COV19_CH11286534+COV19_CH11408304_CTAGCCTAGCGTTGCC-1	Challenge	participant_6	627	2	S	T CD8 Activated CTL Cycling	CASSLSQGDTEAFF	TRBV5-1*01	TRBJ1-1*01	CALDTGRRALTF	TRAV17*01	TRAJ5*01
COV19_CH11286531+COV19_CH11408301_GGAACTTGTGGTCCGT-1	Challenge	participant_6	627	2	S	T CD8 Activated CTL	CASSLSQGDTEAFF	TRBV5-1*01	TRBJ1-1*01	CALDTGRRALTF	TRAV17*01	TRAJ5*01
COV19_CH11286531+COV19_CH11408301_GGACAAGCAGCTGTGC-1	Challenge	participant_6	404	2	S	T CD8 Activated CTL	CASSLGQGDTEAFF	TRBV5-1*01	TRBJ1-1*01	CATDTGRRALTF	TRAV17*01	TRAJ5*01
COV19_CH11286531+COV19_CH11408301_GGCAATTAGTAGGCCA-1	Challenge	participant_6	404	2	S	T CD8 Activated CTL Cycling	CASSLGQGDTEAFF	TRBV5-1*01	TRBJ1-1*01	CATDTGRRALTF	TRAV17*01	TRAJ5*01
COV19_CH11286534+COV19_CH11408304_CGCCAAGGTCATCCCT-1	Challenge	participant_6	693	2	S	T CD8 Activated CTL	CASSGGMGDTEAFF	TRBV5-1*01	TRBJ1-1*01	CAMDTGRRALTF	TRAV17*01	TRAJ5*01
COV19_CH11286534+COV19_CH11408304_CATCGGGCAAAGTGCG-1	Challenge	participant_6	404	2	S	T CD8 Activated CTL	CASSLGQGDTEAFF	TRBV5-1*01	TRBJ1-1*01	CATDTGRRALTF	TRAV17*01	TRAJ5*01
COV19_CH11286534+COV19_CH11408304_CACCTTGCAAGTACCT-1	Challenge	participant_6	404	2	S	T CD8 Activated CTL	CASSLGQGDTEAFF	TRBV5-1*01	TRBJ1-1*01	CATDTGRRALTF	TRAV17*01	TRAJ5*01
COV19_CH11286534+COV19_CH11408304_ACATACGCAGACGTAG-1	Challenge	participant_6	491	2	S	T CD8 Activated CTL Cycling	CASSAGQGDTEAFF	TRBV5-1*01	TRBJ1-1*01	CATDTGRRALTF	TRAV17*01	TRAJ5*01
COV19_CH11286534+COV19_CH11408304_ACAGCTACACAACGCC-1	Challenge	participant_6	491	2	S	T CD8 Activated CTL	CASSAGQGDTEAFF	TRBV5-1*01	TRBJ1-1*01	CATDTGRRALTF	TRAV17*01	TRAJ5*01
COV19_CH11286534+COV19_CH11408304_AACTCCCAGTAACCCT-1	Challenge	participant_6	627	2	S	T CD8 Activated CTL Cycling	CASSLSQGDTEAFF	TRBV5-1*01	TRBJ1-1*01	CALDTGRRALTF	TRAV17*01	TRAJ5*01
COV19_CH11286534+COV19_CH11408304_TACGGGCAGATATGCA-1	Challenge	participant_6	425	2	S	T CD8 Activated CTL	CASSVGQGDTEAFF	TRBV5-1*01	TRBJ1-1*01	CATDTGRRALTF	TRAV17*01	TRAJ5*01
COV19_CH11286529+COV19_CH11408299_TGACGGCCATTCTCAT-1	Challenge	participant_6	409	2	S	T CD8 Activated CTL Cycling	CASSFGQGDTEAFF	TRBV5-1*01	TRBJ1-1*01	CATDTGRRALTF	TRAV17*01	TRAJ5*01
COV19_CH11286535+COV19_CH11408305_GGCAATTAGCGTGAGT-1	Challenge	participant_6	404	2	S	T CD8 Activated CTL Cycling	CASSLGQGDTEAFF	TRBV5-1*01	TRBJ1-1*01	CATDTGRRALTF	TRAV17*01	TRAJ5*01
COV19_CH11286529+COV19_CH11408299_TCTGGAAAGGCTAGGT-1	Challenge	participant_6	404	2	S	T CD8 Activated CTL Cycling	CASSLGQGDTEAFF	TRBV5-1*01	TRBJ1-1*01	CATDTGRRALTF	TRAV17*01	TRAJ5*01
COV19_CH11286529+COV19_CH11408299_GTTCGGGAGCCACGCT-1	Challenge	participant_6	404	2	S	T CD8 Activated CTL Cycling	CASSLGQGDTEAFF	TRBV5-1*01	TRBJ1-1*01	CATDTGRRALTF	TRAV17*01	TRAJ5*01
COV19_CH11286529+COV19_CH11408299_TAGAGCTAGCACACAG-1	Challenge	participant_6	404	2	S	T CD8 Activated CTL Cycling	CASSLGQGDTEAFF	TRBV5-1*01	TRBJ1-1*01	CATDTGRRALTF	TRAV17*01	TRAJ5*01
COV19_CH11286529+COV19_CH11408299_GTGCTTCAGAAACCTA-1	Challenge	participant_6	404	2	S	T CD8 Activated CTL Cycling	CASSLGQGDTEAFF	TRBV5-1*01	TRBJ1-1*01	CATDTGRRALTF	TRAV17*01	TRAJ5*01
COV19_CH11286529+COV19_CH11408299_AAAGCAAGTACATCCA-1	Challenge	participant_6	404	2	S	T CD8 Activated CTL Cycling	CASSLGQGDTEAFF	TRBV5-1*01	TRBJ1-1*01	CATDTGRRALTF	TRAV17*01	TRAJ5*01
COV19_CH11286529+COV19_CH11408299_AACACGTTCAAGGTAA-1	Challenge	participant_6	404	2	S	T CD8 Activated CTL Cycling	CASSLGQGDTEAFF	TRBV5-1*01	TRBJ1-1*01	CATDTGRRALTF	TRAV17*01	TRAJ5*01
COV19_CH11286535+COV19_CH11408305_GCAATCATCTAGCACA-1	Challenge	participant_6	773	2	S	T CD8 Activated CTL Cycling	CASSHGQGDTEAFF	TRBV5-1*01	TRBJ1-1*01	CATDTGRRALTF	TRAV17*01	TRAJ5*01
COV19_CH11286529+COV19_CH11408299_TCACGAATCTTGCAAG-1	Challenge	participant_6	404	2	S	T CD8 Activated CTL Cycling	CASSLGQGDTEAFF	TRBV5-1*01	TRBJ1-1*01	CATDTGRRALTF	TRAV17*01	TRAJ5*01
COV19_CH11286529+COV19_CH11408299_AACTCCCGTGACAAAT-1	Challenge	participant_6	404	2	S	T CD8 Activated CTL Cycling	CASSLGQGDTEAFF	TRBV5-1*01	TRBJ1-1*01	CATDTGRRALTF	TRAV17*01	TRAJ5*01
COV19_CH11286529+COV19_CH11408299_TCAGGATCAGACGCTC-1	Challenge	participant_6	404	2	S	T CD8 Activated CTL Cycling	CASSLGQGDTEAFF	TRBV5-1*01	TRBJ1-1*01	CATDTGRRALTF	TRAV17*01	TRAJ5*01
COV19_CH11286529+COV19_CH11408299_AACTGGTGTGTGGCTC-1	Challenge	participant_6	409	2	S	T CD8 Activated CTL Cycling	CASSFGQGDTEAFF	TRBV5-1*01	TRBJ1-1*01	CATDTGRRALTF	TRAV17*01	TRAJ5*01
COV19_CH11286529+COV19_CH11408299_TCAACGACAGACTCGC-1	Challenge	participant_6	425	2	S	T CD8 Activated CTL Cycling	CASSVGQGDTEAFF	TRBV5-1*01	TRBJ1-1*01	CATDTGRRALTF	TRAV17*01	TRAJ5*01
COV19_CH11286529+COV19_CH11408299_TCTCATAGTACATCCA-1	Challenge	participant_6	404	2	S	T CD8 Activated CTL	CASSLGQGDTEAFF	TRBV5-1*01	TRBJ1-1*01	CATDTGRRALTF	TRAV17*01	TRAJ5*01
COV19_CH11286535+COV19_CH11408305_CGACTTCGTTTGTTGG-1	Challenge	participant_6	409	2	S	T CD8 Activated CTL Cycling	CASSFGQGDTEAFF	TRBV5-1*01	TRBJ1-1*01	CATDTGRRALTF	TRAV17*01	TRAJ5*01
CACATTTCAGGCGATA-283	Ren	P-S053	10126	3	ORF7b	T CD8 EM	CASSLAGGLQETQYF	TRBV7-3*01	TRBJ2-5*01	CVVPNAGNMLTF	TRAV2*01	TRAJ39*01
ATCTGCCTCGGAAATA-1-gPlexB5	COMBAT	S00027	12670	3	ORF7b	T CD4 Activated CTL	CASSLAGGSTDTQYF	TRBV7-3*01	TRBJ2-3*01	CAVHNAGNMLTF	TRAV2*01	TRAJ39*01
CGATGTATCTCACATT-1-gPlexG7	COMBAT	S00049	18916	3	ORF7b	T Reg Activated Cycling	CASSQAGGSTDTQYF	TRBV7-3*01	TRBJ2-3*01	CASNNAGNMLTF	TRAV2*01	TRAJ39*01
ATAAGAGGTCAACTGT-1-gPlexJ7	COMBAT	S00066	20778	3	ORF7b	T Reg Activated Cycling	CASSTSGGATDTQYF	TRBV7-3*01	TRBJ2-3*01	CATLDAGNMLTF	TRAV2*01	TRAJ39*01
GCGCAGTAGAACTGTA-1-gPlexH6	COMBAT	S00069	19949	3	ORF7b	T CD4 Activated Helper 1 Cycling	CASSKSGGSTDTQYF	TRBV7-3*01	TRBJ2-3*01	CAVNNAGNMLTF	TRAV2*01	TRAJ39*01
TTGCCGTAGATAGCAT-38	Ren	P-S065	4817	3	ORF7b	T CD8 Activated CTL Cycling	CASSQAGGATDTQYF	TRBV7-3*01	TRBJ2-3*01	CAAHNAGNMLTF	TRAV2*01	TRAJ39*01
ACGATACGTGGCCCTA-1-gPlexD1	COMBAT	S00068	14660	3	ORF7b	T Reg Activated Cycling	CASSLAGGGVDTQYF	TRBV7-3*01	TRBJ2-3*01	CAVHNAGNMLTF	TRAV2*01	TRAJ39*01
GCAATCAGTGCCTGCA-1-gPlexG7	COMBAT	S00049	18916	3	ORF7b	T Reg Activated Cycling	CASSQAGGSTDTQYF	TRBV7-3*01	TRBJ2-3*01	CASNNAGNMLTF	TRAV2*01	TRAJ39*01
ATCACGAAGTTAGGTA-1-gPlexB7	COMBAT	S00104	13032	3	ORF7b	NK	CASSLAGGLTDTQYF	TRBV7-3*01	TRBJ2-3*01	CAVNNAGNMLTF	TRAV2*01	TRAJ39*01
TCATTTGTCGTACCGG-1-gPlexG7	COMBAT	S00049	18916	3	ORF7b	T Reg Activated Cycling	CASSQAGGSTDTQYF	TRBV7-3*01	TRBJ2-3*01	CASNNAGNMLTF	TRAV2*01	TRAJ39*01
GCTCTGTTCTGCTGCT-1-gPlexG5	COMBAT	S00077	18672	3	ORF7b	T CD4 Activated CTL	CASAVAGGSTDTQYF	TRBV7-3*01	TRBJ2-3*01	CASHNAGNMLTF	TRAV2*01	TRAJ39*01
TTAGGACCACATTTCT-1-gPlexB3	COMBAT	S00034	12439	3	ORF7b	T CD4 Activated CTL	CASSLAGGSTDTQYF	TRBV7-3*01	TRBJ2-3*01	CATNNAGNMLTF	TRAV2*01	TRAJ39*01
TATTACCTCGCCTGAG-1-gPlexB5	COMBAT	S00034	12774	3	ORF7b	T Reg Activated Cycling	CASSRAGGSTDTQYF	TRBV7-3*01	TRBJ2-3*01	CAVNNAGNMLTF	TRAV2*01	TRAJ39*01
TTTCCTCAGGCATTGG-1-gPlexB4	COMBAT	G05164	12620	3	ORF7b	T Reg Activated Cycling	CASSRAGGSTDTQYF	TRBV7-3*01	TRBJ2-3*01	CAVNNAGNMLTF	TRAV2*01	TRAJ39*01
GACACGCTCGTAGGAG-1-gPlexD5	COMBAT	S00109	15192	3	ORF7b	T CD4 Activated Helper 1 Cycling	CASSLSGGSTDTQYF	TRBV7-3*01	TRBJ2-3*01	CAVHNAGNMLTF	TRAV2*01	TRAJ39*01
CTGTGCTTCCACGTGG-1-gPlexB6	COMBAT	S00104	12900	3	ORF7b	T Reg Activated Cycling	CASSLAGGATDTQYF	TRBV7-3*01	TRBJ2-3*01	CATHNAGNMLTF	TRAV2*01	TRAJ39*01
AGTTGGTGTCGTTGTA-112	Ren	P-S087	6272	3	ORF7b	T CD4 Helper 0	CASSRSGGSTDTQYF	TRBV7-3*01	TRBJ2-3*01	CAGLNAGNMLTF	TRAV2*01	TRAJ39*01
CATCGGGCAGGAATCG-1-gPlexH6	COMBAT	S00069	19904	3	ORF7b	T CD4 Activated Helper 1 Cycling	CASSLAGGSTDTQYF	TRBV7-3*01	TRBJ2-3*01	CAVHNAGNMLTF	TRAV2*01	TRAJ39*01
AGCTCTCGTCGGCACT-1-gPlexA4	COMBAT	S00061	11218	3	ORF7b	T CD4 Activated CTL	CASSRAGGASDTQYF	TRBV7-3*01	TRBJ2-3*01	CAVHNAGNMLTF	TRAV2*01	TRAJ39*01
TAGGCATAGGTGCAAC-1-gPlexF7	COMBAT	S00129	17847	3	ORF7b	T CD4 Activated Helper 1 Cycling	CASSLAGGLTDTQYF	TRBV7-3*01	TRBJ2-3*01	CAVHNAGNMLTF	TRAV2*01	TRAJ39*01
CAAGTTGTCTGGTTCC-1-gPlexG7	COMBAT	S00077	18901	3	ORF7b	T Reg Activated Cycling	CASSQSGGSTDTQYF	TRBV7-3*01	TRBJ2-3*01	CASLNAGNMLTF	TRAV2*01	TRAJ39*01
ACGGGTCAGAGACTAT-1-gPlexC4	COMBAT	G05061	13866	4	ORF3a	T CD8 EMRA	CASSAGDYGYTF	TRBV9*01	TRBJ1-2*01	CAASAGFGNEKLTF	TRAV29/DV5*01	TRAJ48*01
CV001_KM9294296-CV001_KM9294307_AGACGTTGTGTTAAGA-1	Yoshida	AP13	3539	4	ORF3a	T CD8 Activated CTL Cycling	CASSAGTDYGYTF	TRBV9*01	TRBJ1-2*01	CAASAGFGNEKLTF	TRAV29/DV5*01	TRAJ48*01
TACGGGCTCAACGCTA-1-gPlexG3	COMBAT	S00049	18406	4	ORF3a	T CD8 Activated CTL	CASSAGREWGYTF	TRBV9*01	TRBJ1-2*01	CAASGGFGNEKLTF	TRAV29/DV5*01	TRAJ48*01
TCGTAGACAAGTCATC-1-gPlexC1	COMBAT	S00020	13397	4	ORF3a	T CD8 Activated CTL Cycling	CASSAGTGWGYTF	TRBV9*01	TRBJ1-2*01	CAASAGFGNEKLTF	TRAV29/DV5*01	TRAJ48*01
ACCTTTACACTTAACG-1-gPlexF2	COMBAT	S00060	16507	4	ORF3a	T CD8 Activated CTL Cycling	CASSAGDYGYTF	TRBV9*01	TRBJ1-2*01	CAASGGFGNEKLTF	TRAV29/DV5*01	TRAJ48*01
CTGCGGAAGCCCGAAA-1-gPlexF2	COMBAT	S00060	16858	4	ORF3a	T CD8 Activated CTL Cycling	CASSAGGGHGYTF	TRBV9*01	TRBJ1-2*01	CAASGGFGNEKLTF	TRAV29/DV5*01	TRAJ48*01
CCGTACTCATGTAGTC-1-gPlexC5	COMBAT	S00020	13397	4	ORF3a	T CD8 Activated CTL Cycling	CASSAGTGWGYTF	TRBV9*01	TRBJ1-2*01	CAASAGFGNEKLTF	TRAV29/DV5*01	TRAJ48*01
CTGAAACCAGGCTGAA-1-gPlexG6	COMBAT	S00106	18733	4	ORF3a	T CD8 Activated CTL	CASSAGQDYGYTF	TRBV9*01	TRBJ1-2*01	CAASGGFGNEKLTF	TRAV29/DV5*01	TRAJ48*01
TTGTAGGAGAGTAAGG-1-gPlexF6	COMBAT	S00060	16507	4	ORF3a	T CD8 Activated CTL Cycling	CASSAGDYGYTF	TRBV9*01	TRBJ1-2*01	CAASGGFGNEKLTF	TRAV29/DV5*01	TRAJ48*01
CCAGCGACATGAAGTA-1-gPlexH1	COMBAT	S00114	19055	4	ORF3a	T CD8 Activated CTL	CASSAGTGYGYTF	TRBV9*01	TRBJ1-2*01	CAASYGFGNEKLTF	TRAV29/DV5*01	TRAJ48*01
GTAGGCCCAGCTGCTG-1-gPlexF3	COMBAT	S00113	16634	4	ORF3a	T CD8 Activated CTL Cycling	CASSAGDYGYTF	TRBV9*01	TRBJ1-2*01	CAASAGFGNEKLTF	TRAV29/DV5*01	TRAJ48*01
ACATGGTAGCGTTCCG-1-gPlexF3	COMBAT	S00060	16507	4	ORF3a	T CD8 Activated CTL Cycling	CASSAGDYGYTF	TRBV9*01	TRBJ1-2*01	CAASGGFGNEKLTF	TRAV29/DV5*01	TRAJ48*01
AGGGATGGTAGCGCAA-1-gPlexF4	COMBAT	S00113	16634	4	ORF3a	T CD8 Activated CTL	CASSAGDYGYTF	TRBV9*01	TRBJ1-2*01	CAASAGFGNEKLTF	TRAV29/DV5*01	TRAJ48*01
TTTGGTTAGATCTGCT-1-gPlexF2	COMBAT	S00060	16960	4	ORF3a	T CD8 Activated CTL Cycling	CASSAGTGHGYTF	TRBV9*01	TRBJ1-2*01	CAASAGFGNEKLTF	TRAV29/DV5*01	TRAJ48*01
GGGAGATTCTAACTCT-1-gPlexH7	COMBAT	S00114	20087	4	ORF3a	T CD8 Activated CTL	CASSAGQGSGYTF	TRBV9*01	TRBJ1-2*01	CAASAGFGNEKLTF	TRAV29/DV5*01	TRAJ48*01
AAAGTAGAGAGGTTGC-1-gPlexF7	COMBAT	S00113	16634	4	ORF3a	T CD8 Activated CTL	CASSAGDYGYTF	TRBV9*01	TRBJ1-2*01	CAASAGFGNEKLTF	TRAV29/DV5*01	TRAJ48*01
AACTTTCTCCAGATCA-1-gPlexG6	COMBAT	S00106	18733	4	ORF3a	T CD8 Activated CTL	CASSAGQDYGYTF	TRBV9*01	TRBJ1-2*01	CAASGGFGNEKLTF	TRAV29/DV5*01	TRAJ48*01
GAAACTCCACGGATAG-1-gPlexF5	COMBAT	S00060	16507	4	ORF3a	T CD8 Activated CTL	CASSAGDYGYTF	TRBV9*01	TRBJ1-2*01	CAASGGFGNEKLTF	TRAV29/DV5*01	TRAJ48*01
TACGGATCATGCCCGA-1-gPlexF7	COMBAT	S00113	16634	4	ORF3a	T CD8 Activated CTL Cycling	CASSAGDYGYTF	TRBV9*01	TRBJ1-2*01	CAASAGFGNEKLTF	TRAV29/DV5*01	TRAJ48*01
CCTACACCATGGAATA-1-gPlexA3	COMBAT	U00515	11069	4	ORF3a	T CD8 Activated CTL Cycling	CASSAGTEYGYTF	TRBV9*01	TRBJ1-2*01	CAVTRGFGNEKLTF	TRAV29/DV5*01	TRAJ48*01
AAGCCGCCAGCTGTGC-1-gPlexF5	COMBAT	S00060	16858	4	ORF3a	T CD8 Activated CTL Cycling	CASSAGGGHGYTF	TRBV9*01	TRBJ1-2*01	CAASGGFGNEKLTF	TRAV29/DV5*01	TRAJ48*01
TGCCCATAGATGAGAG-1-gPlexC6	COMBAT	S00020	14428	4	ORF3a	T CD8 Activated CTL Cycling	CASSAGDYGYTF	TRBV9*01	TRBJ1-2*01	CAASGGFGNEKLTF	TRAV29/DV5*01	TRAJ48*01
ATTACTCCATTCACTT-1-gPlexG1	COMBAT	S00106	17943	4	ORF3a	T CD8 Activated CTL	CASSAGTDYGYTF	TRBV9*01	TRBJ1-2*01	CAASAGFGNEKLTF	TRAV29/DV5*01	TRAJ48*01
ACGGGCTGTCCTCTTG-1-gPlexF1	COMBAT	S00060	16507	4	ORF3a	T CD8 Activated CTL Cycling	CASSAGDYGYTF	TRBV9*01	TRBJ1-2*01	CAASGGFGNEKLTF	TRAV29/DV5*01	TRAJ48*01
GTGCGGTCATACTCTT-1-gPlexF5	COMBAT	S00060	16507	4	ORF3a	T CD8 Activated CTL Cycling	CASSAGDYGYTF	TRBV9*01	TRBJ1-2*01	CAASGGFGNEKLTF	TRAV29/DV5*01	TRAJ48*01
ACTATCTAGTGCGTGA-1-gPlexF1	COMBAT	S00060	16507	4	ORF3a	T CD8 Activated CTL Cycling	CASSAGDYGYTF	TRBV9*01	TRBJ1-2*01	CAASGGFGNEKLTF	TRAV29/DV5*01	TRAJ48*01
TATTACCTCTCAAACG-1-gPlexF4	COMBAT	S00113	16634	4	ORF3a	T CD8 Activated CTL	CASSAGDYGYTF	TRBV9*01	TRBJ1-2*01	CAASAGFGNEKLTF	TRAV29/DV5*01	TRAJ48*01
CATCGGGCAGCCACCA-1-gPlexF7	COMBAT	S00060	17769	4	ORF3a	T CD8 Activated CTL Cycling	CASSGGDSYGYTF	TRBV9*01	TRBJ1-2*01	CAASAGFGNEKLTF	TRAV29/DV5*01	TRAJ48*01
GTGTTAGTCAGGTTCA-1-gPlexF4	COMBAT	S00060	16507	4	ORF3a	T CD8 Activated CTL Cycling	CASSAGDYGYTF	TRBV9*01	TRBJ1-2*01	CAASGGFGNEKLTF	TRAV29/DV5*01	TRAJ48*01
CTAATGGTCATCGATG-1-gPlexF1	COMBAT	S00060	16507	4	ORF3a	T CD8 Activated CTL Cycling	CASSAGDYGYTF	TRBV9*01	TRBJ1-2*01	CAASGGFGNEKLTF	TRAV29/DV5*01	TRAJ48*01
TGATTTCTCCTGCAGG-1-gPlexF5	COMBAT	S00060	17513	4	ORF3a	T CD8 Activated CTL Cycling	CASSGGGGFGYTF	TRBV9*01	TRBJ1-2*01	CAASAGFGNEKLTF	TRAV29/DV5*01	TRAJ48*01
GAGCAGACAAGGCTCC-1-gPlexF1	COMBAT	S00113	16634	4	ORF3a	T CD8 Activated CTL	CASSAGDYGYTF	TRBV9*01	TRBJ1-2*01	CAASAGFGNEKLTF	TRAV29/DV5*01	TRAJ48*01
TAGAGCTAGGTGCTTT-1-gPlexF4	COMBAT	S00113	16634	4	ORF3a	T CD8 Activated CTL	CASSAGDYGYTF	TRBV9*01	TRBJ1-2*01	CAASAGFGNEKLTF	TRAV29/DV5*01	TRAJ48*01
GCAAACTCAGTAGAGC-1-gPlexF1	COMBAT	S00113	16634	4	ORF3a	T CD8 Activated CTL	CASSAGDYGYTF	TRBV9*01	TRBJ1-2*01	CAASAGFGNEKLTF	TRAV29/DV5*01	TRAJ48*01
CCTATTATCCTTTACA-1-gPlexG7	COMBAT	S00106	18733	4	ORF3a	T CD8 Activated CTL	CASSAGQDYGYTF	TRBV9*01	TRBJ1-2*01	CAASGGFGNEKLTF	TRAV29/DV5*01	TRAJ48*01
GGGTTGCAGTGTCTCA-1-gPlexH3	COMBAT	S00114	19451	4	ORF3a	T CD8 Activated CTL	CASSAGVRYGYTF	TRBV9*01	TRBJ1-2*01	CAASAGFGNEKLTF	TRAV29/DV5*01	TRAJ48*01
GATTCAGGTAGGAGTC-1-gPlexF5	COMBAT	S00113	16634	4	ORF3a	T CD8 Activated CTL	CASSAGDYGYTF	TRBV9*01	TRBJ1-2*01	CAASAGFGNEKLTF	TRAV29/DV5*01	TRAJ48*01
ATCTGCCGTCAACTGT-1-gPlexF4	COMBAT	S00060	16507	4	ORF3a	T CD8 Activated CTL Cycling	CASSAGDYGYTF	TRBV9*01	TRBJ1-2*01	CAASGGFGNEKLTF	TRAV29/DV5*01	TRAJ48*01
GTACTTTAGCGGATCA-1-gPlexF1	COMBAT	S00113	16634	4	ORF3a	T CD8 Activated CTL	CASSAGDYGYTF	TRBV9*01	TRBJ1-2*01	CAASAGFGNEKLTF	TRAV29/DV5*01	TRAJ48*01
GCATGCGCAGTGGAGT-1-gPlexF4	COMBAT	S00113	16634	4	ORF3a	T CD8 Activated CTL	CASSAGDYGYTF	TRBV9*01	TRBJ1-2*01	CAASAGFGNEKLTF	TRAV29/DV5*01	TRAJ48*01
TCTCATAAGATCTGAA-1-gPlexF1	COMBAT	S00060	16507	4	ORF3a	T CD8 Activated CTL Cycling	CASSAGDYGYTF	TRBV9*01	TRBJ1-2*01	CAASGGFGNEKLTF	TRAV29/DV5*01	TRAJ48*01
CAACTAGTCTCCTATA-1-gPlexF4	COMBAT	S00113	16634	4	ORF3a	T CD8 CTL	CASSAGDYGYTF	TRBV9*01	TRBJ1-2*01	CAASAGFGNEKLTF	TRAV29/DV5*01	TRAJ48*01
GCACTCTAGGATGGTC-1-gPlexB7	COMBAT	S00078	12256	5	NSP3	T CD8 Activated CTL Cycling	CASSDRGPNNEQFF	TRBV27*01	TRBJ2-1*01	CALNTGNQFYF	TRAV9-2*01	TRAJ49*01
CGAATGTAGGTGTGGT-1-gPlexH4	COMBAT	S00114	19149	5	NSP3	T CD8 Activated CTL Cycling	CASSDRGPNQPQHF	TRBV27*01	TRBJ1-5*01	CALSGAGNQFYF	TRAV9-2*01	TRAJ49*01
AACACGTCAGGTCCAC-1-gPlexH2	COMBAT	S00114	19149	5	NSP3	T CD8 Activated CTL	CASSDRGPNQPQHF	TRBV27*01	TRBJ1-5*01	CALSGAGNQFYF	TRAV9-2*01	TRAJ49*01
TGAGCCGAGTTTGCGT-1-gPlexH4	COMBAT	S00114	19149	5	NSP3	T CD8 Activated CTL Cycling	CASSDRGPNQPQHF	TRBV27*01	TRBJ1-5*01	CALSGAGNQFYF	TRAV9-2*01	TRAJ49*01
TTGTAGGGTGCAGGTA-1-gPlexG5	COMBAT	S00049	18026	5	NSP3	T CD8 Activated CTL	CATSDRGPNQPQHF	TRBV27*01	TRBJ1-5*01	CALSGTGNQFYF	TRAV9-2*01	TRAJ49*01
TTCTTAGAGACTTGAA-1-gPlexH1	COMBAT	S00114	19149	5	NSP3	T CD8 Activated CTL Cycling	CASSDRGPNQPQHF	TRBV27*01	TRBJ1-5*01	CALSGAGNQFYF	TRAV9-2*01	TRAJ49*01
AGGGTGAAGAAGCCCA-1-gPlexH7	COMBAT	S00114	19149	5	NSP3	T CD8 Activated CTL	CASSDRGPNQPQHF	TRBV27*01	TRBJ1-5*01	CALSGAGNQFYF	TRAV9-2*01	TRAJ49*01
TGCTACCGTATGAATG-1-gPlexH1	COMBAT	S00114	19149	5	NSP3	T CD8 Activated CTL	CASSDRGPNQPQHF	TRBV27*01	TRBJ1-5*01	CALSGAGNQFYF	TRAV9-2*01	TRAJ49*01
TCCCGATGTAGTAGTA-1-gPlexH3	COMBAT	S00114	19149	5	NSP3	T CD8 Activated CTL	CASSDRGPNQPQHF	TRBV27*01	TRBJ1-5*01	CALSGAGNQFYF	TRAV9-2*01	TRAJ49*01
ATCATCTGTGTCTGAT-1-gPlexG7	COMBAT	S00106	18893	5	NSP3	T CD8 Activated CTL	CASTDRGPNQPQHF	TRBV27*01	TRBJ1-5*01	CALVPTGNQFYF	TRAV9-2*01	TRAJ49*01
CTCGGGATCCCTCTTT-1-gPlexH6	COMBAT	S00114	19149	5	NSP3	T CD8 Activated CTL	CASSDRGPNQPQHF	TRBV27*01	TRBJ1-5*01	CALSGAGNQFYF	TRAV9-2*01	TRAJ49*01
GTCGGGTGTCTTCAAG-1-gPlexG4	COMBAT	S00049	18026	5	NSP3	T CD8 Activated CTL	CATSDRGPNQPQHF	TRBV27*01	TRBJ1-5*01	CALSGTGNQFYF	TRAV9-2*01	TRAJ49*01
CGGAGTCCACGTGAGA-1-gPlexG5	COMBAT	S00049	18026	5	NSP3	T CD8 Activated CTL Cycling	CATSDRGPNQPQHF	TRBV27*01	TRBJ1-5*01	CALSGTGNQFYF	TRAV9-2*01	TRAJ49*01
TCACAAGTCGTTTGCC-1-gPlexG7	COMBAT	S00049	18026	5	NSP3	T CD8 Activated CTL	CATSDRGPNQPQHF	TRBV27*01	TRBJ1-5*01	CALSGTGNQFYF	TRAV9-2*01	TRAJ49*01
TGGTTAGTCCACGAAT-1-gPlexC1	COMBAT	S00042	13411	5	NSP3	T CD8 Activated CTL Cycling	CASSERGPNNEQFF	TRBV27*01	TRBJ2-1*01	CALNTGNQFYF	TRAV9-2*01	TRAJ49*01
GACAGAGTCACCAGGC-1-gPlexG7	COMBAT	S00049	18026	5	NSP3	T CD8 Activated CTL Cycling	CATSDRGPNQPQHF	TRBV27*01	TRBJ1-5*01	CALSGTGNQFYF	TRAV9-2*01	TRAJ49*01
CCCAATCGTGGCGAAT-1-gPlexC4	COMBAT	G05061	13923	5	NSP3	Monocyte CD14+	CASSDRGPNQPQHF	TRBV27*01	TRBJ1-5*01	CALIGTGNQFYF	TRAV9-2*01	TRAJ49*01
TTTCCTCGTGATGATA-1-gPlexB2	COMBAT	S00078	12240	5	NSP3	T CD8 Activated CTL Cycling	CASSDRGPNQPQHF	TRBV27*01	TRBJ1-5*01	CALNTGNQFYF	TRAV9-2*01	TRAJ49*01
CGTCTACAGGCAATTA-1-gPlexH2	COMBAT	S00114	19149	5	NSP3	T CD8 Activated CTL Cycling	CASSDRGPNQPQHF	TRBV27*01	TRBJ1-5*01	CALSGAGNQFYF	TRAV9-2*01	TRAJ49*01
ACGCCGACAATTGCTG-1-gPlexB3	COMBAT	S00078	12256	5	NSP3	T CD8 Activated CTL Cycling	CASSDRGPNNEQFF	TRBV27*01	TRBJ2-1*01	CALNTGNQFYF	TRAV9-2*01	TRAJ49*01
TCTGAGATCGCCATAA-1-gPlexK2	COMBAT	S00048	21100	5	NSP3	T CD4 Activated Helper 1 Cycling	CASSDRGPNNEQFF	TRBV27*01	TRBJ2-1*01	CALNTGNQFYF	TRAV9-2*01	TRAJ49*01
AGGGAGTGTACTCGCG-1-gPlexC7	COMBAT	S00042	14488	5	NSP3	T CD8 Activated CTL Cycling	CASSDRGPQPQHF	TRBV27*01	TRBJ1-5*01	CALIPTGNQFYF	TRAV9-2*01	TRAJ49*01
CTAAGACTCTGGCGTG-1-gPlexH7	COMBAT	S00114	19149	5	NSP3	T CD8 Activated CTL Cycling	CASSDRGPNQPQHF	TRBV27*01	TRBJ1-5*01	CALSGAGNQFYF	TRAV9-2*01	TRAJ49*01
GACCAATAGTCCCACG-1-gPlexG2	COMBAT	S00049	18026	5	NSP3	T CD8 Activated CTL Cycling	CATSDRGPNQPQHF	TRBV27*01	TRBJ1-5*01	CALSGTGNQFYF	TRAV9-2*01	TRAJ49*01
GCACTCTTCAGGCGAA-1-gPlexB3	COMBAT	S00078	12256	5	NSP3	T CD8 Activated CTL Cycling	CASSDRGPNNEQFF	TRBV27*01	TRBJ2-1*01	CALNTGNQFYF	TRAV9-2*01	TRAJ49*01
TAAGAGACATTACGAC-1-gPlexE1	COMBAT	S00097	15594	5	NSP3	T CD8 Activated CTL	CASADRGPNQPQHF	TRBV27*01	TRBJ1-5*01	CALLGTGNQFYF	TRAV9-2*01	TRAJ49*01
TGTTCCGTCCAGAGGA-1-gPlexF1	COMBAT	S00113	16722	5	NSP3	T CD8 Activated CTL	CASADRGPNQPQHF	TRBV27*01	TRBJ1-5*01	CALMAGGNQFYF	TRAV9-2*01	TRAJ49*01
CV001_KM9294106-CV001_KM9294122_CGTGTAAGTCATATGC-1	Yoshida	AP6	2754	5	NSP3	T CD8 Activated CTL Cycling	CASTDRGPNQPQHF	TRBV27*01	TRBJ1-5*01	CAQNTGNQFYF	TRAV9-2*01	TRAJ49*01
CV001_KM9294105-CV001_KM9294121_GCATACAAGTTTAGGA-1	Yoshida	AP1	2677	5	NSP3	T CD8 EM	CATSDRGPNQPQHF	TRBV27*01	TRBJ1-5*01	CALSATGNQFYF	TRAV9-2*01	TRAJ49*01
GAACGGACATCGGTTA-1-gPlexH7	COMBAT	S00114	19149	5	NSP3	T CD8 CTL	CASSDRGPNQPQHF	TRBV27*01	TRBJ1-5*01	CALSGAGNQFYF	TRAV9-2*01	TRAJ49*01
ACATACGGTTACCAGT-1-gPlexE7	COMBAT	S00097	15594	5	NSP3	T CD8 Activated CTL Cycling	CASADRGPNQPQHF	TRBV27*01	TRBJ1-5*01	CALLGTGNQFYF	TRAV9-2*01	TRAJ49*01
CTGCTGTCAAAGGCGT-1-gPlexG1	COMBAT	S00049	18026	5	NSP3	T CD8 Activated CTL Cycling	CATSDRGPNQPQHF	TRBV27*01	TRBJ1-5*01	CALSGTGNQFYF	TRAV9-2*01	TRAJ49*01
CATATGGTCGGTGTTA-278	Ren	P-S048	9705	6	ORF3a	T CD8 Activated CTL Cycling	CASSLLGEQYV	TRBV7-9*01	TRBJ2-7*01	CAVGGGTSYGKLTF	TRAV22*01	TRAJ52*01
TTGGAACCAGTATAAG-278	Ren	P-S048	9795	6	ORF3a	T CD8 Activated CTL Cycling	CASSLVSEQYF	TRBV7-9*01	TRBJ2-7*01	CAGAGGTSYGKLTF	TRAV22*01	TRAJ52*01
ACTATCTGTGTGGTTT-1-gPlexF1	COMBAT	S00094	16510	6	ORF3a	T Reg Activated Cycling	CASSLLGEQFF	TRBV7-9*01	TRBJ2-1*01	CAVTGGTSYGKLTF	TRAV22*01	TRAJ52*01
GCGACCATCCTTGGTC-1-gPlexF6	COMBAT	S00094	17647	6	ORF3a	T CD4 Helper 0	CASSLTVEQYF	TRBV7-9*01	TRBJ2-7*01	CAGTGGTSYGKLTF	TRAV22*01	TRAJ52*01
CTCTACGGTTCCTCCA-106	Ren	P-S092	5608	6	ORF3a	T CD8 Activated CTL Cycling	CASSLMIEAFF	TRBV7-9*01	TRBJ1-1*01	CAVAGGTSYGKLTF	TRAV22*01	TRAJ52*01
AGGCCGTCACTTACGA-1-gPlexF2	COMBAT	S00094	16769	6	ORF3a	T CD8 Activated CTL	CASSLLGEQYF	TRBV7-9*01	TRBJ2-7*01	CAVKVGTSYGKLTF	TRAV22*01	TRAJ52*01
TTTCCTCAGTAGCCGA-1-gPlexF7	COMBAT	S00094	17879	6	ORF3a	T CD4 Helper 0	CASSVTSEQFF	TRBV7-9*01	TRBJ2-1*01	CAVAGGTSYGKLTF	TRAV22*01	TRAJ52*01
TTTGGTTCATACGCTA-1-gPlexC2	COMBAT	S00129	13640	6	ORF3a	T CD4 Activated Helper 1 Cycling	CASSLVGEQYF	TRBV7-9*01	TRBJ2-7*01	CAAGGGTSYGKLTF	TRAV22*01	TRAJ52*01
CCTTTCTCAGTCGATT-112	Ren	P-S087	6289	6	ORF3a	T CD4 Helper 0	CASSLLSEQFF	TRBV7-9*01	TRBJ2-1*01	CAVGAGTSYGKLTF	TRAV22*01	TRAJ52*01
TCGAGGCCACCGATAT-112	Ren	P-S087	6337	6	ORF3a	T CD4 Helper 0	CASSLIGEQYF	TRBV7-9*01	TRBJ2-7*01	CAISGGTSYGKLTF	TRAV22*01	TRAJ52*01
GTCATTTCAGACGCTC-1-gPlexF7	COMBAT	S00113	17832	7	NSP3	T CD8 Activated CTL	CASSRGAPQETQYF	TRBV27*01	TRBJ2-5*01	CAGQSTGNQFYF	TRAV35*01	TRAJ49*01
CTGGTCTTCGTGGTCG-1-gPlexE5	COMBAT	S00097	16119	7	NSP3	T CD8 Activated CTL	CASSAGAPQETQYF	TRBV27*01	TRBJ2-5*01	CAGQNTGNQFYF	TRAV35*01	TRAJ49*01
ACTTGTTGTCGTGGCT-1-gPlexF1	COMBAT	S00060	16516	7	NSP3	T CD8 Activated CTL Cycling	CASSLGSPQETQYF	TRBV27*01	TRBJ2-5*01	CAGQNTGNQFYF	TRAV35*01	TRAJ49*01
GAGGTGATCCCTTGTG-1-gPlexG3	COMBAT	S00106	18378	7	NSP3	T CD8 Activated CTL	CASSLSQPQETQYF	TRBV27*01	TRBJ2-5*01	CAGQSTGNQFYF	TRAV35*01	TRAJ49*01
CATCGGGCATTGGTAC-1-gPlexC4	COMBAT	S00020	13914	7	NSP3	T CD8 Activated CTL Cycling	CASSQGAPQETQYF	TRBV27*01	TRBJ2-5*01	CAGQRDGNQFYF	TRAV35*01	TRAJ49*01
AAGACCTCATGCCACG-1-gPlexE7	COMBAT	S00097	16344	7	NSP3	T CD8 Activated CTL Cycling	CASSLGSPGETQYF	TRBV27*01	TRBJ2-5*01	CAGQSLGNQFYF	TRAV35*01	TRAJ49*01
CGACTTCGTAGCGCTC-1-gPlexC3	COMBAT	S00042	13708	7	NSP3	T CD8 Activated CTL	CASSLGAPQETQYF	TRBV27*01	TRBJ2-5*01	CAGQITGNQFYF	TRAV35*01	TRAJ49*01
ACTGAACGTAGTGAAT-1-gPlexC5	COMBAT	S00042	14080	7	NSP3	T CD8 Activated CTL Cycling	CASSFGAPQETQYF	TRBV27*01	TRBJ2-5*01	CAGQQTGNQFYF	TRAV35*01	TRAJ49*01
GCTGGGTTCGCAGGCT-1-gPlexC6	COMBAT	S00042	14371	7	NSP3	T CD8 Activated CTL	CASSLGSPQETQYF	TRBV27*01	TRBJ2-5*01	CAGQNTGNQFYF	TRAV35*01	TRAJ49*01
CACTCCACATGCTGGC-1-gPlexC7	COMBAT	S00020	13719	8	NSP3	T CD8 Activated CTL	CASSQDFGWELFF	TRBV14*01	TRBJ2-2*01	CAGTGANSKLTF	TRAV21*01	TRAJ56*01
CCTAGCTGTTACGGAG-1-gPlexF7	COMBAT	S00060	17781	8	NSP3	T CD8 Activated CTL Cycling	CASSQDMGWDYTF	TRBV14*01	TRBJ1-2*01	CAVAGANSKLTF	TRAV21*01	TRAJ56*01
ACCTTTAGTACAGACG-1-gPlexH2	COMBAT	S00114	19179	8	NSP3	T CD8 Activated CTL	CASSQDFGYGYTF	TRBV14*01	TRBJ1-2*01	CAATGANSKLTF	TRAV21*01	TRAJ56*01
TAGGCATTCTGATACG-1-gPlexG5	COMBAT	S00049	18699	8	NSP3	T CD8 Activated CTL	CASSQDMGYGYTF	TRBV14*01	TRBJ1-2*01	CAVSGANSKLTF	TRAV21*01	TRAJ56*01
CGTTGGGAGTCGATAA-1-gPlexD3	COMBAT	S00048	14961	8	NSP3	T CD8 Activated CTL Cycling	CASSQDMGYGYTF	TRBV14*01	TRBJ1-2*01	CAATGANSKLTF	TRAV21*01	TRAJ56*01
GACCTGGCATTTGCTT-1-gPlexC7	COMBAT	S00020	13719	8	NSP3	T CD8 Activated CTL	CASSQDFGWELFF	TRBV14*01	TRBJ2-2*01	CAGTGANSKLTF	TRAV21*01	TRAJ56*01
COV19_CH11286518+COV19_CH11408328_CCACGGAAGCTAGTTC-1	Challenge	participant_1	253	8	NSP3	T CD8 Activated CTL	CASSQDMGYGYTF	TRBV14*01	TRBJ1-2*01	CAPTGANSKLTF	TRAV21*01	TRAJ56*01
CTAGCCTCAGCATACT-1-gPlexF1	COMBAT	S00113	16605	8	NSP3	T CD8 Activated CTL	CASSQDFGSGYTF	TRBV14*01	TRBJ1-2*01	CAVSGANSKLTF	TRAV21*01	TRAJ56*01
ACGAGGACATATGGTC-1-gPlexC7	COMBAT	S00020	13719	8	NSP3	T CD8 Activated CTL	CASSQDFGWELFF	TRBV14*01	TRBJ2-2*01	CAGTGANSKLTF	TRAV21*01	TRAJ56*01
CGGACACAGAGACTAT-1-gPlexG5	COMBAT	S00106	18638	8	NSP3	T CD8 Activated CTL	CASSQDMGFGYTF	TRBV14*01	TRBJ1-2*01	CAGTGANSKLTF	TRAV21*01	TRAJ56*01
CTCTAATGTAGCAAAT-1-gPlexF2	COMBAT	S00113	16605	8	NSP3	T CD8 Activated CTL	CASSQDFGSGYTF	TRBV14*01	TRBJ1-2*01	CAVSGANSKLTF	TRAV21*01	TRAJ56*01
CGTTGGGGTATCGCAT-1-gPlexC3	COMBAT	S00020	13719	8	NSP3	T CD8 Activated CTL	CASSQDFGWELFF	TRBV14*01	TRBJ2-2*01	CAGTGANSKLTF	TRAV21*01	TRAJ56*01
CCTATTACATCGTCGG-1-gPlexC7	COMBAT	G05061	14514	8	NSP3	Monocyte CD14+	CASSQDMGYGYTF	TRBV14*01	TRBJ1-2*01	CAVTGANSKLTF	TRAV21*01	TRAJ56*01
CAGAATCCAAGCCATT-1-gPlexC7	COMBAT	G05061	14514	8	NSP3	T CD8 Activated CTL	CASSQDMGYGYTF	TRBV14*01	TRBJ1-2*01	CAVTGANSKLTF	TRAV21*01	TRAJ56*01
ATCCACCGTCCATCCT-1-gPlexB5	COMBAT	S00078	12663	9	NSP3	T CD8 Activated CTL	CASSQTHSNQPQHF	TRBV27*01	TRBJ1-5*01	CALSTGNQFYF	TRAV9-2*01	TRAJ49*01
ACTGAACTCTACCTGC-1-gPlexF5	COMBAT	S00113	17361	9	NSP3	T CD8 Activated CTL	CASSPSHSNQPQHF	TRBV27*01	TRBJ1-5*01	CALSENQFYF	TRAV9-2*01	TRAJ49*01
GTCAAGTCACGAAGCA-1-gPlexC6	COMBAT	S00042	14389	9	NSP3	T CD8 Activated CTL Cycling	CASSLTHSNQPQHF	TRBV27*01	TRBJ1-5*01	CALAPGNQFYF	TRAV9-2*01	TRAJ49*01
AGGGATGAGCAGCGTA-1-gPlexJ5	COMBAT	S00053	20582	9	NSP3	T CD8 Activated CTL Cycling	CASSARHSNQPQHF	TRBV27*01	TRBJ1-5*01	CALSTGNQFYF	TRAV9-2*01	TRAJ49*01
TGACTAGGTAGTGAAT-1-gPlexJ2	COMBAT	S00124	20332	9	NSP3	T CD8 Activated CTL Cycling	CASSPTHSNQPQHF	TRBV27*01	TRBJ1-5*01	CALSGGNQFYF	TRAV9-2*01	TRAJ49*01
CV001_KM9294106-CV001_KM9294122_ATGAGGGAGAGTACCG-1	Yoshida	AP6	2579	9	NSP3	T CD8 Activated CTL Cycling	CASSLTHSNQPQHF	TRBV27*01	TRBJ1-5*01	CALSTGNQFYF	TRAV9-2*01	TRAJ49*01
CCTCTGAGTTTGACAC-1-gPlexG2	COMBAT	S00106	18173	9	NSP3	T CD8 Activated CTL	CASSPSHSNQPQHF	TRBV27*01	TRBJ1-5*01	CALSLNKFYF	TRAV9-2*01	TRAJ21*01
TGTTCCGGTATCTGCA-1-gPlexA3	COMBAT	S00043	11176	9	NSP3	T CD8 Activated CTL Cycling	CASSATHSNQPQHF	TRBV27*01	TRBJ1-5*01	CALSAGNQFYF	TRAV9-2*01	TRAJ49*01
CV001_KM9294104-CV001_KM9294120_CAGCATAGTGCAGACA-1	Yoshida	AP6	2579	9	NSP3	T CD8 CTL	CASSLTHSNQPQHF	TRBV27*01	TRBJ1-5*01	CALSTGNQFYF	TRAV9-2*01	TRAJ49*01
GACTACATCTCTGCTG-1-gPlexJ3	COMBAT	S00124	20332	9	NSP3	T CD8 Activated CTL	CASSPTHSNQPQHF	TRBV27*01	TRBJ1-5*01	CALSGGNQFYF	TRAV9-2*01	TRAJ49*01
CAGTAACAGGGATGGG-1-gPlexE4	COMBAT	S00097	15923	9	NSP3	T CD8 Activated CTL Cycling	CASSPTHSNQPQHF	TRBV27*01	TRBJ1-5*01	CALSTGNQFYF	TRAV9-2*01	TRAJ49*01
COV19_CH11286526+COV19_CH11408296_ACATGGTAGCGTGTCC-1	Challenge	participant_3	1141	10	S	T CD8 Activated CTL	CASSPQGLNTEAFF	TRBV19*01	TRBJ1-1*01	CAAMMIKAAGNKLTF	TRAV21*01	TRAJ17*01
GCTTCCATCAATACCG-1-gPlexE2	COMBAT	G05171	15714	10	S	T CD8 Activated CTL Cycling	CASSPQGLNTEAFF	TRBV19*01	TRBJ1-1*01	CAATLIKAAGNKLTF	TRAV21*01	TRAJ17*01
COV19_CH11286522+COV19_CH11408292_CACACAATCGTGGACC-1	Challenge	participant_3	879	10	S	T CD8 Activated CTL Cycling	CASSTQGMNTEAFF	TRBV19*01	TRBJ1-1*01	CAVIQVKAAGNKLTF	TRAV21*01	TRAJ17*01
GCGAGAACACTTAAGC-1-gPlexH5	COMBAT	S00052	19785	10	S	T CD8 Activated CTL	CASSQQGPNTEAFF	TRBV19*01	TRBJ1-1*01	CAVIMIKAAGNKLTF	TRAV21*01	TRAJ17*01
CGTAGCGTCTACCTGC-113	Ren	P-S086	6548	10	S	T CD8 EM	CASSTQGMNTEAFF	TRBV19*01	TRBJ1-1*01	CAVIMIKAAGNKLTF	TRAV21*01	TRAJ17*01
GCTTGAACACAGGTTT-200	Ren	P-S028	8031	10	S	T CD8 Activated CTL	CASSPQGMNTEAFF	TRBV19*01	TRBJ1-1*01	CAVTKIKAAGNKLTF	TRAV21*01	TRAJ17*01
CAAGTTGCATACTCTT-200	Ren	P-S028	7997	10	S	T CD8 Activated CTL	CASSPQGATEAFF	TRBV19*01	TRBJ1-1*01	CAVMMIKAAGNKLTF	TRAV21*01	TRAJ17*01
COV19_CH11286522+COV19_CH11408292_ATAAGAGTCTATCCCG-1	Challenge	participant_3	879	10	S	T CD8 Activated CTL Cycling	CASSTQGMNTEAFF	TRBV19*01	TRBJ1-1*01	CAVIQVKAAGNKLTF	TRAV21*01	TRAJ17*01
TCTCTAATCGATAGAA-113	Ren	P-S086	6693	10	S	T CD4 Helper 0	CASSEQGMNTEAFF	TRBV19*01	TRBJ1-1*01	CAVIPIKAAGNKLTF	TRAV21*01	TRAJ17*01
AACTGGTGTCTTGCGG-1-gPlexH7	COMBAT	S00114	19479	11	NSP3	T CD8 Activated CTL	CASSPRWGGETQYF	TRBV27*01	TRBJ2-5*01	CALAAGNQFYF	TRAV9-2*01	TRAJ49*01
CTCTAATAGATGTTAG-1-gPlexE5	COMBAT	S00097	16114	11	NSP3	T CD8 Activated CTL Cycling	CASSQSSSQETQYF	TRBV27*01	TRBJ2-5*01	CALSSGNQFYF	TRAV9-2*01	TRAJ49*01
TACTTGTGTCTGCAAT-1-gPlexH7	COMBAT	S00114	19479	11	NSP3	T CD8 Activated CTL	CASSPRWGGETQYF	TRBV27*01	TRBJ2-5*01	CALAAGNQFYF	TRAV9-2*01	TRAJ49*01
TGGTTCCAGCGGATCA-1-gPlexH3	COMBAT	S00114	19479	11	NSP3	T CD8 Activated CTL	CASSPRWGGETQYF	TRBV27*01	TRBJ2-5*01	CALAAGNQFYF	TRAV9-2*01	TRAJ49*01
GCGCCAACATGGATGG-1-gPlexC6	COMBAT	S00042	14368	11	NSP3	T CD8 Activated CTL Cycling	CASSLSSPQETQYF	TRBV27*01	TRBJ2-5*01	CALSDNQFYF	TRAV9-2*01	TRAJ49*01
GCGAGAAAGATGCGAC-1-gPlexH4	COMBAT	S00114	19479	11	NSP3	T CD8 Activated CTL	CASSPRWGGETQYF	TRBV27*01	TRBJ2-5*01	CALAAGNQFYF	TRAV9-2*01	TRAJ49*01
CCGTACTAGCTGAACG-1-gPlexH7	COMBAT	S00114	19479	11	NSP3	T CD8 Activated CTL	CASSPRWGGETQYF	TRBV27*01	TRBJ2-5*01	CALAAGNQFYF	TRAV9-2*01	TRAJ49*01
TGAGAGGGTGATAAAC-1-gPlexG1	COMBAT	S00106	18104	11	NSP3	T CD8 Activated CTL	CASSLSSSQETQYF	TRBV27*01	TRBJ2-5*01	CALSAGNQFYF	TRAV9-2*01	TRAJ49*01
CCGGGATAGACACGAC-1-gPlexH6	COMBAT	S00114	19479	11	NSP3	T CD8 Activated CTL	CASSPRWGGETQYF	TRBV27*01	TRBJ2-5*01	CALAAGNQFYF	TRAV9-2*01	TRAJ49*01
CACCAGGTCTGATTCT-1-gPlexH6	COMBAT	S00114	19479	11	NSP3	T CD8 Activated CTL	CASSPRWGGETQYF	TRBV27*01	TRBJ2-5*01	CALAAGNQFYF	TRAV9-2*01	TRAJ49*01
ATCCACCTCATAGCAC-1-gPlexH6	COMBAT	S00114	19479	11	NSP3	T CD8 Activated CTL	CASSPRWGGETQYF	TRBV27*01	TRBJ2-5*01	CALAAGNQFYF	TRAV9-2*01	TRAJ49*01
AGCCTAACAAAGTGCG-1-gPlexC1	COMBAT	S00042	13218	11	NSP3	T CD8 Activated CTL Cycling	CASSPRTSQETQYF	TRBV27*01	TRBJ2-5*01	CALSAGNQFYF	TRAV9-2*01	TRAJ49*01
TCGTACCGTCTAACGT-1-gPlexE3	COMBAT	S00042	15875	11	NSP3	T CD8 Activated CTL Cycling	CASSLSSSQETQYF	TRBV27*01	TRBJ2-5*01	CALSAGNQFYF	TRAV9-2*01	TRAJ49*01
GGGCACTGTATGAAAC-1-gPlexB4	COMBAT	S00078	12560	11	NSP3	T CD8 Activated CTL	CASSPRFSGETQYF	TRBV27*01	TRBJ2-5*01	CALSAGNQFYF	TRAV9-2*01	TRAJ49*01
CGACTTCAGCCCGAAA-1-gPlexA6	COMBAT	S00043	11592	11	NSP3	T CD8 Activated CTL Cycling	CASSLSSPQETQYF	TRBV27*01	TRBJ2-5*01	CAMNTGNQFYF	TRAV9-2*01	TRAJ49*01
GAACATCGTGTTAAGA-1-gPlexA1	COMBAT	S00061	10718	12	ORF7a	T CD4 Activated Helper 1 Cycling	CASSLISNEQFF	TRBV11-2*01	TRBJ2-1*01	CIVRVEYNFNKFYF	TRAV26-1*01	TRAJ21*01
TCAGGATTCGGCATCG-7_1-adaptive	Liu	HGR0000078	10478	12	ORF7a	T CD4 Helper 0	CASSLVSEKLFF	TRBV11-2*01	TRBJ1-4*01	CIVRVSYNFNKFYF	TRAV26-1*01	TRAJ21*01
GCACATAGTGAAGGCT-282	Ren	P-S052	9979	12	ORF7a	T CD8 Activated CTL Cycling	CASSLIANEQFF	TRBV11-2*01	TRBJ2-1*01	CIVRVEYNFNKFYF	TRAV26-1*01	TRAJ21*01
CGGGTCACACCACGTG-1-gPlexG2	COMBAT	S00049	18182	12	ORF7a	T CD4 Activated CTL	CASSLVSEEQFF	TRBV11-2*01	TRBJ2-1*01	CIVRVAYNFNKFYF	TRAV26-1*01	TRAJ21*01
GGGCACTAGTATCTCG-282	Ren	P-S052	9982	12	ORF7a	T CD4 Helper 0	CASSPLSTEQYF	TRBV11-2*01	TRBJ2-7*01	CIVRVEYNFNKFYF	TRAV26-1*01	TRAJ21*01
ACACTGATCCCAGGTG-1-gPlexF7	COMBAT	S00148	17723	12	ORF7a	T CD4 Activated Helper 1 Cycling	CASSPLSNEQFF	TRBV11-2*01	TRBJ2-1*01	CIVRVEYNFNKFYF	TRAV26-1*01	TRAJ21*01
GCTTGAAAGATGAGAG-1-gPlexD3	COMBAT	S00048	14995	12	ORF7a	T CD4 Activated Helper 1 Cycling	CASSPLANEQYF	TRBV11-2*01	TRBJ2-7*01	CIVRVEYNFNKFYF	TRAV26-1*01	TRAJ21*01
TCACGAAGTGAGCGAT-1-gPlexD2	COMBAT	S00109	14885	12	ORF7a	T CD4 Activated CTL	CASSPLSNEQFF	TRBV11-2*01	TRBJ2-1*01	CIVRVEYNFNKFYF	TRAV26-1*01	TRAJ21*01
COV19_CH11286529+COV19_CH11408299_CAGAATCCACTTAAGC-1	Challenge	participant_6	461	13	S	T CD4 Activated Helper 1 Cycling	CASSYTYEQFF	TRBV11-2*01	TRBJ2-1*01	CVVSGGSNYKLTF	TRAV12-1*01	TRAJ53*01
ACGGGTCAGCCTCGTG-1-gPlexD3	COMBAT	S00068	14918	13	S	T CD4 Activated Helper 1 Cycling	CASSATYEQYF	TRBV11-2*01	TRBJ2-7*01	CVVNRGSSYKLIF	TRAV12-1*01	TRAJ12*01
ACGGGCTAGGCAGTCA-1-gPlexB2	COMBAT	G05164	12064	13	S	T Reg Activated Cycling	CASSSTYEQYF	TRBV11-2*01	TRBJ2-7*01	CVVTQGSSYKLIF	TRAV12-1*01	TRAJ12*01
GCGAGAACATGCTGGC-1-gPlexB6	COMBAT	G05164	12928	13	S	T Reg Activated Cycling	CASSSTYEQYF	TRBV11-2*01	TRBJ2-7*01	CVASGGSNYKLTF	TRAV12-1*01	TRAJ53*01
COV19_CH11286529+COV19_CH11408299_TCATTACGTGGTACAG-1	Challenge	participant_6	461	13	S	T CD4 Activated Helper 1 Cycling	CASSYTYEQFF	TRBV11-2*01	TRBJ2-1*01	CVVSGGSNYKLTF	TRAV12-1*01	TRAJ53*01
TACTTACAGAGTACAT-1-gPlexK6	COMBAT	S00048	21575	13	S	T Reg Activated Cycling	CASSQTYEQYF	TRBV11-2*01	TRBJ2-7*01	CVVNRGSSYKLIF	TRAV12-1*01	TRAJ12*01
ACTGATGTCTACTTAC-274	Ren	P-S044	9513	13	S	T CD8 Activated CTL Cycling	CASSSTYEQYF	TRBV11-2*01	TRBJ2-7*01	CVVSGGSNYKLTF	TRAV12-1*01	TRAJ53*01
CCTTCGATCTGCTGTC-1-gPlexH6	COMBAT	S00069	19913	13	S	T CD4 Activated Helper 1 Cycling	CASSSTYEQYF	TRBV11-2*01	TRBJ2-7*01	CVVSGGSNYKLTF	TRAV12-1*01	TRAJ53*01
AGATTGCGTGTATGGG-1-gPlexB4	COMBAT	G05164	12466	13	S	T CD4 Activated Helper 1 Cycling	CASSPTYEQYF	TRBV11-2*01	TRBJ2-7*01	CVVAGGSNYKLTF	TRAV12-1*01	TRAJ53*01
GGGATGACACATTAGC-22	Ren	P-M049	4079	14	S	T CD8 Activated CTL	CASSFGHEQYF	TRBV27*01	TRBJ2-7*01	CATLSGNTPLVF	TRAV3*01	TRAJ29*01
GGGTTGCAGTCAATAG-MH9143427	Stephenson	MH9143427	1537	14	S	T CD8 EM	CASSFGHEQYF	TRBV27*01	TRBJ2-7*01	CAGVSGNTPLVF	TRAV3*01	TRAJ29*01
AAACCTGGTTAGATGA-116	Ren	P-M079	6856	14	S	T CD8 Activated CTL	CASGFGHEQFF	TRBV27*01	TRBJ2-1*01	CASLSGNTPLVF	TRAV3*01	TRAJ29*01
CAGCTAAAGAGCTTCT-1-gPlexA4	COMBAT	G05153	11241	14	S	T CD8 EMRA	CASSFGHEQYF	TRBV27*01	TRBJ2-7*01	CAVVSGNTPLVF	TRAV3*01	TRAJ29*01
CAAGGCCCATCGTCGG-116	Ren	P-M079	6887	14	S	T CD8 Activated CTL	CASSFGHEQYF	TRBV27*01	TRBJ2-7*01	CAVVSGNTPLVF	TRAV3*01	TRAJ29*01
TGTCCCAGTCAAGCGA-1-gPlexA7	COMBAT	G05153	11850	14	S	Monocyte CD14+	CASSFGHEQYF	TRBV27*01	TRBJ2-7*01	CAALSGNTPLVF	TRAV3*01	TRAJ29*01
CGGACTGCAATAGCAA-116	Ren	P-M079	6856	14	S	T CD8 Activated CTL	CASGFGHEQFF	TRBV27*01	TRBJ2-1*01	CASLSGNTPLVF	TRAV3*01	TRAJ29*01
TTGACTTAGCGTCAAG-14	Ren	P-M043	3672	14	S	T CD8 Activated CTL	CASSFGHEQYF	TRBV27*01	TRBJ2-7*01	CAVVSGNTPLVF	TRAV3*01	TRAJ29*01
ATAAGAGGTCGTCTTC-116	Ren	P-M079	6883	14	S	T CD8 Activated CTL	CASSFGHEQYF	TRBV27*01	TRBJ2-7*01	CAALSGNTPLVF	TRAV3*01	TRAJ29*01
ACATACGTCAGCACAT-113	Ren	P-S086	6384	15	NSP12	T CD4 Helper 0	CASSYNSNQPQHF	TRBV19*01	TRBJ1-5*01	CALRVGSQGNLIF	TRAV16*01	TRAJ42*01
GGAACTTAGACACGAC-113	Ren	P-S086	6613	15	NSP12	T CD8 Activated CTL Cycling	CASSLNSNQPQHF	TRBV19*01	TRBJ1-5*01	CALKVGSQGNLIF	TRAV16*01	TRAJ42*01
TCAGGTAAGGTGCACA-113	Ren	P-S086	6680	15	NSP12	T CD8 Activated CTL Cycling	CASSGNSNQPQHF	TRBV19*01	TRBJ1-5*01	CALKVRSQGNLIF	TRAV16*01	TRAJ42*01
TGAGGGACAAGACGTG-113	Ren	P-S086	6701	15	NSP12	T CD4 Helper 0	CASSFNSNQPQHF	TRBV19*01	TRBJ1-5*01	CALRIGSQGNLIF	TRAV16*01	TRAJ42*01
TTAACTCAGTTCGATC-113	Ren	P-S086	6719	15	NSP12	T CD4 Helper 0	CASSLNSNQPQHF	TRBV19*01	TRBJ1-5*01	CALKMGSQGNLIF	TRAV16*01	TRAJ42*01
TAGCCGGCAAGCTGAG-113	Ren	P-S086	6668	15	NSP12	T CD8 Activated CTL Cycling	CASSMNSNQPQHF	TRBV19*01	TRBJ1-5*01	CALRIGSQGNLIF	TRAV16*01	TRAJ42*01
CTACGTCCAGTTTACG-113	Ren	P-S086	6565	15	NSP12	T CD4 Helper 0	CASSINSNQPQHF	TRBV19*01	TRBJ1-5*01	CALKLRSQGNLIF	TRAV16*01	TRAJ42*01
CTCAGAAAGTAGGCCA-1-gPlexJ1	COMBAT	S00033	15789	16	unknown	T CD8 Activated CTL	CASSPGQGLYGYTF	TRBV18*01	TRBJ1-2*01	CAGQETDGGSQGNLIF	TRAV35*01	TRAJ42*01
GTCAAGTTCCGTCATC-1-gPlexE7	COMBAT	S00033	15789	16	unknown	T CD8 EMRA	CASSPGQGLYGYTF	TRBV18*01	TRBJ1-2*01	CAGQETDGGSQGNLIF	TRAV35*01	TRAJ42*01
CGATTGAAGACCTTTG-1-gPlexJ6	COMBAT	S00033	11904	16	unknown	T CD8 Activated CTL	CASSPGQGLYGYTF	TRBV18*01	TRBJ1-2*01	CAGQLTDGGSQGNLIF	TRAV35*01	TRAJ42*01
ATCTGCCGTCAGAGGT-1-gPlexE3	COMBAT	S00033	15789	16	unknown	T CD8 EM	CASSPGQGLYGYTF	TRBV18*01	TRBJ1-2*01	CAGQETDGGSQGNLIF	TRAV35*01	TRAJ42*01
ACGAGGAGTAAGTGGC-1-gPlexJ7	COMBAT	S00033	11904	16	unknown	T CD8 Activated CTL	CASSPGQGLYGYTF	TRBV18*01	TRBJ1-2*01	CAGQLTDGGSQGNLIF	TRAV35*01	TRAJ42*01
TCGTAGACAGTCAGAG-1-gPlexB3	COMBAT	S00033	11904	16	unknown	T CD8 Activated CTL	CASSPGQGLYGYTF	TRBV18*01	TRBJ1-2*01	CAGQLTDGGSQGNLIF	TRAV35*01	TRAJ42*01
GCGGGTTCAGTGGAGT-1-gPlexJ7	COMBAT	S00033	11904	16	unknown	T CD8 Activated CTL	CASSPGQGLYGYTF	TRBV18*01	TRBJ1-2*01	CAGQLTDGGSQGNLIF	TRAV35*01	TRAJ42*01
CTAGTGACATCGATGT-1-gPlexJ3	COMBAT	S00033	20397	16	unknown	T CD8 Activated CTL	CASSPGRGLDGYTF	TRBV18*01	TRBJ1-2*01	CAGQPADGGSQGNLIF	TRAV35*01	TRAJ42*01
TTAGTTCTCTTCGGTC-1-gPlexJ7	COMBAT	S00033	15789	16	unknown	T CD8 EMRA	CASSPGQGLYGYTF	TRBV18*01	TRBJ1-2*01	CAGQETDGGSQGNLIF	TRAV35*01	TRAJ42*01
CCGTTCATCACATAGC-1-gPlexF4	COMBAT	H00072	17234	16	unknown	T CD8 EMRA	CASSPGQGLNGYTF	TRBV18*01	TRBJ1-2*01	CAGQLSDGGSQGNLIF	TRAV35*01	TRAJ42*01
GACGCGTGTTGACGTT-1-gPlexB6	COMBAT	S00033	12908	16	unknown	T CD8 Activated CTL	CASSPGQGLHGYTF	TRBV18*01	TRBJ1-2*01	CAGQLADGGSQGNLIF	TRAV35*01	TRAJ42*01
TCACGAACAAGTACCT-1-gPlexE5	COMBAT	S00033	15789	16	unknown	T CD8 Activated CTL	CASSPGQGLYGYTF	TRBV18*01	TRBJ1-2*01	CAGQETDGGSQGNLIF	TRAV35*01	TRAJ42*01
CCCAATCAGAGATGAG-1-gPlexF4	COMBAT	H00072	17229	16	unknown	T CD8 Activated CTL	CASSPGQGLYGYTF	TRBV18*01	TRBJ1-2*01	CAGQLTDGGSQGNLIF	TRAV35*01	TRAJ42*01
CTGTGCTAGAGGGATA-1-gPlexJ4	COMBAT	S00033	15789	16	unknown	T CD8 Activated CTL	CASSPGQGLYGYTF	TRBV18*01	TRBJ1-2*01	CAGQETDGGSQGNLIF	TRAV35*01	TRAJ42*01
GGACGTCTCACATAGC-1-gPlexK1	COMBAT	N00037	20940	16	unknown	T CD8 Activated CTL	CASSPGQGMLDYTF	TRBV18*01	TRBJ1-2*01	CAGQLTDGGSQGNLIF	TRAV35*01	TRAJ42*01
GTCCTCACATACTCTT-1-gPlexJ3	COMBAT	S00033	15789	16	unknown	T CD8 Activated CTL	CASSPGQGLYGYTF	TRBV18*01	TRBJ1-2*01	CAGQETDGGSQGNLIF	TRAV35*01	TRAJ42*01
TGCTGCTGTGGTACAG-1-gPlexJ3	COMBAT	S00033	15789	16	unknown	T CD8 Activated CTL	CASSPGQGLYGYTF	TRBV18*01	TRBJ1-2*01	CAGQETDGGSQGNLIF	TRAV35*01	TRAJ42*01
CAGAGAGTCAGAAATG-1-gPlexJ4	COMBAT	S00033	15789	16	unknown	T CD8 Activated CTL	CASSPGQGLYGYTF	TRBV18*01	TRBJ1-2*01	CAGQETDGGSQGNLIF	TRAV35*01	TRAJ42*01
TCACGAAAGTACTTGC-1-gPlexE6	COMBAT	S00033	11904	16	unknown	T CD8 Activated CTL	CASSPGQGLYGYTF	TRBV18*01	TRBJ1-2*01	CAGQLTDGGSQGNLIF	TRAV35*01	TRAJ42*01
CAGCAGCCAGGTCGTC-1-gPlexB1	COMBAT	S00033	11904	16	unknown	T CD8 EMRA	CASSPGQGLYGYTF	TRBV18*01	TRBJ1-2*01	CAGQLTDGGSQGNLIF	TRAV35*01	TRAJ42*01
GTCGGGTAGTCCATAC-1-gPlexJ1	COMBAT	S00033	11904	16	unknown	T CD8 Activated CTL	CASSPGQGLYGYTF	TRBV18*01	TRBJ1-2*01	CAGQLTDGGSQGNLIF	TRAV35*01	TRAJ42*01
CCTTCCCAGACCTTTG-1-gPlexG3	COMBAT	S00109	15015	17	unknown	T CD4 Activated Helper 1 Cycling	CASSLLGSANTGELFF	TRBV28*01	TRBJ2-2*01	CALGGSNYKLTF	TRAV16*01	TRAJ53*01
GTAGGCCTCACATACG-1-gPlexD7	COMBAT	S00109	15454	17	unknown	T CD4 Activated Helper 1 Cycling	CASSLLGSSNTGELFF	TRBV28*01	TRBJ2-2*01	CALGGSNYKLTF	TRAV16*01	TRAJ53*01
CGCGGTATCAGTGTTG-1-gPlexD6	COMBAT	S00109	15297	17	unknown	T Reg Activated Cycling	CASSLLSTANTGELFF	TRBV28*01	TRBJ2-2*01	CALGGSNYKLTF	TRAV16*01	TRAJ53*01
CGAGAAGAGGTCGGAT-1-gPlexA4	COMBAT	S00112	11255	17	unknown	T CD4 Activated Helper 1 Cycling	CASSFLGTANTGELFF	TRBV28*01	TRBJ2-2*01	CALGGSNYKLTF	TRAV16*01	TRAJ53*01
CCTTCGACATGGGAAC-1-gPlexD5	COMBAT	S00109	15169	17	unknown	T CD4 Helper 0	CASSLIVTSNTGELFF	TRBV28*01	TRBJ2-2*01	CALGGSNYKLTF	TRAV16*01	TRAJ53*01
TTCGGTCGTGCAGTAG-1-gPlexA7	COMBAT	S00112	11255	17	unknown	T CD4 Activated Helper 1 Cycling	CASSFLGTANTGELFF	TRBV28*01	TRBJ2-2*01	CALGGSNYKLTF	TRAV16*01	TRAJ53*01
TCTGAGAAGGCAAAGA-1-gPlexD3	COMBAT	S00109	15015	17	unknown	T Reg Activated Cycling	CASSLLGSANTGELFF	TRBV28*01	TRBJ2-2*01	CALGGSNYKLTF	TRAV16*01	TRAJ53*01
CTCTGGTAGCTACCGC-1-gPlexA7	COMBAT	S00112	11779	17	unknown	T Reg Activated Cycling	CASSLLSTANTGELFF	TRBV28*01	TRBJ2-2*01	CALGGSNYKLTF	TRAV16*01	TRAJ53*01
TGGGCGTAGACAGACC-107	Ren	P-M076	5732	17	unknown	T CD4 Helper 0	CASSLLSTANTGELFF	TRBV28*01	TRBJ2-2*01	CALGGSNYKLTF	TRAV16*01	TRAJ53*01
ACGTCAAAGCCCGAAA-1-gPlexA7	COMBAT	S00112	11255	17	unknown	T CD4 Activated Helper 1 Cycling	CASSFLGTANTGELFF	TRBV28*01	TRBJ2-2*01	CALGGSNYKLTF	TRAV16*01	TRAJ53*01
GTGCATATCTTCATGT-200	Ren	P-S028	8039	18	M	T CD8 Activated CTL	CASSQDSRYEQYF	TRBV12-4*01	TRBJ2-7*01	CAALRDDKIIF	TRAV1-2*01	TRAJ30*01
CAGTCCTAGGCGACAT-1-gPlexG1	COMBAT	S00067	17967	18	M	T CD8 Activated CTL	CASARDSSYEQYF	TRBV12-4*01	TRBJ2-7*01	CAVLRDDKIIF	TRAV1-2*01	TRAJ30*01
GTGCGGTTCTCTTGAT-1-gPlexH1	COMBAT	S00052	19132	18	M	T CD8 Activated CTL Cycling	CASSRDSRYEQYF	TRBV12-4*01	TRBJ2-7*01	CAGLRDDKIIF	TRAV1-2*01	TRAJ30*01
ACACCAATCCTTGGTC-16_2-adaptive	Liu	HGR0000069	10601	18	M	T CD4 Helper 0	CASSADSSYEQYF	TRBV12-4*01	TRBJ2-7*01	CAVLRDDKIIF	TRAV1-2*01	TRAJ30*01
AGGGAGTAGACCTAGG-14_2-adaptive	Liu	HGR0000069	10586	18	M	T CD8 EM	CASCRDSSYEQYF	TRBV12-4*01	TRBJ2-7*01	CAVIRDDKIIF	TRAV1-2*01	TRAJ30*01
TCAGGATGTCGAGTTT-1-gPlexC5	COMBAT	S00052	14229	18	M	T CD8 Activated CTL Cycling	CASSRDSSYEQYF	TRBV12-4*01	TRBJ2-7*01	CAALNDDKIIF	TRAV1-2*01	TRAJ30*01
COV19_CH11286526+COV19_CH11408296_ATGAGGGGTCCGACGT-1	Challenge	participant_3	917	18	M	T CD8 Activated CTL	CASSRDSSYEQYF	TRBV12-4*01	TRBJ2-7*01	CAVLRDDKIIF	TRAV1-2*01	TRAJ30*01
COV19_CH11286522+COV19_CH11408292_GCGCCAATCGTGTAGT-1	Challenge	participant_3	917	18	M	T CD8 Activated CTL Cycling	CASSRDSSYEQYF	TRBV12-4*01	TRBJ2-7*01	CAVLRDDKIIF	TRAV1-2*01	TRAJ30*01
COV19_CH11286522+COV19_CH11408292_CTGATAGGTCAAAGCG-1	Challenge	participant_3	917	18	M	T CD8 Activated CTL Cycling	CASSRDSSYEQYF	TRBV12-4*01	TRBJ2-7*01	CAVLRDDKIIF	TRAV1-2*01	TRAJ30*01
CTCGAAACATCAGTAC-1-gPlexF1	COMBAT	S00045	15248	19	unknown	T CD4 Activated CTL	CASSDWTREAFF	TRBV6-1*01	TRBJ1-1*01	CAVITGNQFYF	TRAV41*01	TRAJ49*01
AGCAGCCAGACGACGT-1-gPlexD6	COMBAT	S00045	15248	19	unknown	T CD4 Activated CTL	CASSDWTREAFF	TRBV6-1*01	TRBJ1-1*01	CAVITGNQFYF	TRAV41*01	TRAJ49*01
CGTCTACGTTATCACG-1-gPlexF3	COMBAT	S00045	17057	19	unknown	T Reg Activated Cycling	CASSEWTREAFF	TRBV6-1*01	TRBJ1-1*01	CAVITGNQFYF	TRAV41*01	TRAJ49*01
GACCAATTCTCCCTGA-1-gPlexF5	COMBAT	S00045	15248	19	unknown	T CD4 Activated CTL	CASSDWTREAFF	TRBV6-1*01	TRBJ1-1*01	CAVITGNQFYF	TRAV41*01	TRAJ49*01
GGATTACAGAGTGAGA-1-gPlexE5	COMBAT	S00003	16145	19	unknown	T CD4 Activated CTL	CASSEWTREAFF	TRBV6-1*01	TRBJ1-1*01	CAVLGGNQFYF	TRAV41*01	TRAJ49*01
TGGACGCCAAAGCGGT-1-gPlexD6	COMBAT	S00005	10724	19	unknown	T CD4 Activated Helper 1 Cycling	CASSEWTREAFF	TRBV6-1*01	TRBJ1-1*01	CAVIGGNQFYF	TRAV41*01	TRAJ49*01
CATCAAGTCAATCACG-1-gPlexA2	COMBAT	S00005	10724	19	unknown	T CD4 Activated Helper 1 Cycling	CASSEWTREAFF	TRBV6-1*01	TRBJ1-1*01	CAVIGGNQFYF	TRAV41*01	TRAJ49*01
TAAGTGCTCACAGGCC-1-gPlexJ1	COMBAT	S00053	20213	19	unknown	T CD4 Activated CTL	CASTEWTREAFF	TRBV6-1*01	TRBJ1-1*01	CAALTGNQFYF	TRAV41*01	TRAJ49*01
CAGCTAAAGCTGGAAC-1-gPlexF3	COMBAT	S00045	15248	19	unknown	T Reg Activated Cycling	CASSDWTREAFF	TRBV6-1*01	TRBJ1-1*01	CAVITGNQFYF	TRAV41*01	TRAJ49*01
CTCAGAATCCCGGATG-1-gPlexD7	COMBAT	S00005	10724	19	unknown	NK	CASSEWTREAFF	TRBV6-1*01	TRBJ1-1*01	CAVIGGNQFYF	TRAV41*01	TRAJ49*01
GCGCAACGTTGAACTC-1-gPlexF7	COMBAT	S00045	15248	19	unknown	T CD4 Activated CTL	CASSDWTREAFF	TRBV6-1*01	TRBJ1-1*01	CAVITGNQFYF	TRAV41*01	TRAJ49*01
TAGACCATCCTGCCAT-1-gPlexA5	COMBAT	S00005	10724	19	unknown	T CD4 Activated Helper 1 Cycling	CASSEWTREAFF	TRBV6-1*01	TRBJ1-1*01	CAVIGGNQFYF	TRAV41*01	TRAJ49*01
GAGCAGACAAATTGCC-1-gPlexA1	COMBAT	S00005	10724	19	unknown	T CD4 Activated CTL	CASSEWTREAFF	TRBV6-1*01	TRBJ1-1*01	CAVIGGNQFYF	TRAV41*01	TRAJ49*01
GTGCTTCTCTGCTGCT-1-gPlexK4	COMBAT	S00045	21346	19	unknown	T Reg Activated Cycling	CASSEWTREAFF	TRBV6-1*01	TRBJ1-1*01	CAVIGGNQFYF	TRAV41*01	TRAJ49*01
CTACATTAGTTGTCGT-1-gPlexF5	COMBAT	S00045	15248	19	unknown	T CD4 Activated CTL	CASSDWTREAFF	TRBV6-1*01	TRBJ1-1*01	CAVITGNQFYF	TRAV41*01	TRAJ49*01
ATCTGCCGTGGCGAAT-27	Ren	P-M045	4556	20	unknown	T CD8 Activated CTL Cycling	CSAIAGDADTQYF	TRBV20-1*01	TRBJ2-3*01	CALSEAAGNKLTF	TRAV9-2*01	TRAJ17*01
TGCGCAGTCTGCTGCT-278	Ren	P-S048	9785	20	unknown	T CD8 Activated CTL Cycling	CSASSGDGDTQYF	TRBV20-1*01	TRBJ2-3*01	CALSAAAGNKLTF	TRAV9-2*01	TRAJ17*01
AACTGGTCACTACAGT-36	Ren	P-M053	4661	20	unknown	T CD4 Helper 0	CSAVAGEGDTQYF	TRBV20-1*01	TRBJ2-3*01	CALSGAAGNKLTF	TRAV9-2*01	TRAJ17*01
CGCTATCGTACGCACC-269	Ren	P-S040	9253	20	unknown	T CD4 Naive	CSAMTGEGDTQYF	TRBV20-1*01	TRBJ2-3*01	CALSGAAGNKLTF	TRAV9-2*01	TRAJ17*01
CATCGGGCACCATGTA-116	Ren	P-M079	6895	20	unknown	T CD4 Helper 0	CSPVAGDGDTQYF	TRBV20-1*01	TRBJ2-3*01	CALSGAAGNKLTF	TRAV9-2*01	TRAJ17*01
CCGTACTAGATATGGT-15	Ren	P-M048	3738	21	unknown	T CD8 Activated CTL Cycling	CASGFGAGNTIYF	TRBV12-5*01	TRBJ1-3*01	CAESMGGYQKVTF	TRAV5*01	TRAJ13*01
CACCACTAGATCCCAT-38	Ren	P-S065	4769	21	unknown	T CD8 Activated CTL	CASGFFSGNTIYF	TRBV12-5*01	TRBJ1-3*01	CAESEGGYQKVTF	TRAV5*01	TRAJ13*01
CTTCTCTTCAAACGGG-111	Ren	P-S089	6137	21	unknown	T CD8 Activated CTL	CASGFRTGNTIYF	TRBV12-5*01	TRBJ1-3*01	CAESMGGYQKVTF	TRAV5*01	TRAJ13*01
TTATGCTTCGGATGGA-1-gPlexF6	COMBAT	G05077	16819	21	unknown	T CD8 Activated CTL	CASGFGSGNTIYF	TRBV12-5*01	TRBJ1-3*01	CAESIGGYQKVTF	TRAV5*01	TRAJ13*01
CCTATTATCAGTACGT-1-gPlexF2	COMBAT	G05077	16819	21	unknown	T CD8 Activated CTL	CASGFGSGNTIYF	TRBV12-5*01	TRBJ1-3*01	CAESIGGYQKVTF	TRAV5*01	TRAJ13*01
CCGTGGACAGGGAGAG-38	Ren	P-S065	4769	21	unknown	T CD8 Activated CTL	CASGFFSGNTIYF	TRBV12-5*01	TRBJ1-3*01	CAESEGGYQKVTF	TRAV5*01	TRAJ13*01
AGCGGTCGTCCGACGT-217	Ren	P-M040	8756	21	unknown	T CD8 CTL	CASGFGAGNTIYF	TRBV12-5*01	TRBJ1-3*01	CAESSGGYQKVTF	TRAV5*01	TRAJ13*01
CCTACACAGCCCGAAA-283	Ren	P-S053	10174	22	S	T CD8 Activated CTL Cycling	CASSRGVGYTF	TRBV4-1*01	TRBJ1-2*01	CAGQNYGGSQGNLIF	TRAV35*01	TRAJ42*01
GACAGAGTCCGAGCCA-1-gPlexA1	COMBAT	G05064	10720	22	S	T Reg Activated Cycling	CASSQGVGISF	TRBV4-1*01	TRBJ1-2*01	CAGLNYGGSQGNLIF	TRAV35*01	TRAJ42*01
CV001_KM9294104-CV001_KM9294120_TGGCTGGCATATACGC-1	Yoshida	AP3	2630	22	S	T CD8 Activated CTL Cycling	CASSQGFGYTF	TRBV4-1*01	TRBJ1-2*01	CAGFNYGGSQGNLIF	TRAV35*01	TRAJ42*01
TTCTACAAGTGCCATT-1-gPlexA2	COMBAT	S00056	10995	22	S	T CD4 Naive IFN stim	CASSQGIGYTF	TRBV4-1*01	TRBJ1-2*01	CAGMNYGGSQGNLIF	TRAV35*01	TRAJ42*01
CATATTCTCGGCTACG-1-gPlexB1	COMBAT	S00034	11910	22	S	T CD4 Activated CTL	CASSSGLGYTF	TRBV4-1*01	TRBJ1-2*01	CAGFNYGGSQGNLIF	TRAV35*01	TRAJ42*01
TGACAACCACAGAGGT-1-gPlexC4	COMBAT	S00042	13395	23	NSP3	T CD8 Activated CTL Cycling	CASSDRGVQETQYF	TRBV27*01	TRBJ2-5*01	CAVNNNARLMF	TRAV1-2*01	TRAJ31*01
TTTGCGCAGACAGACC-1-gPlexH6	COMBAT	S00126	19012	23	NSP3	T CD8 Activated CTL Cycling	CASSFRGPIDTQYF	TRBV27*01	TRBJ2-3*01	CAANNNARLMF	TRAV1-2*01	TRAJ31*01
TCTTCGGGTATAGGTA-1-gPlexH5	COMBAT	S00126	19012	23	NSP3	T CD8 Activated CTL	CASSFRGPIDTQYF	TRBV27*01	TRBJ2-3*01	CAANNNARLMF	TRAV1-2*01	TRAJ31*01
AGCATACCACGGTTTA-1-gPlexH6	COMBAT	S00126	19012	23	NSP3	T CD8 Activated CTL	CASSFRGPIDTQYF	TRBV27*01	TRBJ2-3*01	CAANNNARLMF	TRAV1-2*01	TRAJ31*01
GACTGCGCAGATCCAT-1-gPlexH6	COMBAT	S00126	19012	23	NSP3	T CD8 Activated CTL Cycling	CASSFRGPIDTQYF	TRBV27*01	TRBJ2-3*01	CAANNNARLMF	TRAV1-2*01	TRAJ31*01
ATAGACCTCAAGATCC-1-gPlexH4	COMBAT	S00126	19012	23	NSP3	T CD8 Activated CTL Cycling	CASSFRGPIDTQYF	TRBV27*01	TRBJ2-3*01	CAANNNARLMF	TRAV1-2*01	TRAJ31*01
COV19_CH11286523+COV19_CH11408293_CATCAGAAGTCGCCGT-1	Challenge	participant_1	1050	23	NSP3	T CD8 Activated CTL Cycling	CASSPRTAVQETQYF	TRBV27*01	TRBJ2-5*01	CAVTNNARLMF	TRAV1-2*01	TRAJ31*01
CTAATGGAGACGCTTT-1-gPlexH7	COMBAT	S00126	19012	23	NSP3	T CD8 Activated CTL Cycling	CASSFRGPIDTQYF	TRBV27*01	TRBJ2-3*01	CAANNNARLMF	TRAV1-2*01	TRAJ31*01
AGTAGTCGTGTGACCC-1-gPlexH2	COMBAT	S00126	19012	23	NSP3	T CD8 Activated CTL Cycling	CASSFRGPIDTQYF	TRBV27*01	TRBJ2-3*01	CAANNNARLMF	TRAV1-2*01	TRAJ31*01
AGCTTGAAGATGTGGC-1-gPlexH2	COMBAT	S00126	19012	23	NSP3	T CD8 Activated CTL	CASSFRGPIDTQYF	TRBV27*01	TRBJ2-3*01	CAANNNARLMF	TRAV1-2*01	TRAJ31*01
ACTGAGTGTGTTGGGA-1-gPlexH2	COMBAT	S00126	19012	23	NSP3	T CD8 Activated CTL	CASSFRGPIDTQYF	TRBV27*01	TRBJ2-3*01	CAANNNARLMF	TRAV1-2*01	TRAJ31*01
TGAAAGACATGTAAGA-1-gPlexH2	COMBAT	S00126	19012	23	NSP3	T CD8 Activated CTL Cycling	CASSFRGPIDTQYF	TRBV27*01	TRBJ2-3*01	CAANNNARLMF	TRAV1-2*01	TRAJ31*01
TGTTCCGAGAATAGGG-1-gPlexH1	COMBAT	S00126	19012	23	NSP3	T CD8 Activated CTL Cycling	CASSFRGPIDTQYF	TRBV27*01	TRBJ2-3*01	CAANNNARLMF	TRAV1-2*01	TRAJ31*01
TAGGCATAGTGGTCCC-1-gPlexH1	COMBAT	S00126	19012	23	NSP3	T CD8 Activated CTL Cycling	CASSFRGPIDTQYF	TRBV27*01	TRBJ2-3*01	CAANNNARLMF	TRAV1-2*01	TRAJ31*01
CCATTCGGTCGTTGTA-1-gPlexH1	COMBAT	S00126	19012	23	NSP3	T CD8 Activated CTL Cycling	CASSFRGPIDTQYF	TRBV27*01	TRBJ2-3*01	CAANNNARLMF	TRAV1-2*01	TRAJ31*01
CTAGAGTCAGCTGTTA-1-gPlexH2	COMBAT	S00126	19012	23	NSP3	T CD8 Activated CTL Cycling	CASSFRGPIDTQYF	TRBV27*01	TRBJ2-3*01	CAANNNARLMF	TRAV1-2*01	TRAJ31*01
CCTTTCTAGAGTTGGC-1-gPlexH3	COMBAT	S00126	19012	23	NSP3	T CD8 Activated CTL Cycling	CASSFRGPIDTQYF	TRBV27*01	TRBJ2-3*01	CAANNNARLMF	TRAV1-2*01	TRAJ31*01
AGCTTGAGTGACGGTA-1-gPlexH1	COMBAT	S00126	19012	23	NSP3	T CD8 Activated CTL	CASSFRGPIDTQYF	TRBV27*01	TRBJ2-3*01	CAANNNARLMF	TRAV1-2*01	TRAJ31*01
AACTGGTGTTTGACAC-1-gPlexH7	COMBAT	S00126	19012	23	NSP3	T CD8 Activated CTL	CASSFRGPIDTQYF	TRBV27*01	TRBJ2-3*01	CAANNNARLMF	TRAV1-2*01	TRAJ31*01
AGTAGTCCACGAAGCA-1-gPlexC2	COMBAT	S00020	13460	23	NSP3	T CD8 Activated CTL	CASSPRTGVQETQYF	TRBV27*01	TRBJ2-5*01	CAVNNNARLMF	TRAV1-2*01	TRAJ31*01
TGGGAAGGTCCGTTAA-1-gPlexC6	COMBAT	S00042	14437	23	NSP3	T CD8 Activated CTL Cycling	CASSERGPQETQYF	TRBV27*01	TRBJ2-5*01	CAANNNARLMF	TRAV1-2*01	TRAJ31*01
TGGTTAGCAAGCGCTC-1-gPlexH6	COMBAT	S00126	19012	23	NSP3	T CD8 Activated CTL Cycling	CASSFRGPIDTQYF	TRBV27*01	TRBJ2-3*01	CAANNNARLMF	TRAV1-2*01	TRAJ31*01
CAAGAAATCAAGCCTA-1-gPlexH7	COMBAT	S00126	19012	23	NSP3	T CD8 Activated CTL Cycling	CASSFRGPIDTQYF	TRBV27*01	TRBJ2-3*01	CAANNNARLMF	TRAV1-2*01	TRAJ31*01
TTTATGCTCCCTAACC-1-gPlexH4	COMBAT	S00126	19012	23	NSP3	T CD8 Activated CTL Cycling	CASSFRGPIDTQYF	TRBV27*01	TRBJ2-3*01	CAANNNARLMF	TRAV1-2*01	TRAJ31*01
TCGGTAAAGCGTCAAG-1-gPlexC1	COMBAT	S00042	13395	23	NSP3	T CD8 Activated CTL Cycling	CASSDRGVQETQYF	TRBV27*01	TRBJ2-5*01	CAVNNNARLMF	TRAV1-2*01	TRAJ31*01
TAGACCATCCCTTGTG-1-gPlexH4	COMBAT	S00126	19012	23	NSP3	T CD8 Activated CTL Cycling	CASSFRGPIDTQYF	TRBV27*01	TRBJ2-3*01	CAANNNARLMF	TRAV1-2*01	TRAJ31*01
ACGCCAGGTGAAATCA-1-gPlexH4	COMBAT	S00126	19012	23	NSP3	T CD8 Activated CTL Cycling	CASSFRGPIDTQYF	TRBV27*01	TRBJ2-3*01	CAANNNARLMF	TRAV1-2*01	TRAJ31*01
GTAACTGAGGTAGCCA-1-gPlexH4	COMBAT	S00126	19012	23	NSP3	T CD8 Activated CTL	CASSFRGPIDTQYF	TRBV27*01	TRBJ2-3*01	CAANNNARLMF	TRAV1-2*01	TRAJ31*01
GACGCGTCAACTGCTA-1-gPlexH4	COMBAT	S00126	19012	23	NSP3	T CD8 Activated CTL	CASSFRGPIDTQYF	TRBV27*01	TRBJ2-3*01	CAANNNARLMF	TRAV1-2*01	TRAJ31*01
GGACAAGTCGCGCCAA-1-gPlexH3	COMBAT	S00126	19012	23	NSP3	T CD8 Activated CTL Cycling	CASSFRGPIDTQYF	TRBV27*01	TRBJ2-3*01	CAANNNARLMF	TRAV1-2*01	TRAJ31*01
TATCAGGTCTGACCTC-1-gPlexG4	COMBAT	S00049	18120	24	NSP15	T CD4 Helper 0	CASSGSGSSYNEQFF	TRBV5-1*01	TRBJ2-1*01	CAVRPSGGYNKLIF	TRAV12-2*01	TRAJ4*01
AAAGCAACATGGTCAT-1-gPlexG2	COMBAT	S00049	18120	24	NSP15	T CD4 Activated CTL	CASSGSGSSYNEQFF	TRBV5-1*01	TRBJ2-1*01	CAVRPSGGYNKLIF	TRAV12-2*01	TRAJ4*01
ACTTACTGTGAGTATA-1-gPlexG6	COMBAT	S00049	18749	24	NSP15	T CD4 Activated Helper 1 Cycling	CASSPAASSYNEQFF	TRBV5-1*01	TRBJ2-1*01	CAVRGSGGYNKLIF	TRAV12-2*01	TRAJ4*01
TCCCGATCAGTGGAGT-1-gPlexG2	COMBAT	S00049	18260	24	NSP15	T CD4 Activated CTL	CASSTAGSSYNEQFF	TRBV5-1*01	TRBJ2-1*01	CAVRPSGGYNKLIF	TRAV12-2*01	TRAJ4*01
COV19_CH11286527+COV19_CH11408297_GAAATGAAGGACTGGT-1	Challenge	participant_1	1240	24	NSP15	T CD4 Activated Helper 1 Cycling	CASSPSGSSYNEQFF	TRBV5-1*01	TRBJ2-1*01	CAVRGSGGYNKLIF	TRAV12-2*01	TRAJ4*01
GCCTCTATCGATCCCT-1-gPlexD2	COMBAT	S00068	14848	24	NSP15	T Reg Activated Cycling	CASSPSGSSYNEQFF	TRBV5-1*01	TRBJ2-1*01	CAVRGSGGYNKLIF	TRAV12-2*01	TRAJ4*01
GTTCATTAGTCCCACG-1-gPlexD2	COMBAT	S00068	14848	24	NSP15	T Reg Activated Cycling	CASSPSGSSYNEQFF	TRBV5-1*01	TRBJ2-1*01	CAVRGSGGYNKLIF	TRAV12-2*01	TRAJ4*01
CTACCCATCGCTTAGA-1-gPlexG4	COMBAT	S00049	18120	24	NSP15	T CD4 Activated CTL	CASSGSGSSYNEQFF	TRBV5-1*01	TRBJ2-1*01	CAVRPSGGYNKLIF	TRAV12-2*01	TRAJ4*01
GAAGCAGCAGGACGTA-1-gPlexF2	COMBAT	S00113	16868	25	unknown	T CD4 Activated CTL	CSIGDQPQHF	TRBV29-1*01	TRBJ1-5*01	CAVTTQGNTPLVF	TRAV12-2*01	TRAJ29*01
GATTCAGGTAGGACAC-1-gPlexC4	COMBAT	S00042	13989	25	unknown	T CD4 Activated CTL	CSVGDQPQHF	TRBV29-1*01	TRBJ1-5*01	CALTDSGNTPLVF	TRAV12-2*01	TRAJ29*01
TCTCTAAAGATCGGGT-1-gPlexG5	COMBAT	S00049	18709	25	unknown	Monocyte CD14+	CSVGDQPQHF	TRBV29-1*01	TRBJ1-5*01	CAVTSVGNTPLVF	TRAV12-2*01	TRAJ29*01
TCTCTAAAGCGATAGC-1-gPlexG6	COMBAT	S00049	18851	25	unknown	T CD4 Activated CTL	CSVGDQPQHF	TRBV29-1*01	TRBJ1-5*01	CAVISVGNTPLVF	TRAV12-2*01	TRAJ29*01
GCGCAACCACCCTATC-1-gPlexC2	COMBAT	S00042	13560	25	unknown	T Reg Activated Cycling	CSVGDQPQHF	TRBV29-1*01	TRBJ1-5*01	CAVTDSGNTPLVF	TRAV12-2*01	TRAJ29*01
CGAGCCAGTCTAACGT-1-gPlexJ2	COMBAT	S00066	20275	26	S	T CD4 Helper 0	CASSEGASNQPQHF	TRBV6-1*01	TRBJ1-5*01	CVVNRGSSASKIIF	TRAV12-1*01	TRAJ3*01
TCTGGAATCTTCCTTC-1-gPlexD3	COMBAT	S00109	11136	26	S	T CD4 Activated Helper 1 Cycling	CASSEGSSNQPQHF	TRBV6-1*01	TRBJ1-5*01	CAVNKGSSASKIIF	TRAV12-1*01	TRAJ3*01
GGTATTGGTCTCCACT-1-gPlexA3	COMBAT	S00109	11136	26	S	T CD4 Activated CTL	CASSEGSSNQPQHF	TRBV6-1*01	TRBJ1-5*01	CAVNKGSSASKIIF	TRAV12-1*01	TRAJ3*01
TAGTGGTAGTTTAGGA-1-gPlexA5	COMBAT	S00112	11504	26	S	T CD4 Activated Helper 1 Cycling	CASSEGSSNQPQHF	TRBV6-1*01	TRBJ1-5*01	CAVNKGSSASKIIF	TRAV12-1*01	TRAJ3*01
AGAGTGGTCAGGCAAG-191	Ren	P-S029	7471	26	S	T CD4 Helper 0	CAAQQGASNQPQHF	TRBV6-1*01	TRBJ1-5*01	CVVNKGSSASKIIF	TRAV12-1*01	TRAJ3*01
TACAGTGAGTGAACGC-1-gPlexD2	COMBAT	S00109	14877	26	S	T CD4 Activated CTL	CASSEGASNQPQHF	TRBV6-1*01	TRBJ1-5*01	CAVNRGSSASKIIF	TRAV12-1*01	TRAJ3*01
TGCCCATAGTCAAGCG-1-gPlexK1	COMBAT	S00045	16895	27	NSP5	T CD8 EMRA	CASSPGETQYF	TRBV7-6*01	TRBJ2-5*01	CAMGYSGGYNKLIF	TRAV12-3*01	TRAJ4*01
TCGTACCTCCGTCATC-1-gPlexK3	COMBAT	S00045	14764	27	NSP5	T CD8 Activated CTL Cycling	CASSPGETQYF	TRBV7-6*01	TRBJ2-5*01	CATALSGGYNKLIF	TRAV12-3*01	TRAJ4*01
AGAGCTTAGGGCTCTC-1-gPlexK4	COMBAT	S00045	16895	27	NSP5	T CD4 Activated CTL	CASSPGETQYF	TRBV7-6*01	TRBJ2-5*01	CAMGYSGGYNKLIF	TRAV12-3*01	TRAJ4*01
TCAGATGTCCGCAGTG-1-gPlexK6	COMBAT	S00045	14764	27	NSP5	T CD4 Activated CTL	CASSPGETQYF	TRBV7-6*01	TRBJ2-5*01	CATALSGGYNKLIF	TRAV12-3*01	TRAJ4*01
CAAGAAAAGTATTGGA-1-gPlexD2	COMBAT	S00005	14807	27	NSP5	T Reg Activated Cycling	CASSPGETQYF	TRBV7-6*01	TRBJ2-3*01	CAMGVSGGYNKLIF	TRAV12-3*01	TRAJ4*01
TTAACTCCACAGGCCT-1-gPlexD1	COMBAT	S00045	14764	27	NSP5	T Reg Activated Cycling	CASSPGETQYF	TRBV7-6*01	TRBJ2-5*01	CATALSGGYNKLIF	TRAV12-3*01	TRAJ4*01
GCTCCTATCTACCTGC-1-gPlexF2	COMBAT	S00045	16895	27	NSP5	T CD4 Activated Helper 1 Cycling	CASSPGETQYF	TRBV7-6*01	TRBJ2-5*01	CAMGYSGGYNKLIF	TRAV12-3*01	TRAJ4*01
ACCCACTAGATCTGAA-1-gPlexC5	COMBAT	S00058	14070	27	NSP5	T CD4 Activated Helper 1 Cycling	CASSPGETQYF	TRBV7-6*01	TRBJ2-5*01	CAMGFSGGYNKLIF	TRAV12-3*01	TRAJ4*01
TGCGTGGCAGCTGCTG-1-gPlexA7	COMBAT	S00005	11843	27	NSP5	T CD8 Activated CTL Cycling	CASSPGETQYF	TRBV7-6*01	TRBJ2-5*01	CAMGFSGGYNKLIF	TRAV12-3*01	TRAJ4*01
TAGTGGTAGCAGATCG-271	Ren	P-S042	9290	28	S	T CD8 Activated CTL Cycling	CASTLDIEAFF	TRBV7-9*01	TRBJ1-1*01	CAVNRDDKIIF	TRAV12-2*01	TRAJ30*01
TAAGAGAAGCGTCTAT-14	Ren	P-M043	3657	28	S	T CD8 CTL	CASSLDIEQYF	TRBV7-9*01	TRBJ2-7*01	CAVNEDDKIIF	TRAV12-2*01	TRAJ30*01
AACGTTGAGGCTCTTA-271	Ren	P-S042	9282	28	S	T CD8 Activated CTL	CASSLDIEAFF	TRBV7-9*01	TRBJ1-1*01	CAVNRDDKIIF	TRAV12-2*01	TRAJ30*01
ACGCCAGAGTGTACTC-271	Ren	P-S042	9290	28	S	T CD8 CTL	CASTLDIEAFF	TRBV7-9*01	TRBJ1-1*01	CAVNRDDKIIF	TRAV12-2*01	TRAJ30*01
CGATCGGCACAAGACG-271	Ren	P-S042	9345	28	S	T CD8 Activated CTL Cycling	CASSTDIEQYF	TRBV7-9*01	TRBJ2-7*01	CAVNGEDKIIF	TRAV12-2*01	TRAJ30*01
CGCGGTATCAGCTCGG-271	Ren	P-S042	9282	28	S	T CD8 Activated CTL Cycling	CASSLDIEAFF	TRBV7-9*01	TRBJ1-1*01	CAVNRDDKIIF	TRAV12-2*01	TRAJ30*01
CTACACCAGACTACAA-1-gPlexD5	COMBAT	S00068	15181	29	S	T CD8 Activated CTL Cycling	CASSATDSTDTQYF	TRBV27*01	TRBJ2-3*01	CAVRDRSYNTDKLIF	TRAV3*01	TRAJ34*01
AACTTTCGTCATATGC-1-gPlexG6	COMBAT	S00049	18098	29	S	T CD8 Activated CTL	CASGLTESTDTQYF	TRBV27*01	TRBJ2-3*01	CAVRDRSYNTDKLIF	TRAV3*01	TRAJ34*01
ATTCTACTCAGCAACT-1-gPlexC6	COMBAT	S00020	14128	29	S	T CD8 Activated CTL Cycling	CASSETESTDTQYF	TRBV27*01	TRBJ2-3*01	CAVRDRAYNTDKLIF	TRAV3*01	TRAJ34*01
TCTATTGAGACAATAC-1-gPlexG1	COMBAT	S00049	18098	29	S	T CD8 Activated CTL	CASGLTESTDTQYF	TRBV27*01	TRBJ2-3*01	CAVRDRSYNTDKLIF	TRAV3*01	TRAJ34*01
GGGACCTCAATAGAGT-1-gPlexG3	COMBAT	S00049	18098	29	S	T CD8 Activated CTL	CASGLTESTDTQYF	TRBV27*01	TRBJ2-3*01	CAVRDRSYNTDKLIF	TRAV3*01	TRAJ34*01
CCACTACCATTCACTT-1-gPlexC5	COMBAT	S00020	14128	29	S	T CD8 Activated CTL	CASSETESTDTQYF	TRBV27*01	TRBJ2-3*01	CAVRDRAYNTDKLIF	TRAV3*01	TRAJ34*01
GAACGGAGTGAGTATA-1-gPlexG6	COMBAT	S00049	18804	29	S	T CD8 Activated CTL	CASSLSDSTDTQYF	TRBV27*01	TRBJ2-3*01	CAVRDRLYNTDKLIF	TRAV3*01	TRAJ34*01
AGTGGGACAGAGCCAA-1-gPlexG2	COMBAT	S00049	18098	29	S	T CD8 Activated CTL	CASGLTESTDTQYF	TRBV27*01	TRBJ2-3*01	CAVRDRSYNTDKLIF	TRAV3*01	TRAJ34*01
GCTGCTTAGCTTATCG-1-gPlexE6	COMBAT	S00097	16287	30	NSP3	T CD8 Activated CTL	CASSDRGPTDTQYF	TRBV27*01	TRBJ2-3*01	CALHTGNQFYF	TRAV9-2*01	TRAJ49*01
CACAGGCCAACACCCG-1-gPlexC5	COMBAT	S00042	14112	30	NSP3	T CD8 Activated CTL Cycling	CASSSRGGPDTQYF	TRBV27*01	TRBJ2-3*01	CALSTGNQFYF	TRAV9-2*01	TRAJ49*01
CV001_KM9294105-CV001_KM9294121_TGCCAAACAGCTTCGG-1	Yoshida	AP1	2694	30	NSP3	T CD4 CTL	CASSSRGGPDTQYF	TRBV27*01	TRBJ2-3*01	CALSAGNQFYF	TRAV9-2*01	TRAJ49*01
ACACCCTTCCAAGCCG-1-gPlexC3	COMBAT	S00042	13651	30	NSP3	T CD8 Activated CTL Cycling	CASSSRGPQDTQYF	TRBV27*01	TRBJ2-3*01	CALNTGNQFYF	TRAV9-2*01	TRAJ49*01
GTGAAGGTCCGCTGTT-25	Ren	P-S055	4434	31	unknown	T CD8 Activated CTL	CASRSGKGEQFF	TRBV6-5*01	TRBJ2-1*01	CAVRPAGNQFYF	TRAV21*01	TRAJ49*01
CAAGATCTCTTACCGC-25	Ren	P-S055	4283	31	unknown	T CD8 Activated CTL	CASRTLSGEQYF	TRBV6-5*01	TRBJ2-3*01	CAVRPAGNQFYF	TRAV21*01	TRAJ49*01
TACCTTACATCTACGA-1-gPlexC6	COMBAT	S00020	14397	31	unknown	T CD8 Activated CTL Cycling	CASRSGTGELFF	TRBV6-5*01	TRBJ2-2*01	CAVRPAGNQFYF	TRAV21*01	TRAJ49*01
AGTAGTCAGCGAGAAA-1-gPlexA1	COMBAT	S00043	10640	31	unknown	T CD8 Activated CTL Cycling	CASRTLRGEQFF	TRBV6-5*01	TRBJ2-1*01	CAVRPGGNQFYF	TRAV21*01	TRAJ49*01
AGGGTGAAGTGTACCT-110	Ren	P-S085	5822	32	unknown	T CD8 Activated CTL Cycling	CASSPTSGTSYEQYF	TRBV27*01	TRBJ2-7*01	CAVREENYGQNFVF	TRAV1-1*01	TRAJ26*01
CTCGGGAGTGTAAGTA-209	Ren	P-M035	8426	32	unknown	T CD8 CTL	CASSSTSGTSYEQYF	TRBV27*01	TRBJ2-7*01	CAVREKNYGQNFVF	TRAV1-1*01	TRAJ26*01
ACGCCGATCACTTCAT-209	Ren	P-M035	8426	32	unknown	T CD8 EM	CASSSTSGTSYEQYF	TRBV27*01	TRBJ2-7*01	CAVREKNYGQNFVF	TRAV1-1*01	TRAJ26*01
GTAGGCCTCAACGAAA-283	Ren	P-S053	10324	32	unknown	T CD8 Activated CTL Cycling	CASSSTSGSSYEQYF	TRBV27*01	TRBJ2-7*01	CAVRESNYGQNFVF	TRAV1-1*01	TRAJ26*01
CCATTCGGTCTGGTCG-110	Ren	P-S085	5858	32	unknown	T CD8 Activated CTL	CASSLTSGVSYEQYF	TRBV27*01	TRBJ2-7*01	CAVREENYGQNFVF	TRAV1-1*01	TRAJ26*01
GACGTGCTCATATCGG-1-gPlexC1	COMBAT	S00020	13323	33	unknown	T CD8 Activated CTL Cycling	CASSPVAGSHEQFF	TRBV7-2*01	TRBJ2-1*01	CAPSGGGADGLTF	TRAV24*01	TRAJ45*01
AGCAGCCCAAACTGTC-1-gPlexB1	COMBAT	G05164	11875	33	unknown	T CD8 Activated CTL Cycling	CASSPQSGAGEQFF	TRBV7-2*01	TRBJ2-1*01	CASSGGGADGLTF	TRAV24*01	TRAJ45*01
COV19_CH11286522+COV19_CH11408292_TCGGGACCAAAGGAAG-1	Challenge	participant_3	972	33	unknown	T CD8 Activated CTL	CASSPLAGSYEQYF	TRBV7-2*01	TRBJ2-7*01	CASSGGGADGLTF	TRAV24*01	TRAJ45*01
COV19_CH11286522+COV19_CH11408292_CGTTGGGGTCTGCAAT-1	Challenge	participant_3	910	33	unknown	T CD8 Activated CTL Cycling	CASSPLAGSGEQYF	TRBV7-2*01	TRBJ2-7*01	CAPSGGGADGLTF	TRAV24*01	TRAJ45*01
TCGGTAAGTTATCGGT-1-gPlexC2	COMBAT	S00020	13323	33	unknown	T CD8 Activated CTL	CASSPVAGSHEQFF	TRBV7-2*01	TRBJ2-1*01	CAPSGGGADGLTF	TRAV24*01	TRAJ45*01
COV19_CH11286526+COV19_CH11408296_GTGCGGTCAAGGACAC-1	Challenge	participant_3	972	33	unknown	T CD8 Activated CTL	CASSPLAGSYEQYF	TRBV7-2*01	TRBJ2-7*01	CASSGGGADGLTF	TRAV24*01	TRAJ45*01
TGCACCTCACATCCGG-1-gPlexC1	COMBAT	S00020	13406	34	NSP3	T CD8 Activated CTL Cycling	CASSLGESYEQYF	TRBV5-5*01	TRBJ2-7*01	CAAAQGGSEKLVF	TRAV29/DV5*01	TRAJ57*01
GTTACAGAGACCCACC-1-gPlexC4	COMBAT	S00020	13406	34	NSP3	T CD8 Activated CTL	CASSLGESYEQYF	TRBV5-5*01	TRBJ2-7*01	CAAAQGGSEKLVF	TRAV29/DV5*01	TRAJ57*01
TGACTAGTCGTTGCCT-1-gPlexG6	COMBAT	S00106	18852	34	NSP3	T CD8 Activated CTL	CASSLGETYEQYV	TRBV5-5*01	TRBJ2-7*01	CAAAQGGSEKLVF	TRAV29/DV5*01	TRAJ57*01
GATGCTATCTCGATGA-MH9143272	Stephenson	MH9143272	1586	34	NSP3	T CD8 EM	CASSLGESYEQYF	TRBV5-5*01	TRBJ2-7*01	CAAAQGGSEKLVF	TRAV29/DV5*01	TRAJ57*01
TTCTCAAAGTACGACG-1-gPlexC6	COMBAT	S00020	13406	34	NSP3	T CD8 Activated CTL Cycling	CASSLGESYEQYF	TRBV5-5*01	TRBJ2-7*01	CAAAQGGSEKLVF	TRAV29/DV5*01	TRAJ57*01
CV001_KM9294106-CV001_KM9294122_TGAAAGATCAAAGTAG-1	Yoshida	AP6	2817	34	NSP3	T CD8 Activated CTL Cycling	CASSFGETYEQYF	TRBV5-5*01	TRBJ2-7*01	CAAAQGGSEKLVF	TRAV29/DV5*01	TRAJ57*01
CGGAGTCGTTCCATGA-1-gPlexC4	COMBAT	S00020	13406	34	NSP3	T CD8 Activated CTL Cycling	CASSLGESYEQYF	TRBV5-5*01	TRBJ2-7*01	CAAAQGGSEKLVF	TRAV29/DV5*01	TRAJ57*01
GACGCGTGTTACTGAC-1-gPlexC2	COMBAT	S00020	13406	34	NSP3	T CD8 Activated CTL Cycling	CASSLGESYEQYF	TRBV5-5*01	TRBJ2-7*01	CAAAQGGSEKLVF	TRAV29/DV5*01	TRAJ57*01
GAGCAGACAAGTTCTG-1-gPlexH3	COMBAT	S00114	19348	35	NSP3	T CD8 Activated CTL	CASSGDTEAFF	TRBV7-9*01	TRBJ1-1*01	CAASAGFGNEKLTF	TRAV29/DV5*01	TRAJ48*01
TTAGTTCAGTCGTACT-1-gPlexB3	COMBAT	S00078	12440	35	NSP3	T CD8 Activated CTL Cycling	CASSGDTEAFF	TRBV7-9*01	TRBJ1-1*01	CAASAGFGNEKLTF	TRAV29/DV5*01	TRAJ48*01
GGGCACTGTCGCGTGT-1-gPlexH4	COMBAT	S00114	19348	35	NSP3	T CD8 Activated CTL	CASSGDTEAFF	TRBV7-9*01	TRBJ1-1*01	CAASAGFGNEKLTF	TRAV29/DV5*01	TRAJ48*01
CV001_KM9294105-CV001_KM9294121_ATAAGAGGTACCCAAT-1	Yoshida	AP1	2651	35	NSP3	T CD8 Activated CTL Cycling	CASSGDTEAFF	TRBV7-9*01	TRBJ1-1*01	CAASAGFGNEKLTF	TRAV29/DV5*01	TRAJ48*01
ACAGCTACACGACTCG-1-gPlexJ7	COMBAT	S00124	20766	35	NSP3	T CD8 Activated CTL Cycling	CASSGDTEAFF	TRBV7-9*01	TRBJ1-1*01	CAASAGFGNEKLTF	TRAV29/DV5*01	TRAJ48*01
ACGCCGAAGTGTCCCG-1-gPlexH3	COMBAT	S00114	19348	35	NSP3	T CD8 Activated CTL Cycling	CASSGDTEAFF	TRBV7-9*01	TRBJ1-1*01	CAASAGFGNEKLTF	TRAV29/DV5*01	TRAJ48*01
CAGCTGGAGGTACTCT-1-gPlexH7	COMBAT	S00114	19348	35	NSP3	T CD8 Activated CTL	CASSGDTEAFF	TRBV7-9*01	TRBJ1-1*01	CAASAGFGNEKLTF	TRAV29/DV5*01	TRAJ48*01
ACTGCTCAGTTCGCAT-1-gPlexH4	COMBAT	S00114	19348	35	NSP3	T CD8 Activated CTL Cycling	CASSGDTEAFF	TRBV7-9*01	TRBJ1-1*01	CAASAGFGNEKLTF	TRAV29/DV5*01	TRAJ48*01
CATTATCTCCGCGTTT-1-gPlexH3	COMBAT	S00114	19348	35	NSP3	T CD8 Activated CTL	CASSGDTEAFF	TRBV7-9*01	TRBJ1-1*01	CAASAGFGNEKLTF	TRAV29/DV5*01	TRAJ48*01
GGAGCAAAGTGACTCT-1-gPlexF1	COMBAT	S00113	16660	36	ORF3a	T CD8 Activated CTL	CASSTGASSTDTQYF	TRBV7-3*01	TRBJ2-3*01	CAMKTGGFKTIF	TRAV14/DV4*01	TRAJ9*01
CAGATCAGTACCAGTT-25	Ren	P-S055	4295	36	ORF3a	T CD8 Activated CTL	CASSLGGSSTDTQYF	TRBV7-3*01	TRBJ2-3*01	CAIKSGGFKTIF	TRAV14/DV4*01	TRAJ9*01
CAACTAGAGAATAGGG-1-gPlexF5	COMBAT	S00113	16660	36	ORF3a	T CD8 Activated CTL	CASSTGASSTDTQYF	TRBV7-3*01	TRBJ2-3*01	CAMKTGGFKTIF	TRAV14/DV4*01	TRAJ9*01
GTTCGGGAGTTCGATC-1-gPlexH6	COMBAT	S00114	19937	36	ORF3a	T CD8 Activated CTL Cycling	CASSLGGSSTDTQYF	TRBV7-3*01	TRBJ2-3*01	CAMKTGGFKTIF	TRAV14/DV4*01	TRAJ9*01
GAACATCGTCCCTTGT-1-gPlexH6	COMBAT	S00114	19937	36	ORF3a	T CD4 Helper 0	CASSLGGSSTDTQYF	TRBV7-3*01	TRBJ2-3*01	CAMKTGGFKTIF	TRAV14/DV4*01	TRAJ9*01
AGATTGCTCCAGTAGT-1-gPlexE4	COMBAT	S00097	15906	36	ORF3a	T CD8 Activated CTL	CASSLGGSSTDTQYF	TRBV7-3*01	TRBJ2-3*01	CAMKTGGFKTIF	TRAV14/DV4*01	TRAJ9*01
GGCGTGTAGCTAACTC-38	Ren	P-S065	4793	37	unknown	T CD8 Activated CTL Cycling	CASSQASGDTEAFF	TRBV3-1*01	TRBJ1-1*01	CAPQPSGSARQLTF	TRAV9-2*01	TRAJ22*01
CTGATAGCAAACGTGG-29	Ren	P-M042	4598	37	unknown	T CD8 EM	CASSQMSGDTEAFF	TRBV3-1*01	TRBJ1-1*01	CAPRPSGSARQLTF	TRAV9-2*01	TRAJ22*01
GTCTCGTAGTCCATAC-271	Ren	P-S042	9420	37	unknown	T CD4 Helper 0	CASSQGAGDTEAFF	TRBV3-1*01	TRBJ1-1*01	CALMPSGSARQLTF	TRAV9-2*01	TRAJ22*01
GACGGCTGTAGTGAAT-140	Ren	P-M026	7377	37	unknown	T CD8 Activated CTL Cycling	CASSQGAGDTEAFF	TRBV3-1*01	TRBJ1-1*01	CALMPSGSARQLTF	TRAV9-2*01	TRAJ22*01
TTAGGCACATAACCTG-51	Ren	P-S063	5231	38	unknown	T CD8 CTL	CASSLVGILNTEAFF	TRBV7-6*01	TRBJ1-1*01	CATDGFQGGSEKLVF	TRAV17*01	TRAJ57*01
TCATTTGGTAGCCTAT-51	Ren	P-S063	5231	38	unknown	T CD8 Activated CTL Cycling	CASSLVGILNTEAFF	TRBV7-6*01	TRBJ1-1*01	CATDGFQGGSEKLVF	TRAV17*01	TRAJ57*01
GGTGAAGGTTTGACTG-51	Ren	P-S063	5272	38	unknown	T CD8 CTL	CASSLVGILNTEAFF	TRBV7-6*01	TRBJ1-1*01	CATDAFQGGSEKLVF	TRAV17*01	TRAJ57*01
GAACATCTCAAACGGG-51	Ren	P-S063	5231	38	unknown	T CD8 Activated CTL Cycling	CASSLVGILNTEAFF	TRBV7-6*01	TRBJ1-1*01	CATDGFQGGSEKLVF	TRAV17*01	TRAJ57*01
AATCCAGGTCCGCTGA-51	Ren	P-S063	5231	38	unknown	T CD8 CTL	CASSLVGILNTEAFF	TRBV7-6*01	TRBJ1-1*01	CATDGFQGGSEKLVF	TRAV17*01	TRAJ57*01
TCAGATGAGCTAAGAT-50	Ren	P-S062	5167	38	unknown	T CD8 CTL	CASSLVGILNTEAFF	TRBV7-6*01	TRBJ1-1*01	CATDGFQGGSEKLVF	TRAV17*01	TRAJ57*01
CTTTGCGAGAAACCTA-51	Ren	P-S063	5231	38	unknown	T CD8 CTL	CASSLVGILNTEAFF	TRBV7-6*01	TRBJ1-1*01	CATDGFQGGSEKLVF	TRAV17*01	TRAJ57*01
GTTCTCGAGAATGTTG-50	Ren	P-S062	5167	38	unknown	T CD8 CTL	CASSLVGILNTEAFF	TRBV7-6*01	TRBJ1-1*01	CATDGFQGGSEKLVF	TRAV17*01	TRAJ57*01
AAATGCCTCAACCAAC-50	Ren	P-S062	5167	38	unknown	T CD8 Activated CTL Cycling	CASSLVGILNTEAFF	TRBV7-6*01	TRBJ1-1*01	CATDGFQGGSEKLVF	TRAV17*01	TRAJ57*01
TTCCCAGCAGCGTCCA-50	Ren	P-S062	5167	38	unknown	T CD8 Activated CTL Cycling	CASSLVGILNTEAFF	TRBV7-6*01	TRBJ1-1*01	CATDGFQGGSEKLVF	TRAV17*01	TRAJ57*01
AGGTCATCAGGACCCT-51	Ren	P-S063	5231	38	unknown	T CD8 CTL	CASSLVGILNTEAFF	TRBV7-6*01	TRBJ1-1*01	CATDGFQGGSEKLVF	TRAV17*01	TRAJ57*01
AACGTTGCATGTCCTC-50	Ren	P-S062	5168	38	unknown	T CD8 CTL	CASSLVGILNTEAFF	TRBV7-6*01	TRBJ1-1*01	CATDAFQGGSEKLVF	TRAV17*01	TRAJ57*01
CCTATTAGTCGCATCG-50	Ren	P-S062	5167	38	unknown	T CD8 Activated CTL Cycling	CASSLVGILNTEAFF	TRBV7-6*01	TRBJ1-1*01	CATDGFQGGSEKLVF	TRAV17*01	TRAJ57*01
TATTACCCAGTGGGAT-50	Ren	P-S062	5167	38	unknown	T CD8 Activated CTL Cycling	CASSLVGILNTEAFF	TRBV7-6*01	TRBJ1-1*01	CATDGFQGGSEKLVF	TRAV17*01	TRAJ57*01
CGAATGTAGTGGAGTC-51	Ren	P-S063	5231	38	unknown	T CD8 CTL	CASSLVGILNTEAFF	TRBV7-6*01	TRBJ1-1*01	CATDGFQGGSEKLVF	TRAV17*01	TRAJ57*01
CTCGGGACATGCCCGA-51	Ren	P-S063	5231	38	unknown	T CD8 CTL	CASSLVGILNTEAFF	TRBV7-6*01	TRBJ1-1*01	CATDGFQGGSEKLVF	TRAV17*01	TRAJ57*01
CAAGATCGTCATTAGC-51	Ren	P-S063	5231	38	unknown	T CD8 Activated CTL Cycling	CASSLVGILNTEAFF	TRBV7-6*01	TRBJ1-1*01	CATDGFQGGSEKLVF	TRAV17*01	TRAJ57*01
TGCGCAGAGCTGCCCA-50	Ren	P-S062	5190	39	unknown	T CD8 Activated CTL	CASSSVNEAFF	TRBV12-4*01	TRBJ1-1*01	CAVRDVNARLMF	TRAV3*01	TRAJ31*01
TTGTAGGGTGCATCTA-51	Ren	P-S063	5255	39	unknown	T CD8 Activated CTL	CASSSVNEAFF	TRBV12-4*01	TRBJ1-1*01	CAVRDVNARLMF	TRAV3*01	TRAJ31*01
AGCGTCGCACAGACTT-2_1-adaptive	Liu	HGR0000083	10436	39	unknown	T CD8 CTL	CASSSVNEAFF	TRBV12-4*01	TRBJ1-1*01	CAVRDVNARLMF	TRAV3*01	TRAJ31*01
CTCACACCATGCCACG-51	Ren	P-S063	5255	39	unknown	T CD8 Activated CTL	CASSSVNEAFF	TRBV12-4*01	TRBJ1-1*01	CAVRDVNARLMF	TRAV3*01	TRAJ31*01
GCTGGGTCATATGAGA-50	Ren	P-S062	5190	39	unknown	T CD8 Activated CTL	CASSSVNEAFF	TRBV12-4*01	TRBJ1-1*01	CAVRDVNARLMF	TRAV3*01	TRAJ31*01
GTGCATACACCCTATC-50	Ren	P-S062	5190	39	unknown	T CD8 Activated CTL Cycling	CASSSVNEAFF	TRBV12-4*01	TRBJ1-1*01	CAVRDVNARLMF	TRAV3*01	TRAJ31*01
CTACACCCACATGTGT-51	Ren	P-S063	5254	39	unknown	T CD8 Activated CTL	CASSSVNEAFF	TRBV12-4*01	TRBJ1-1*01	CAVRDTNARLMF	TRAV3*01	TRAJ31*01
CCACGGATCCCTTGCA-50	Ren	P-S062	5190	39	unknown	T CD8 EM	CASSSVNEAFF	TRBV12-4*01	TRBJ1-1*01	CAVRDVNARLMF	TRAV3*01	TRAJ31*01
GATCGCGTCATCATTC-51	Ren	P-S063	5255	39	unknown	T CD8 EM	CASSSVNEAFF	TRBV12-4*01	TRBJ1-1*01	CAVRDVNARLMF	TRAV3*01	TRAJ31*01
CACATAGGTTGCTCCT-93	Ren	P-M067	5515	40	unknown	T CD8 Activated CTL Cycling	CASSLGTSGRYEQYF	TRBV11-2*01	TRBJ2-7*01	CAAGYALNF	TRAV13-1*01	TRAJ41*01
TTGGAACTCCTTCAAT-1-gPlexD1	COMBAT	S00109	14770	40	unknown	T CD4 Activated Helper 1 Cycling	CASSLGTSGRYEQYF	TRBV11-2*01	TRBJ2-7*01	CAAGYALNF	TRAV13-1*01	TRAJ41*01
GCGACCATCGCTTAGA-1-gPlexA5	COMBAT	S00109	11476	40	unknown	T CD4 Activated CTL	CASSQGTSGRYEQYF	TRBV11-2*01	TRBJ2-7*01	CAAGYALNF	TRAV13-1*01	TRAJ41*01
AACGTTGGTTAAGTAG-190	Ren	P-M018	7383	40	unknown	T CD4 Naive	CASSLGTSGRYEQYF	TRBV11-2*01	TRBJ2-7*01	CASGYALNF	TRAV13-1*01	TRAJ41*01
TTGAACGCATAAAGGT-283	Ren	P-S053	10427	41	unknown	T CD8 Activated CTL Cycling	CSARETGGETQYF	TRBV20-1*01	TRBJ2-5*01	CALSDKRLTGGGNKLTF	TRAV9-2*01	TRAJ10*01
AGGGTGATCATAAAGG-283	Ren	P-S053	10077	41	unknown	T CD8 Activated CTL Cycling	CSARSLGADTQYF	TRBV20-1*01	TRBJ2-3*01	CALSEKRLTGGGNKLTF	TRAV9-2*01	TRAJ10*01
CCAGCGAGTATCACCA-283	Ren	P-S053	10156	41	unknown	T CD8 Activated CTL Cycling	CSARVLGGDTQYF	TRBV20-1*01	TRBJ2-3*01	CALSDKRLTGGGNKLTF	TRAV9-2*01	TRAJ10*01
ACGGGCTGTGCGGTAA-1-gPlexF7	COMBAT	S00060	17729	41	unknown	T CD8 Activated CTL Cycling	CSARVLGTDTQYF	TRBV20-1*01	TRBJ2-3*01	CALSDKVLTGGGNKLTF	TRAV9-2*01	TRAJ10*01
AAAGTAGCAATGAAAC-1-gPlexA7	COMBAT	G05153	11591	42	NSP5	T CD8 Activated CTL Cycling	CSVGQGGTNEKLFF	TRBV29-1*01	TRBJ1-4*01	CAVSTGKLIF	TRAV5*01	TRAJ37*01
GATGAGGCATTGGCGC-1-gPlexF1	COMBAT	N00049	16637	42	NSP5	T CD8 Activated CTL Cycling	CSVGAGGTNEKLFF	TRBV29-1*01	TRBJ1-4*01	CAESIGKLIF	TRAV5*01	TRAJ34*01
CGAACATAGCGGATCA-1-gPlexA6	COMBAT	G05153	11591	42	NSP5	T CD8 Activated CTL Cycling	CSVGQGGTNEKLFF	TRBV29-1*01	TRBJ1-4*01	CAVSTGKLIF	TRAV5*01	TRAJ37*01
TACGGGCAGATGTAAC-1-gPlexD3	COMBAT	S00041	15011	42	NSP5	T CD8 Activated CTL	CSVGQGGTNEKLFF	TRBV29-1*01	TRBJ1-4*01	CAESIGKLIF	TRAV5*01	TRAJ37*01
TGACAACAGTGCGATG-1-gPlexC2	COMBAT	S00058	13619	42	NSP5	T CD8 EM	CSVGQGGTNEKLFF	TRBV29-1*01	TRBJ1-4*01	CAESIGKLIF	TRAV5*01	TRAJ23*01
GTCACAATCAAAGTAG-1-gPlexA7	COMBAT	S00043	11810	43	M	T CD8 Activated CTL Cycling	CASSLDSSYEQYF	TRBV5-8*01	TRBJ2-7*01	CAGMDSNYQLIW	TRAV21*01	TRAJ33*01
GACGGCTGTTCAACCA-1-gPlexF5	COMBAT	S00113	16621	43	M	T CD8 Activated CTL	CASSLDSSYEQYF	TRBV5-8*01	TRBJ2-7*01	CAALDSNYQLIW	TRAV21*01	TRAJ33*01
GTACTTTAGTACGTTC-1-gPlexF5	COMBAT	S00113	16621	43	M	T CD8 Activated CTL	CASSLDSSYEQYF	TRBV5-8*01	TRBJ2-7*01	CAALDSNYQLIW	TRAV21*01	TRAJ33*01
CAGCGACCAGATCGGA-1-gPlexF3	COMBAT	S00113	17027	43	M	T CD8 EM	CASSLDSSYEQYF	TRBV5-8*01	TRBJ2-7*01	CARMDSNYQLIW	TRAV21*01	TRAJ33*01
TCGCGTTGTTCCCGAG-1-gPlexF7	COMBAT	S00113	16621	43	M	T CD8 Activated CTL	CASSLDSSYEQYF	TRBV5-8*01	TRBJ2-7*01	CAALDSNYQLIW	TRAV21*01	TRAJ33*01
GGATTACAGTACATGA-1-gPlexF5	COMBAT	S00113	16621	43	M	T CD8 Activated CTL	CASSLDSSYEQYF	TRBV5-8*01	TRBJ2-7*01	CAALDSNYQLIW	TRAV21*01	TRAJ33*01
AAAGCAACAATGTTGC-1-gPlexF4	COMBAT	S00113	16621	43	M	T CD8 Activated CTL Cycling	CASSLDSSYEQYF	TRBV5-8*01	TRBJ2-7*01	CAALDSNYQLIW	TRAV21*01	TRAJ33*01
CTGCTGTTCTGGTTCC-1-gPlexF1	COMBAT	S00113	16621	43	M	T CD8 Activated CTL	CASSLDSSYEQYF	TRBV5-8*01	TRBJ2-7*01	CAALDSNYQLIW	TRAV21*01	TRAJ33*01
AGCATACTCGTGGACC-1-gPlexF4	COMBAT	S00113	16621	43	M	T CD8 Activated CTL	CASSLDSSYEQYF	TRBV5-8*01	TRBJ2-7*01	CAALDSNYQLIW	TRAV21*01	TRAJ33*01
TCTTCGGCAGCGATCC-1-gPlexG2	COMBAT	S00049	18266	43	M	T CD8 Activated CTL Cycling	CASSLDSSYEQYF	TRBV5-8*01	TRBJ2-7*01	CAGMDSNYQLIW	TRAV21*01	TRAJ33*01
ACCCACTCAATCTGCA-1-gPlexF7	COMBAT	S00113	16621	43	M	T CD8 Activated CTL	CASSLDSSYEQYF	TRBV5-8*01	TRBJ2-7*01	CAALDSNYQLIW	TRAV21*01	TRAJ33*01
ATGTGTGCAGGCTGAA-1-gPlexF4	COMBAT	S00113	16621	43	M	T CD8 Activated CTL	CASSLDSSYEQYF	TRBV5-8*01	TRBJ2-7*01	CAALDSNYQLIW	TRAV21*01	TRAJ33*01
GCATACACATCTACGA-1-gPlexB4	COMBAT	S00034	12542	44	unknown	T CD4 Activated Helper 1 Cycling	CASSPRTGWTEAFF	TRBV6-5*01	TRBJ1-1*01	CAVSHGNQFYF	TRAV21*01	TRAJ49*01
TGGGAAGTCTATCCTA-1-gPlexB6	COMBAT	S00034	12982	44	unknown	T CD4 Activated Helper 1 Cycling	CASSPRTGWTEAFF	TRBV6-5*01	TRBJ1-1*01	CAVATGNQFYF	TRAV21*01	TRAJ49*01
AGAATAGGTCTGCGGT-1-gPlexB2	COMBAT	S00034	12069	44	unknown	T CD4 Helper 0	CASSSRTGWTEAFF	TRBV6-5*01	TRBJ1-1*01	CAVSTGNQFYF	TRAV21*01	TRAJ49*01
CCTCAGTCAATGGACG-1-gPlexB7	COMBAT	S00034	12069	44	unknown	T CD8 Activated CTL Cycling	CASSSRTGWTEAFF	TRBV6-5*01	TRBJ1-1*01	CAVSTGNQFYF	TRAV21*01	TRAJ49*01
GGACGTCAGGAGTTGC-1-gPlexB2	COMBAT	G05164	12185	44	unknown	T CD4 Activated CTL	CASSARTGWTEAFF	TRBV6-5*01	TRBJ1-1*01	CAVSTGNQFYF	TRAV21*01	TRAJ49*01
CGTAGGCGTCCCTTGT-1-gPlexE4	COMBAT	S00097	15953	45	NSP3	T CD8 Activated CTL	CASSTGYSNQPQHF	TRBV28*01	TRBJ1-5*01	CAPAAGNMLTF	TRAV6*01	TRAJ39*01
CTCTACGCACCGATAT-1-gPlexE3	COMBAT	S00097	15799	45	NSP3	T CD8 Activated CTL Cycling	CASSTGYSNQPQHF	TRBV28*01	TRBJ1-5*01	CAGAAGNKLTF	TRAV6*01	TRAJ17*01
TCGCGTTGTGCGGTAA-1-gPlexE4	COMBAT	S00097	15953	45	NSP3	T CD8 Activated CTL	CASSTGYSNQPQHF	TRBV28*01	TRBJ1-5*01	CAPAAGNMLTF	TRAV6*01	TRAJ39*01
CTTCTCTCATAGGATA-1-gPlexC5	COMBAT	S00020	13314	45	NSP3	T CD8 Activated CTL Cycling	CASSTGHSNQPQHF	TRBV28*01	TRBJ1-5*01	CALAAGNMLTF	TRAV6*01	TRAJ39*01
CAGTAACTCCAGATCA-1-gPlexE3	COMBAT	S00097	15799	45	NSP3	T CD8 Activated CTL Cycling	CASSTGYSNQPQHF	TRBV28*01	TRBJ1-5*01	CAGAAGNKLTF	TRAV6*01	TRAJ17*01
CACAGGCCATAACCTG-1-gPlexC5	COMBAT	S00020	13314	45	NSP3	T CD8 Activated CTL	CASSTGHSNQPQHF	TRBV28*01	TRBJ1-5*01	CALAAGNMLTF	TRAV6*01	TRAJ39*01
GAACATCAGATCGATA-1-gPlexC1	COMBAT	S00020	13314	45	NSP3	T CD8 Activated CTL Cycling	CASSTGHSNQPQHF	TRBV28*01	TRBJ1-5*01	CALAAGNMLTF	TRAV6*01	TRAJ39*01
CTAACTTGTATAAACG-1-gPlexE6	COMBAT	S00097	16267	45	NSP3	T CD8 Activated CTL	CASSLGYSNQPQHF	TRBV28*01	TRBJ1-5*01	CAPAAGNKLTF	TRAV6*01	TRAJ17*01
GGATGTTTCCCTCTTT-1-gPlexE6	COMBAT	S00097	15953	45	NSP3	T CD8 Activated CTL	CASSTGYSNQPQHF	TRBV28*01	TRBJ1-5*01	CAPAAGNMLTF	TRAV6*01	TRAJ39*01
CTGCCTAGTTTAAGCC-1-gPlexC5	COMBAT	S00020	13314	45	NSP3	T CD8 Activated CTL	CASSTGHSNQPQHF	TRBV28*01	TRBJ1-5*01	CALAAGNMLTF	TRAV6*01	TRAJ39*01
CTCGGAGCACGAAATA-1-gPlexC7	COMBAT	S00042	14529	46	NSP3	T CD8 Activated CTL	CASSLGAPQETQYF	TRBV27*01	TRBJ2-5*01	CAGLQHTGNQFYF	TRAV35*01	TRAJ49*01
CAGGTGCAGCCACGTC-1-gPlexA5	COMBAT	S00043	11418	46	NSP3	T CD8 Activated CTL Cycling	CASSLGAPTETQYF	TRBV27*01	TRBJ2-5*01	CAGLQNTGNQFYF	TRAV35*01	TRAJ49*01
GAATAAGAGATGTGGC-1-gPlexC1	COMBAT	S00042	13319	46	NSP3	T CD8 Activated CTL	CASSLGAPQETQYF	TRBV27*01	TRBJ2-5*01	CAGLENTGNQFYF	TRAV35*01	TRAJ49*01
CTGCTGTGTCATATCG-1-gPlexC4	COMBAT	S00042	13967	46	NSP3	T CD8 Activated CTL Cycling	CASSLGAPQETQYF	TRBV27*01	TRBJ2-5*01	CAGISNTGNQFYF	TRAV35*01	TRAJ49*01
CCTACCAAGAACTGTA-1-gPlexC7	COMBAT	S00042	14529	46	NSP3	T CD8 Activated CTL	CASSLGAPQETQYF	TRBV27*01	TRBJ2-5*01	CAGLQHTGNQFYF	TRAV35*01	TRAJ49*01
TCTCATAAGGGTATCG-1-gPlexH6	COMBAT	S00126	19467	47	NSP3	T CD8 Activated CTL	CASSLSDSYNEQFF	TRBV27*01	TRBJ2-1*01	CALSSGNQFYF	TRAV9-2*01	TRAJ49*01
AGCTTGAGTCCGAGTC-1-gPlexC2	COMBAT	S00020	13457	47	NSP3	T CD8 Activated CTL	CASSPRDSYNEQFF	TRBV27*01	TRBJ2-1*01	CALSAGNQFYF	TRAV9-2*01	TRAJ49*01
GTCGTAATCGTTGCCT-1-gPlexC4	COMBAT	S00020	13457	47	NSP3	T CD8 Activated CTL	CASSPRDSYNEQFF	TRBV27*01	TRBJ2-1*01	CALSAGNQFYF	TRAV9-2*01	TRAJ49*01
TCAACGACACACCGCA-1-gPlexH3	COMBAT	S00126	19467	47	NSP3	T CD8 Activated CTL Cycling	CASSLSDSYNEQFF	TRBV27*01	TRBJ2-1*01	CALSSGNQFYF	TRAV9-2*01	TRAJ49*01
TCAGATGGTTATGCGT-1-gPlexF2	COMBAT	S00113	16932	47	NSP3	T CD8 Activated CTL	CASSPRDSYNEQFF	TRBV27*01	TRBJ2-1*01	CALSAGNQFYF	TRAV9-2*01	TRAJ49*01
CGTGAGCCATCGGGTC-1-gPlexH3	COMBAT	S00114	19413	47	NSP3	T CD8 Activated CTL	CASSPRDSYNEQFF	TRBV27*01	TRBJ2-1*01	CALSAGNQFYF	TRAV9-2*01	TRAJ49*01
GGCAATTTCTTTCCTC-1-gPlexH4	COMBAT	S00114	19413	47	NSP3	T CD8 Activated CTL	CASSPRDSYNEQFF	TRBV27*01	TRBJ2-1*01	CALSAGNQFYF	TRAV9-2*01	TRAJ49*01
COV19_CH11286535+COV19_CH11408305_CTGATAGGTCTGCGGT-1	Challenge	participant_6	720	48	unknown	T CD8 Activated CTL	CASSPLSSGGFYEQFF	TRBV27*01	TRBJ2-1*01	CALSEASQAGTALIF	TRAV19*01	TRAJ15*01
CTGAAACCATGCAACT-1-gPlexH6	COMBAT	S00126	19933	48	unknown	T CD8 Activated CTL	CASSSLLAGGFYEQYF	TRBV27*01	TRBJ2-7*01	CALSQANQAGTALIF	TRAV19*01	TRAJ15*01
COV19_CH11286535+COV19_CH11408305_ATAACGCGTCTTTCAT-1	Challenge	participant_6	720	48	unknown	T CD8 Activated CTL Cycling	CASSPLSSGGFYEQFF	TRBV27*01	TRBJ2-1*01	CALSEASQAGTALIF	TRAV19*01	TRAJ15*01
COV19_CH11286535+COV19_CH11408305_CATCGAAGTCCGAACC-1	Challenge	participant_6	734	48	unknown	T CD8 Activated CTL Cycling	CASSLLLAGGFYEQYF	TRBV27*01	TRBJ2-7*01	CALSEASQAGTALIF	TRAV19*01	TRAJ15*01
CTGCTGTGTGATAAGT-MH8919330	Stephenson	MH8919330	1469	49	S	T CD4 Helper 0	CSARGEGNYGYTF	TRBV20-1*01	TRBJ1-2*01	CATGTGANSKLTF	TRAV17*01	TRAJ56*01
COV19_CH11286523+COV19_CH11408293_CCGTGGATCCTTGACC-1	Challenge	participant_1	1057	49	S	T CD8 Activated CTL Cycling	CSARADSNYGYTF	TRBV20-1*01	TRBJ1-2*01	CATGTGANSKLTF	TRAV17*01	TRAJ56*01
TGAGCATTCTGATACG-190	Ren	P-M018	7459	49	S	T CD4 Helper 0	CSARGEGNYGYTF	TRBV20-1*01	TRBJ1-2*01	CAAGTGANSKLTF	TRAV17*01	TRAJ56*01
COV19_CH11286523+COV19_CH11408293_CTGAAACGTACAGCAG-1	Challenge	participant_1	1057	49	S	T CD8 Activated CTL Cycling	CSARADSNYGYTF	TRBV20-1*01	TRBJ1-2*01	CATGTGANSKLTF	TRAV17*01	TRAJ56*01
CAGCATAAGCGACGTA-1-gPlexF6	COMBAT	S00113	17580	50	NSP3	T CD8 Activated CTL Cycling	CASSSRGPNEKLFF	TRBV27*01	TRBJ1-4*01	CAGLGETSGSRLTF	TRAV35*01	TRAJ58*01
GAAACTCCATCTACGA-MH9143423	Stephenson	MH9143423	1512	50	NSP3	T CD8 EMRA	CASADRGPNEKLFF	TRBV27*01	TRBJ1-4*01	CAGLGETSGSRLTF	TRAV35*01	TRAJ58*01
GATTCAGGTACCTACA-1-gPlexF6	COMBAT	S00113	17580	50	NSP3	T CD8 Activated CTL	CASSSRGPNEKLFF	TRBV27*01	TRBJ1-4*01	CAGLGETSGSRLTF	TRAV35*01	TRAJ58*01
AACTCTTCAAAGCGGT-25	Ren	P-S055	4204	50	NSP3	T CD8 Activated CTL	CASSFRGPNEKLFF	TRBV27*01	TRBJ1-4*01	CAGLGETSGSRLTF	TRAV35*01	TRAJ58*01
CGCTGGACATTACGAC-25	Ren	P-S055	4204	50	NSP3	T CD8 Activated CTL Cycling	CASSFRGPNEKLFF	TRBV27*01	TRBJ1-4*01	CAGLGETSGSRLTF	TRAV35*01	TRAJ58*01
ACGATGTGTGGACGAT-1-gPlexG5	COMBAT	S00049	18429	51	unknown	T CD8 Activated CTL	CASSLSDSNNEQFF	TRBV27*01	TRBJ2-1*01	CALNTGNQFYF	TRAV13-1*01	TRAJ49*01
TCAGATGTCATCGATG-1-gPlexG4	COMBAT	S00049	18429	51	unknown	T CD8 Activated CTL	CASSLSDSNNEQFF	TRBV27*01	TRBJ2-1*01	CALNTGNQFYF	TRAV13-1*01	TRAJ49*01
CTGCCTAAGTGACATA-1-gPlexG7	COMBAT	S00049	18429	51	unknown	T CD8 Activated CTL	CASSLSDSNNEQFF	TRBV27*01	TRBJ2-1*01	CALNTGNQFYF	TRAV13-1*01	TRAJ49*01
TTAACTCAGAGGTTAT-1-gPlexG3	COMBAT	S00049	18429	51	unknown	T CD8 Activated CTL	CASSLSDSNNEQFF	TRBV27*01	TRBJ2-1*01	CALNTGNQFYF	TRAV13-1*01	TRAJ49*01
GGATGTTGTAAGTAGT-1-gPlexJ4	COMBAT	S00066	20533	51	unknown	T CD8 Activated CTL Cycling	CASSLSDSNNEQFF	TRBV27*01	TRBJ2-1*01	CAINTGNQFYF	TRAV13-1*01	TRAJ49*01
GCTGCGATCTCTGAGA-MH9143272	Stephenson	MH9143272	1588	51	unknown	T CD8 EM	CASSFQDSNNEQFF	TRBV27*01	TRBJ2-1*01	CGVNTGNQFYF	TRAV13-1*01	TRAJ49*01
ACGCCAGTCGCAAACT-1-gPlexC3	COMBAT	N00032	13657	52	unknown	T CD4 Activated Helper 1 Cycling	CASSAHRGTSYEQYF	TRBV9*01	TRBJ2-7*01	CAMSHYNTDKLIF	TRAV12-3*01	TRAJ34*01
GCTTCCACATGCGCAC-1-gPlexK1	COMBAT	G05112	20934	52	unknown	T CD4 Activated CTL	CASSAMGGTSYEQYF	TRBV9*01	TRBJ2-7*01	CAMSSYNTDKLIF	TRAV12-3*01	TRAJ34*01
CV001_KM9294106-CV001_KM9294122_ACTTTCAAGAAACCGC-1	Yoshida	AP1	2712	52	unknown	T CD8 Activated CTL Cycling	CASSAQQGTSYEQYF	TRBV9*01	TRBJ2-7*01	CAMSSYNTDKLIF	TRAV12-3*01	TRAJ34*01
CAGGTGCCACCACCAG-110	Ren	P-S085	5845	53	unknown	T CD4 Helper 0	CASSILGSANTGELFF	TRBV19*01	TRBJ2-2*01	CALGGSNYKLTF	TRAV16*01	TRAJ53*01
TACGGGCAGATGGCGT-1-gPlexA5	COMBAT	S00112	11501	53	unknown	T Reg Activated Cycling	CASSILGAANTGELFF	TRBV19*01	TRBJ2-2*01	CALGGSNYKLTF	TRAV16*01	TRAJ53*01
CV001_KM9166643-CV001_KM9166651_AGCAGCCGTGCGGTAA-1	Yoshida	AP5	3344	53	unknown	T CD8 Activated CTL Cycling	CASSILGTANTGELFF	TRBV19*01	TRBJ2-2*01	CACGSSNYKLTF	TRAV16*01	TRAJ53*01
CV001_KM9166643-CV001_KM9166651_TGTGGTAGTCAGAGGT-1	Yoshida	AP5	3344	53	unknown	T CD4 Helper 0	CASSILGTANTGELFF	TRBV19*01	TRBJ2-2*01	CACGSSNYKLTF	TRAV16*01	TRAJ53*01
CCGTGGATCCGTTGCT-110	Ren	P-S085	5845	53	unknown	T CD8 Activated CTL Cycling	CASSILGSANTGELFF	TRBV19*01	TRBJ2-2*01	CALGGSNYKLTF	TRAV16*01	TRAJ53*01
TTTGCGCCATCCCATC-1-gPlexC1	COMBAT	H00085	13324	54	unknown	T CD8 EM	CASSFSGADEQFF	TRBV6-5*01	TRBJ2-1*01	CVVRNSGYALNF	TRAV12-1*01	TRAJ41*01
CAGCATATCAGTTTGG-217	Ren	P-M040	8741	54	unknown	T CD8 Activated CTL	CASSYSGGDEQYF	TRBV6-5*01	TRBJ2-7*01	CVVRNSGYALNF	TRAV12-1*01	TRAJ41*01
GACGTTAAGAACTGTA-1-gPlexC1	COMBAT	H00085	13324	54	unknown	T CD8 EM	CASSFSGADEQFF	TRBV6-5*01	TRBJ2-1*01	CVVRNSGYALNF	TRAV12-1*01	TRAJ41*01
CTACACCTCAAAGTAG-24	Ren	P-M047	4150	54	unknown	T CD8 Activated CTL	CASSYSGDDTQYF	TRBV6-5*01	TRBJ2-3*01	CVVRNSGYALNF	TRAV12-1*01	TRAJ41*01
ACACCGGGTCTCCATC-217	Ren	P-M040	8741	54	unknown	T CD8 Activated CTL Cycling	CASSYSGGDEQYF	TRBV6-5*01	TRBJ2-7*01	CVVRNSGYALNF	TRAV12-1*01	TRAJ41*01
TTCCCAGGTTCAGACT-1-gPlexC2	COMBAT	H00085	13324	54	unknown	T CD8 EMRA	CASSFSGADEQFF	TRBV6-5*01	TRBJ2-1*01	CVVRNSGYALNF	TRAV12-1*01	TRAJ41*01
TTAGGACGTGGTTTCA-25	Ren	P-S055	4489	55	NSP3	T CD8 Activated CTL	CASTPGGYEQFF	TRBV6-5*01	TRBJ2-1*01	CIVGYNNNDMRF	TRAV26-1*01	TRAJ43*01
AAGGCAGGTTGCCTCT-1-gPlexC1	COMBAT	S00020	13195	55	NSP3	T CD8 Activated CTL	CASTPGGYEQFF	TRBV6-5*01	TRBJ2-1*01	CIVGFNNNDMRF	TRAV26-1*01	TRAJ43*01
CTGCGGAGTAAGCACG-1-gPlexH7	COMBAT	S00126	20068	55	NSP3	T CD8 Activated CTL Cycling	CASTAGGYEQYF	TRBV6-5*01	TRBJ2-7*01	CIEGPNNNDMRF	TRAV26-1*01	TRAJ43*01
CV001_KM9294103-CV001_KM9294119_CTCGGAGAGCGTAGTG-1	Yoshida	AP6	2523	56	unknown	T CD8 Activated CTL Cycling	CASSPQTGVARYGYTF	TRBV6-5*01	TRBJ1-2*01	CARNTGNQFYF	TRAV24*01	TRAJ49*01
GTGAAGGGTAGAGCTG-1-gPlexC7	COMBAT	H00085	14596	56	unknown	T CD8 Activated CTL	CASSPSTGAAYGYTF	TRBV6-5*01	TRBJ1-2*01	CARNTGNQFYF	TRAV24*01	TRAJ49*01
CV001_KM9294105-CV001_KM9294121_ACGATGTTCCATTCTA-1	Yoshida	AP6	2523	56	unknown	T CD8 CTL	CASSPQTGVARYGYTF	TRBV6-5*01	TRBJ1-2*01	CARNTGNQFYF	TRAV24*01	TRAJ49*01
CCATTCGGTCTAGTCA-50	Ren	P-S062	5191	56	unknown	T CD8 Activated CTL Cycling	CASSPQTGATYGYTF	TRBV6-5*01	TRBJ1-2*01	CARNTGNQFYF	TRAV24*01	TRAJ49*01
CGGACGTGTTATCGGT-1-gPlexC6	COMBAT	S00016	13340	57	unknown	T CD8 EMRA	CASSSRGVGELFF	TRBV28*01	TRBJ2-2*01	CAFMGYNNNDMRF	TRAV24*01	TRAJ43*01
GCCTCTAAGAAACCTA-1-gPlexC1	COMBAT	S00016	13340	57	unknown	T CD8 Activated CTL	CASSSRGVGELFF	TRBV28*01	TRBJ2-2*01	CAFMGYNNNDMRF	TRAV24*01	TRAJ43*01
TCGCGTTCATATACCG-1-gPlexC5	COMBAT	S00016	13340	57	unknown	T CD8 Activated CTL	CASSSRGVGELFF	TRBV28*01	TRBJ2-2*01	CAFMGYNNNDMRF	TRAV24*01	TRAJ43*01
AATCCAGTCCTAGAAC-1-gPlexC6	COMBAT	S00016	13340	57	unknown	T CD8 Activated CTL	CASSSRGVGELFF	TRBV28*01	TRBJ2-2*01	CAFMGYNNNDMRF	TRAV24*01	TRAJ43*01
CTTGGCTCATATACCG-139	Ren	P-S032	7363	57	unknown	T CD8 CTL	CASSRRGAGELFF	TRBV28*01	TRBJ2-2*01	CAFMGYNNNDMRF	TRAV24*01	TRAJ43*01
TCAGATGTCGACGGAA-1-gPlexC3	COMBAT	S00016	13811	57	unknown	T CD8 EMRA	CASSRRGDGELFF	TRBV28*01	TRBJ2-2*01	CAFMGYNNNDMRF	TRAV24*01	TRAJ43*01
CTTGGCTCACAACGTT-137	Ren	P-S032	7363	57	unknown	T CD8 Activated CTL Cycling	CASSRRGAGELFF	TRBV28*01	TRBJ2-2*01	CAFMGYNNNDMRF	TRAV24*01	TRAJ43*01
GAGGTGATCACAGGCC-1-gPlexC5	COMBAT	S00129	14174	58	unknown	T CD8 Activated CTL	CASSPRLAGSTDTQYF	TRBV27*01	TRBJ2-3*01	CAVRPYRDDKIIF	TRAV3*01	TRAJ30*01
ACATGGTTCGGAGGTA-200	Ren	P-S028	7982	58	unknown	T CD8 CTL	CASSSRLAGGTDTQYF	TRBV27*01	TRBJ2-3*01	CAVRPHRDDKIIF	TRAV3*01	TRAJ30*01
ACGCAGCCATCAGTAC-37	Ren	P-S067	4724	58	unknown	T CD8 Activated CTL	CASSSRLAGGTDTQYF	TRBV27*01	TRBJ2-3*01	CAVRPSRDDKIIF	TRAV3*01	TRAJ30*01
CGAGCACCAAGACGTG-267	Ren	P-S038	9207	59	S	T CD8 Activated CTL	CASSWGGNEQYF	TRBV28*01	TRBJ2-7*01	CAVRENSGNTPLVF	TRAV3*01	TRAJ29*01
TACTTGTGTTCGTGAT-267	Ren	P-S038	9221	59	S	T CD8 CTL	CASSQGGNEQFF	TRBV28*01	TRBJ2-1*01	CAVRELSGNTPLVF	TRAV3*01	TRAJ29*01
GTACTTTAGACACTAA-267	Ren	P-S038	9219	59	S	T CD8 Activated CTL Cycling	CASSSGGNEQFF	TRBV28*01	TRBJ2-1*01	CAVRDITGNTPLVF	TRAV3*01	TRAJ29*01
CTGAAGTGTGATGATA-1-gPlexA2	COMBAT	S00043	10917	60	NSP1	T CD4 Activated Helper 1 Cycling	CASSLGMAFNEQYF	TRBV12-4*01	TRBJ2-7*01	CAVVRYGGSQGNLIF	TRAV22*01	TRAJ42*01
TTCGGTCGTAACGTTC-1-gPlexA6	COMBAT	S00043	11695	60	NSP1	T Reg Activated Cycling	CASSLAGAYNEQFF	TRBV12-4*01	TRBJ2-1*01	CAVVRYGGSQGNLIF	TRAV22*01	TRAJ42*01
CTCGAGGGTCTGCCAG-1-gPlexA7	COMBAT	S00043	11776	60	NSP1	T Reg Activated Cycling	CAISVGGSYNEQFF	TRBV12-4*01	TRBJ2-1*01	CAVVRYGGSQGNLIF	TRAV22*01	TRAJ42*01
GTCTTCGTCGAATCCA-1-gPlexE7	COMBAT	S00003	16436	61	unknown	T CD8 Activated CTL	CASSTGAGHEQFF	TRBV12-4*01	TRBJ2-1*01	CATDKNAGNMLTF	TRAV17*01	TRAJ39*01
CCTTACGTCTGATTCT-1-gPlexE6	COMBAT	S00064	16251	61	unknown	T CD8 Activated CTL	CASSVGAGHEQYF	TRBV12-4*01	TRBJ2-7*01	CATDFNAGNMLTF	TRAV17*01	TRAJ39*01
CTGCTGTCAAGCTGGA-1-gPlexA2	COMBAT	S00043	10921	61	unknown	T CD8 Activated CTL Cycling	CASSHGAGYEQFF	TRBV12-4*01	TRBJ2-1*01	CATDDNAGNMLTF	TRAV17*01	TRAJ39*01
AACTCAGGTACCGTTA-1-gPlexA4	COMBAT	S00043	11192	62	NSP3	T CD8 Activated CTL	CSVERQDPYEQYF	TRBV29-1*01	TRBJ2-7*01	CILTSGTYKYIF	TRAV26-2*01	TRAJ40*01
CGTCACTTCGCAGGCT-1-gPlexD6	COMBAT	S00068	15301	62	NSP3	T CD8 Activated CTL Cycling	CSVEVADPYEQYF	TRBV29-1*01	TRBJ2-7*01	CILSSGTYKYIF	TRAV26-2*01	TRAJ40*01
TCTGAGACACGTAAGG-1-gPlexF4	COMBAT	S00060	17327	62	NSP3	T CD8 Activated CTL	CSVELRDPYEQYF	TRBV29-1*01	TRBJ2-7*01	CILTSGTYKYIF	TRAV26-2*01	TRAJ40*01
ACTTACTCAGGCGATA-1-gPlexC7	COMBAT	S00058	14482	63	unknown	T CD8 Activated CTL Cycling	CASSPTSGSIYEQYF	TRBV3-1*01	TRBJ2-7*01	CALYNTDKLIF	TRAV9-2*01	TRAJ34*01
TGAGCATGTCAAAGAT-1-gPlexA4	COMBAT	G05153	11356	63	unknown	T CD8 Activated CTL Cycling	CASSHTSGSIYEQYF	TRBV3-1*01	TRBJ2-7*01	CALYNTDKLIF	TRAV9-2*01	TRAJ34*01
CCTTCCCTCAGCGATT-1-gPlexF5	COMBAT	N00006	17404	63	unknown	T CD8 Activated CTL Cycling	CASSPTSGSIYEQYF	TRBV3-1*01	TRBJ2-7*01	CALYNTDKLIF	TRAV9-2*01	TRAJ34*01
GACCAATCACCGCTAG-1-gPlexF5	COMBAT	S00113	17446	64	S	T CD8 Activated CTL	CASSLSPSTDTQYF	TRBV27*01	TRBJ2-3*01	CATDFYGQNFVF	TRAV17*01	TRAJ26*01
CGAATGTCACTAGTAC-1-gPlexA5	COMBAT	S00043	11437	64	S	T CD8 Activated CTL Cycling	CASSLSPSTDTQYF	TRBV27*01	TRBJ2-3*01	CATDLYGQNFVF	TRAV17*01	TRAJ26*01
TTGGCAAGTTCTGTTT-1-gPlexG1	COMBAT	S00106	18116	64	S	T CD8 Activated CTL	CASSLSPSTDTQYF	TRBV27*01	TRBJ2-3*01	CARDNYGQNFVF	TRAV17*01	TRAJ26*01
ACCAGTACAGTATGCT-1-gPlexB2	COMBAT	N00024	12058	65	unknown	T Reg Activated Cycling	CATSDLGSGKTDTQYF	TRBV24-1*01	TRBJ2-3*01	CALPFYNQGGKLIF	TRAV36/DV7*01	TRAJ23*01
AACTCTTGTGTTCTTT-1-gPlexB1	COMBAT	N00024	11860	65	unknown	T Reg Activated Cycling	CATSDVGSGSADTQYF	TRBV24-1*01	TRBJ2-3*01	CAVPFYNQGGKLIF	TRAV36/DV7*01	TRAJ23*01
CAAGGCCGTAGCGTCC-1-gPlexB2	COMBAT	N00024	12058	65	unknown	T CD4 Activated Helper 1 Cycling	CATSDLGSGKTDTQYF	TRBV24-1*01	TRBJ2-3*01	CALPFYNQGGKLIF	TRAV36/DV7*01	TRAJ23*01
TGGCCAGTCTGTCTAT-1-gPlexB6	COMBAT	N00024	12979	65	unknown	T Reg Activated Cycling	CATSDLGAGSTDTQYF	TRBV24-1*01	TRBJ2-3*01	CAVPFYNQGGKLIF	TRAV36/DV7*01	TRAJ23*01
TACTTGTCAGCTATTG-1-gPlexB5	COMBAT	G05164	12598	66	unknown	T CD8 Activated CTL	CATDRGGTGELFF	TRBV19*01	TRBJ2-2*01	CAVSYNTDKLIF	TRAV8-6*01	TRAJ34*01
GGACGTCTCAGCGATT-1-gPlexB1	COMBAT	G05164	11982	66	unknown	T CD8 Activated CTL	CATDTGGTGELFF	TRBV19*01	TRBJ2-2*01	CAVSLNTDKLIF	TRAV8-6*01	TRAJ34*01
COV19_CH11286520+COV19_CH11408290_CCTTCGACAACAACCT-1	Challenge	participant_3	17	66	unknown	T CD8 Activated CTL	CASDQGGTGELFF	TRBV19*01	TRBJ2-2*01	CAVSLNTDKLIF	TRAV8-6*01	TRAJ34*01
TACTCGCCACACCGCA-1-gPlexB7	COMBAT	G05164	12598	66	unknown	T CD8 Activated CTL Cycling	CATDRGGTGELFF	TRBV19*01	TRBJ2-2*01	CAVSYNTDKLIF	TRAV8-6*01	TRAJ34*01
ATTACTCTCTAGAGTC-1-gPlexB5	COMBAT	G05164	12598	66	unknown	T CD4 Activated CTL	CATDRGGTGELFF	TRBV19*01	TRBJ2-2*01	CAVSYNTDKLIF	TRAV8-6*01	TRAJ34*01
ACTGCTCCATTGAGCT-1-gPlexB4	COMBAT	G05164	11982	66	unknown	T CD8 EM	CATDTGGTGELFF	TRBV19*01	TRBJ2-2*01	CAVSLNTDKLIF	TRAV8-6*01	TRAJ34*01
TCTTCGGGTCCGAGTC-1-gPlexB4	COMBAT	G05164	12598	66	unknown	T CD8 EM	CATDRGGTGELFF	TRBV19*01	TRBJ2-2*01	CAVSYNTDKLIF	TRAV8-6*01	TRAJ34*01
GACTAACGTGAAATCA-1-gPlexH5	COMBAT	S00069	19775	67	S	T CD4 Activated Helper 1 Cycling	CASSSDYEQYF	TRBV5-6*01	TRBJ2-7*01	CALRYTGTASKLTF	TRAV27*01	TRAJ44*01
GAACATCAGCCCAACC-1-gPlexH6	COMBAT	S00069	19775	67	S	T CD4 Activated Helper 1 Cycling	CASSSDYEQYF	TRBV5-6*01	TRBJ2-7*01	CALRYTGTASKLTF	TRAV27*01	TRAJ44*01
GCCTCTAGTGGACGAT-1-gPlexH7	COMBAT	S00069	19775	67	S	T CD4 Naive	CASSSDYEQYF	TRBV5-6*01	TRBJ2-7*01	CALRYTGTASKLTF	TRAV27*01	TRAJ44*01
GTTACAGAGTAGTGCG-1-gPlexH6	COMBAT	S00069	19775	67	S	T CD4 Activated Helper 1 Cycling	CASSSDYEQYF	TRBV5-6*01	TRBJ2-7*01	CALRYTGTASKLTF	TRAV27*01	TRAJ44*01
CCTTTCTAGCCAACAG-1-gPlexH6	COMBAT	S00069	19775	67	S	T CD8 Activated CTL Cycling	CASSSDYEQYF	TRBV5-6*01	TRBJ2-7*01	CALRYTGTASKLTF	TRAV27*01	TRAJ44*01
TCGGGACGTAACGCGA-1-gPlexD4	COMBAT	S00068	15126	67	S	T CD4 Activated Helper 1 Cycling	CASSSAYEQYF	TRBV5-6*01	TRBJ2-7*01	CALRYTGTASKLTF	TRAV27*01	TRAJ44*01
GACTACAAGTGCCATT-1-gPlexB2	COMBAT	S00033	12167	67	S	T CD4 Activated Helper 1 Cycling	CASSSSYEQYF	TRBV5-6*01	TRBJ2-7*01	CALRYTGTASKLTF	TRAV27*01	TRAJ44*01
CGGCTAGCAGTGGGAT-1-gPlexJ6	COMBAT	S00033	20715	68	M	T CD4 Activated Helper 1 Cycling	CASSSSPGELFF	TRBV7-7*01	TRBJ2-2*01	CAARSTGNTGKLIF	TRAV23/DV6*01	TRAJ37*01
COV19_CH11286529+COV19_CH11408299_CGATCGGCAGCTCCGA-1	Challenge	participant_6	482	68	M	T CD4 Activated Helper 1 Cycling	CASSSAGELFF	TRBV7-7*01	TRBJ2-2*01	CAARLTGNTGKLIF	TRAV23/DV6*01	TRAJ37*01
AGCTCCTCATAGGATA-1-gPlexB4	COMBAT	G05164	12468	68	M	T CD8 EM	CASSSSPGELFF	TRBV7-7*01	TRBJ2-2*01	CAARGTGNTGKLIF	TRAV23/DV6*01	TRAJ37*01
COV19_CH11286529+COV19_CH11408299_CCGGGATCATTCTTAC-1	Challenge	participant_6	482	68	M	T CD8 Activated CTL Cycling	CASSSAGELFF	TRBV7-7*01	TRBJ2-2*01	CAARLTGNTGKLIF	TRAV23/DV6*01	TRAJ37*01
CV001_KM9294106-CV001_KM9294122_AGCGGTCCAACACCCG-1	Yoshida	AP1	2716	69	unknown	T CD8 Activated CTL Cycling	CASSSGQGFNEQYF	TRBV5-1*01	TRBJ2-7*01	CAYRSQNSGNTPLVF	TRAV38-2/DV8*01	TRAJ29*01
AGCCTAAAGTTGTAGA-279	Ren	P-S049	9807	69	unknown	T CD8 Activated CTL Cycling	CASSHGQGLNIQYF	TRBV5-1*01	TRBJ2-4*01	CAYRSQNSGNTPLVF	TRAV38-2/DV8*01	TRAJ29*01
CTGTTTATCACCATAG-1-gPlexB4	COMBAT	S00119	12532	69	unknown	T Reg Activated Cycling	CASSLGQGMNEQYF	TRBV5-1*01	TRBJ2-7*01	CAYRSQNSGNTPLVF	TRAV38-2/DV8*01	TRAJ29*01
CAGCTAAAGACAGGCT-1-gPlexD7	COMBAT	G05078	15260	70	unknown	T CD8 Activated CTL	CASSPLAGGGNEQFF	TRBV27*01	TRBJ2-1*01	CAVQSNAGKSTF	TRAV20*01	TRAJ27*01
CAGCTAATCAAACAAG-1-gPlexB7	COMBAT	G05164	13047	70	unknown	T CD8 Activated CTL	CASSNLAGGGNEQFF	TRBV27*01	TRBJ2-1*01	CAVQANAGKSTF	TRAV20*01	TRAJ27*01
CCGGGATTCATAAAGG-1-gPlexD3	COMBAT	G05078	14946	70	unknown	T CD8 Activated CTL	CASSKLAGGGNEQFF	TRBV27*01	TRBJ2-1*01	CAGQANAGKSTF	TRAV20*01	TRAJ27*01
GTCCTCAGTTCCCTTG-1-gPlexD6	COMBAT	G05078	14946	70	unknown	T CD8 Activated CTL	CASSKLAGGGNEQFF	TRBV27*01	TRBJ2-1*01	CAGQANAGKSTF	TRAV20*01	TRAJ27*01
ATGTGTGCACGAAGCA-1-gPlexD6	COMBAT	G05078	15260	70	unknown	T CD8 Activated CTL	CASSPLAGGGNEQFF	TRBV27*01	TRBJ2-1*01	CAVQSNAGKSTF	TRAV20*01	TRAJ27*01
AGTGTCAGTTTACTCT-1-gPlexD5	COMBAT	N00033	15157	71	M	T CD8 EMRA	CASSLGQAYEQYF	TRBV7-8*01	TRBJ2-7*01	CILPLAGGTSYGKLTF	TRAV26-2*01	TRAJ52*01
CGGAGTCAGATCCGAG-1-gPlexJ7	COMBAT	S00096	20793	71	M	T CD8 EMRA	CASSSGQAYEQYF	TRBV7-8*01	TRBJ2-7*01	CILPLAGGTSYGKLTF	TRAV26-2*01	TRAJ52*01
CTCGGGACACGAAATA-1-gPlexC2	COMBAT	G05061	13458	71	M	T CD8 EMRA	CASSLGQAYEQYF	TRBV7-8*01	TRBJ2-7*01	CILPLAGGTSYGKLTF	TRAV26-2*01	TRAJ52*01
AGGGTGAGTGTAAGTA-1-gPlexC2	COMBAT	G05061	13458	71	M	T CD8 EMRA	CASSLGQAYEQYF	TRBV7-8*01	TRBJ2-7*01	CILPLAGGTSYGKLTF	TRAV26-2*01	TRAJ52*01
AAGGAGCGTTCCTCCA-1-gPlexC6	COMBAT	G05061	13458	71	M	T CD8 EMRA	CASSLGQAYEQYF	TRBV7-8*01	TRBJ2-7*01	CILPLAGGTSYGKLTF	TRAV26-2*01	TRAJ52*01
GGGAATGAGTGAATTG-1-gPlexC2	COMBAT	G05061	13458	71	M	T CD8 EMRA	CASSLGQAYEQYF	TRBV7-8*01	TRBJ2-7*01	CILPLAGGTSYGKLTF	TRAV26-2*01	TRAJ52*01
CGCTGGACATATGAGA-1-gPlexC2	COMBAT	G05061	13458	71	M	T CD8 EMRA	CASSLGQAYEQYF	TRBV7-8*01	TRBJ2-7*01	CILPLAGGTSYGKLTF	TRAV26-2*01	TRAJ52*01
GCATACACAAAGGCGT-1-gPlexF2	COMBAT	S00060	16645	72	unknown	T CD8 Activated CTL Cycling	CASSPRDGGDTQYF	TRBV27*01	TRBJ2-3*01	CALRGSQGNLIF	TRAV9-2*01	TRAJ42*01
CGCCAAGCATGGTCTA-1-gPlexF5	COMBAT	S00060	16645	72	unknown	T CD8 Activated CTL	CASSPRDGGDTQYF	TRBV27*01	TRBJ2-3*01	CALRGSQGNLIF	TRAV9-2*01	TRAJ42*01
TAGGCATAGCTTTGGT-1-gPlexC2	COMBAT	S00020	13600	72	unknown	T CD8 Activated CTL Cycling	CASSRRDGGDTQYF	TRBV27*01	TRBJ2-3*01	CALQGSQGNLIF	TRAV9-2*01	TRAJ42*01
ACTTTCAGTCAAAGCG-1-gPlexF7	COMBAT	S00060	16645	72	unknown	T CD8 Activated CTL Cycling	CASSPRDGGDTQYF	TRBV27*01	TRBJ2-3*01	CALRGSQGNLIF	TRAV9-2*01	TRAJ42*01
GTTAAGCAGAATAGGG-1-gPlexF5	COMBAT	S00060	16645	72	unknown	T CD8 Activated CTL Cycling	CASSPRDGGDTQYF	TRBV27*01	TRBJ2-3*01	CALRGSQGNLIF	TRAV9-2*01	TRAJ42*01
GCACTCTTCCGTTGCT-1-gPlexF5	COMBAT	S00060	16645	72	unknown	T CD8 Activated CTL Cycling	CASSPRDGGDTQYF	TRBV27*01	TRBJ2-3*01	CALRGSQGNLIF	TRAV9-2*01	TRAJ42*01
GCATGCGGTCAGTGGA-1-gPlexF1	COMBAT	S00060	16645	72	unknown	T CD8 Activated CTL Cycling	CASSPRDGGDTQYF	TRBV27*01	TRBJ2-3*01	CALRGSQGNLIF	TRAV9-2*01	TRAJ42*01
AAACCTGTCCGTTGCT-1-gPlexF4	COMBAT	S00060	16645	72	unknown	T CD8 Activated CTL	CASSPRDGGDTQYF	TRBV27*01	TRBJ2-3*01	CALRGSQGNLIF	TRAV9-2*01	TRAJ42*01
TCGTACCAGACACTAA-1-gPlexF1	COMBAT	S00060	16645	72	unknown	T CD8 Activated CTL Cycling	CASSPRDGGDTQYF	TRBV27*01	TRBJ2-3*01	CALRGSQGNLIF	TRAV9-2*01	TRAJ42*01
GATCGTACACGTCAGC-1-gPlexF4	COMBAT	S00060	16645	72	unknown	T CD8 Activated CTL Cycling	CASSPRDGGDTQYF	TRBV27*01	TRBJ2-3*01	CALRGSQGNLIF	TRAV9-2*01	TRAJ42*01
TGACAACGTGCTAGCC-1-gPlexF2	COMBAT	S00060	16645	72	unknown	T CD8 Activated CTL Cycling	CASSPRDGGDTQYF	TRBV27*01	TRBJ2-3*01	CALRGSQGNLIF	TRAV9-2*01	TRAJ42*01
TTGTAGGTCGAGGTAG-1-gPlexF6	COMBAT	S00060	16645	72	unknown	T CD8 Activated CTL Cycling	CASSPRDGGDTQYF	TRBV27*01	TRBJ2-3*01	CALRGSQGNLIF	TRAV9-2*01	TRAJ42*01
GTCTTCGTCGCTTAGA-1-gPlexE2	COMBAT	S00097	15731	72	unknown	T CD8 Activated CTL	CASSPRDGGDEQFF	TRBV27*01	TRBJ2-1*01	CALRGSQGNLIF	TRAV9-2*01	TRAJ42*01
CGAACATGTTCCACAA-1-gPlexF2	COMBAT	S00060	16645	72	unknown	T CD8 Activated CTL Cycling	CASSPRDGGDTQYF	TRBV27*01	TRBJ2-3*01	CALRGSQGNLIF	TRAV9-2*01	TRAJ42*01
GATCGCGGTGTTTGTG-1-gPlexF7	COMBAT	S00113	17408	73	NSP3	T CD8 Activated CTL	CASSDRGPNTEAFF	TRBV27*01	TRBJ1-1*01	CAATGGGADGLTF	TRAV13-1*01	TRAJ45*01
CGATTGAAGATCGGGT-1-gPlexF5	COMBAT	S00113	17408	73	NSP3	T CD8 Activated CTL Cycling	CASSDRGPNTEAFF	TRBV27*01	TRBJ1-1*01	CAATGGGADGLTF	TRAV13-1*01	TRAJ45*01
GACCTGGTCTCGCATC-1-gPlexC3	COMBAT	S00042	13741	73	NSP3	T CD8 Activated CTL Cycling	CASNDRGPVTEAFF	TRBV27*01	TRBJ1-1*01	CAASGGGADGLTF	TRAV13-1*01	TRAJ45*01
CGAATGTGTCACCTAA-1-gPlexG5	COMBAT	S00106	18634	73	NSP3	T CD8 Activated CTL	CASSDRGPNTEAFF	TRBV27*01	TRBJ1-1*01	CAASGGGADGLTF	TRAV13-1*01	TRAJ45*01
GGGTTGCGTAGAAAGG-1-gPlexG3	COMBAT	S00077	18396	74	NSP3	T CD4 Activated Helper 1 Cycling	CASSRLQGAYNEQFF	TRBV4-3*01	TRBJ2-1*01	CVVGGYGQNFVF	TRAV12-1*01	TRAJ26*01
ATCATCTTCCAGAAGG-1-gPlexD4	COMBAT	S00068	15046	74	NSP3	T CD4 Activated CTL	CASSPLAGAYNEQFF	TRBV4-3*01	TRBJ2-1*01	CVAGGYGQNFVF	TRAV12-1*01	TRAJ26*01
ACACCCTCAGCAGTTT-1-gPlexG7	COMBAT	S00077	18875	74	NSP3	T Reg Activated Cycling	CASSGLAGAYNEQFF	TRBV4-3*01	TRBJ2-1*01	CVVGGYGQNFVF	TRAV12-1*01	TRAJ26*01
CGTCCATGTCCAAGTT-1-gPlexH7	COMBAT	S00126	19117	75	unknown	T CD8 Activated CTL Cycling	CASSQPHDNEQFF	TRBV5-6*01	TRBJ2-1*01	CAASAGNSGNTPLVF	TRAV29/DV5*01	TRAJ29*01
CAGCCGAGTTAGGGTG-1-gPlexE1	COMBAT	S00097	15524	75	unknown	T CD8 Activated CTL Cycling	CASSLPWDNEQFF	TRBV5-6*01	TRBJ2-1*01	CAASAGNSGNTPLVF	TRAV29/DV5*01	TRAJ29*01
CGCGTTTGTAAATGTG-1-gPlexE2	COMBAT	S00097	15524	75	unknown	T CD8 Activated CTL	CASSLPWDNEQFF	TRBV5-6*01	TRBJ2-1*01	CAASAGNSGNTPLVF	TRAV29/DV5*01	TRAJ29*01
GGATGTTAGGCATGTG-1-gPlexH1	COMBAT	S00126	19117	75	unknown	T CD8 Activated CTL Cycling	CASSQPHDNEQFF	TRBV5-6*01	TRBJ2-1*01	CAASAGNSGNTPLVF	TRAV29/DV5*01	TRAJ29*01
TCAACGATCCTTGGTC-1-gPlexC6	COMBAT	S00042	14407	75	unknown	T CD8 Activated CTL	CASSLPSDNEQFF	TRBV5-6*01	TRBJ2-1*01	CAASQGNSGNTPLVF	TRAV29/DV5*01	TRAJ29*01
ATCTACTGTGTTCTTT-1-gPlexH2	COMBAT	S00126	19117	75	unknown	T CD8 Activated CTL Cycling	CASSQPHDNEQFF	TRBV5-6*01	TRBJ2-1*01	CAASAGNSGNTPLVF	TRAV29/DV5*01	TRAJ29*01
TATGCCCAGCAGACTG-1-gPlexH7	COMBAT	S00126	19117	75	unknown	T CD8 Activated CTL Cycling	CASSQPHDNEQFF	TRBV5-6*01	TRBJ2-1*01	CAASAGNSGNTPLVF	TRAV29/DV5*01	TRAJ29*01
TGACGGCGTTTGACTG-1-gPlexE5	COMBAT	S00037	16174	76	NSP3	T CD8 Activated CTL Cycling	CASSPSHSTDTQYF	TRBV27*01	TRBJ2-3*01	CALNTGNQFYF	TRAV9-2*01	TRAJ49*01
TGCGGGTCAAAGTGCG-1-gPlexC6	COMBAT	S00020	14431	76	NSP3	T CD8 Activated CTL	CASSTTHSTDTQYF	TRBV27*01	TRBJ2-3*01	CALNTGNQFYF	TRAV9-2*01	TRAJ49*01
CV001_KM9294104-CV001_KM9294120_TCAGGTATCGTGGGAA-1	Yoshida	AP6	2623	76	NSP3	T CD8 Activated CTL Cycling	CASSLSHSVETQYF	TRBV27*01	TRBJ2-5*01	CASNTGNQFYF	TRAV9-2*01	TRAJ49*01
CTGTGCTTCGAACTGT-1-gPlexE7	COMBAT	S00097	16406	77	unknown	T CD4 Helper 0	CASSQDMGNTEAFF	TRBV4-3*01	TRBJ1-1*01	CAVSDRGSSNTGKLIF	TRAV8-4*01	TRAJ37*01
TGAGAGGGTTAGATGA-1-gPlexF2	COMBAT	S00134	16942	77	unknown	T Reg Activated Cycling	CASSQEMGNTEAFF	TRBV4-1*01	TRBJ1-1*01	CAVSDRGSSNTGKLIF	TRAV8-4*01	TRAJ37*01
CGGTTAAGTGAGGGAG-1-gPlexB2	COMBAT	S00104	12141	77	unknown	T Reg Activated Cycling	CASSQDIGNTEAFF	TRBV4-1*01	TRBJ1-1*01	CAVSDRGSSNTGKLIF	TRAV8-4*01	TRAJ37*01
CGCTATCTCTGGTGTA-1-gPlexE4	COMBAT	S00097	15949	78	NSP3	T CD8 Activated CTL Cycling	CASADRASNQPQHF	TRBV27*01	TRBJ1-5*01	CALSDRDMRF	TRAV9-2*01	TRAJ43*01
AAAGATGGTCGTCTTC-1-gPlexF1	COMBAT	S00113	16466	78	NSP3	T CD8 Activated CTL	CATADRHSNQPQHF	TRBV27*01	TRBJ1-5*01	CALSDSDMRF	TRAV9-2*01	TRAJ43*01
TACGGTAGTCGCATCG-1-gPlexE5	COMBAT	S00097	15949	78	NSP3	T CD8 Activated CTL	CASADRASNQPQHF	TRBV27*01	TRBJ1-5*01	CALSDRDMRF	TRAV9-2*01	TRAJ43*01
CTCGAAATCATTGCGA-1-gPlexG1	COMBAT	S00106	18020	78	NSP3	T CD8 Activated CTL	CASADSYSNQPQHF	TRBV27*01	TRBJ1-5*01	CALSDHDMRF	TRAV9-2*01	TRAJ43*01
GAAACTCTCTCCTATA-1-gPlexG3	COMBAT	S00106	18020	78	NSP3	T CD8 Activated CTL	CASADSYSNQPQHF	TRBV27*01	TRBJ1-5*01	CALSDHDMRF	TRAV9-2*01	TRAJ43*01
TCCACACTCCGCAAGC-1-gPlexF1	COMBAT	S00060	16482	79	NSP3	T CD8 Activated CTL Cycling	CASSLDGDQPQHF	TRBV6-5*01	TRBJ1-5*01	CARSGGSYIPTF	TRAV6*01	TRAJ6*01
ACGCCGATCGCCATAA-1-gPlexG6	COMBAT	S00106	18293	79	NSP3	T CD8 Activated CTL	CASSLDGDQPQHF	TRBV6-5*01	TRBJ1-5*01	CAEPGGSYIPTF	TRAV6*01	TRAJ6*01
CATGACACAATCACAC-1-gPlexF3	COMBAT	S00060	16482	79	NSP3	T CD8 Activated CTL Cycling	CASSLDGDQPQHF	TRBV6-5*01	TRBJ1-5*01	CARSGGSYIPTF	TRAV6*01	TRAJ6*01
CTCTGGTCAATCTACG-1-gPlexF2	COMBAT	S00060	16482	79	NSP3	T Reg Activated Cycling	CASSLDGDQPQHF	TRBV6-5*01	TRBJ1-5*01	CARSGGSYIPTF	TRAV6*01	TRAJ6*01
CACACCTAGTCGCCGT-1-gPlexF4	COMBAT	S00060	16482	79	NSP3	T CD8 Activated CTL	CASSLDGDQPQHF	TRBV6-5*01	TRBJ1-5*01	CARSGGSYIPTF	TRAV6*01	TRAJ6*01
GCAGTTAGTGTGAATA-1-gPlexF2	COMBAT	S00060	16482	79	NSP3	T CD8 Activated CTL	CASSLDGDQPQHF	TRBV6-5*01	TRBJ1-5*01	CARSGGSYIPTF	TRAV6*01	TRAJ6*01
GTGTTAGCAGCGTCCA-1-gPlexF2	COMBAT	S00060	16482	79	NSP3	T CD8 Activated CTL Cycling	CASSLDGDQPQHF	TRBV6-5*01	TRBJ1-5*01	CARSGGSYIPTF	TRAV6*01	TRAJ6*01
TAGGCATCATTGGCGC-1-gPlexF1	COMBAT	S00060	16482	79	NSP3	T CD8 Activated CTL Cycling	CASSLDGDQPQHF	TRBV6-5*01	TRBJ1-5*01	CARSGGSYIPTF	TRAV6*01	TRAJ6*01
AGATCTGGTGGGTATG-1-gPlexF2	COMBAT	S00060	16482	79	NSP3	T CD8 Activated CTL Cycling	CASSLDGDQPQHF	TRBV6-5*01	TRBJ1-5*01	CARSGGSYIPTF	TRAV6*01	TRAJ6*01
TGCCCATCACATCCAA-1-gPlexF1	COMBAT	S00060	16482	79	NSP3	T CD8 Activated CTL	CASSLDGDQPQHF	TRBV6-5*01	TRBJ1-5*01	CARSGGSYIPTF	TRAV6*01	TRAJ6*01
CGTGAGCGTGTGCGTC-1-gPlexF4	COMBAT	S00060	16482	79	NSP3	T CD8 Activated CTL	CASSLDGDQPQHF	TRBV6-5*01	TRBJ1-5*01	CARSGGSYIPTF	TRAV6*01	TRAJ6*01
CTGTGCTGTCGGCATC-1-gPlexF4	COMBAT	S00060	16482	79	NSP3	T CD8 Activated CTL	CASSLDGDQPQHF	TRBV6-5*01	TRBJ1-5*01	CARSGGSYIPTF	TRAV6*01	TRAJ6*01
AGCTCCTAGTACCGGA-1-gPlexF4	COMBAT	S00060	16482	79	NSP3	T CD8 Activated CTL Cycling	CASSLDGDQPQHF	TRBV6-5*01	TRBJ1-5*01	CARSGGSYIPTF	TRAV6*01	TRAJ6*01
GCTGCTTGTATGAAAC-1-gPlexF4	COMBAT	S00060	16482	79	NSP3	T CD8 Activated CTL Cycling	CASSLDGDQPQHF	TRBV6-5*01	TRBJ1-5*01	CARSGGSYIPTF	TRAV6*01	TRAJ6*01
CAGAGAGAGTCACGCC-1-gPlexF4	COMBAT	S00060	16482	79	NSP3	T CD8 Activated CTL	CASSLDGDQPQHF	TRBV6-5*01	TRBJ1-5*01	CARSGGSYIPTF	TRAV6*01	TRAJ6*01
CCTATTAAGGCCGAAT-1-gPlexF7	COMBAT	S00060	16482	79	NSP3	T CD8 Activated CTL Cycling	CASSLDGDQPQHF	TRBV6-5*01	TRBJ1-5*01	CARSGGSYIPTF	TRAV6*01	TRAJ6*01
GCAAACTGTGTGCGTC-1-gPlexF6	COMBAT	S00060	16482	79	NSP3	T CD8 Activated CTL Cycling	CASSLDGDQPQHF	TRBV6-5*01	TRBJ1-5*01	CARSGGSYIPTF	TRAV6*01	TRAJ6*01
CTACCCACAAGGTTTC-1-gPlexG4	COMBAT	S00106	18293	79	NSP3	T CD8 CTL	CASSLDGDQPQHF	TRBV6-5*01	TRBJ1-5*01	CAEPGGSYIPTF	TRAV6*01	TRAJ6*01
AACGTTGTCTCTAGGA-1-gPlexF7	COMBAT	S00060	16482	79	NSP3	T CD8 Activated CTL Cycling	CASSLDGDQPQHF	TRBV6-5*01	TRBJ1-5*01	CARSGGSYIPTF	TRAV6*01	TRAJ6*01
TACTTGTAGGGTGTTG-1-gPlexF5	COMBAT	S00060	16482	79	NSP3	T CD8 Activated CTL	CASSLDGDQPQHF	TRBV6-5*01	TRBJ1-5*01	CARSGGSYIPTF	TRAV6*01	TRAJ6*01
AATCGGTAGATATGGT-1-gPlexF7	COMBAT	S00060	16482	79	NSP3	T CD8 Activated CTL	CASSLDGDQPQHF	TRBV6-5*01	TRBJ1-5*01	CARSGGSYIPTF	TRAV6*01	TRAJ6*01
CTTAGGACACGGTAGA-1-gPlexF5	COMBAT	S00060	16482	79	NSP3	T CD8 Activated CTL Cycling	CASSLDGDQPQHF	TRBV6-5*01	TRBJ1-5*01	CARSGGSYIPTF	TRAV6*01	TRAJ6*01
TGATTTCCACAGCGTC-1-gPlexF5	COMBAT	S00060	16482	79	NSP3	T CD8 Activated CTL Cycling	CASSLDGDQPQHF	TRBV6-5*01	TRBJ1-5*01	CARSGGSYIPTF	TRAV6*01	TRAJ6*01
CTAAGACGTGTTTGGT-1-gPlexF5	COMBAT	S00060	16482	79	NSP3	T CD8 Activated CTL	CASSLDGDQPQHF	TRBV6-5*01	TRBJ1-5*01	CARSGGSYIPTF	TRAV6*01	TRAJ6*01
GGTGCGTAGACTTTCG-1-gPlexF7	COMBAT	S00060	16482	79	NSP3	T CD8 Activated CTL Cycling	CASSLDGDQPQHF	TRBV6-5*01	TRBJ1-5*01	CARSGGSYIPTF	TRAV6*01	TRAJ6*01
GCACTCTAGAGCAATT-1-gPlexF7	COMBAT	S00060	16482	79	NSP3	T CD8 Activated CTL Cycling	CASSLDGDQPQHF	TRBV6-5*01	TRBJ1-5*01	CARSGGSYIPTF	TRAV6*01	TRAJ6*01
AGCCTAACATTCCTCG-1-gPlexF5	COMBAT	S00060	16482	79	NSP3	T CD8 Activated CTL	CASSLDGDQPQHF	TRBV6-5*01	TRBJ1-5*01	CARSGGSYIPTF	TRAV6*01	TRAJ6*01
GATCGTAGTCTTCGTC-1-gPlexF7	COMBAT	S00060	16482	79	NSP3	T CD8 Activated CTL Cycling	CASSLDGDQPQHF	TRBV6-5*01	TRBJ1-5*01	CARSGGSYIPTF	TRAV6*01	TRAJ6*01
AAGGTTCCAATCTGCA-1-gPlexF1	COMBAT	S00060	16482	79	NSP3	T CD8 Activated CTL Cycling	CASSLDGDQPQHF	TRBV6-5*01	TRBJ1-5*01	CARSGGSYIPTF	TRAV6*01	TRAJ6*01
ACGAGCCTCCGTTGCT-1-gPlexF5	COMBAT	S00060	16482	79	NSP3	T CD8 Activated CTL	CASSLDGDQPQHF	TRBV6-5*01	TRBJ1-5*01	CARSGGSYIPTF	TRAV6*01	TRAJ6*01
AGCAGCCAGAATGTGT-1-gPlexF5	COMBAT	S00060	16482	79	NSP3	T CD8 Activated CTL	CASSLDGDQPQHF	TRBV6-5*01	TRBJ1-5*01	CARSGGSYIPTF	TRAV6*01	TRAJ6*01
GACGGCTTCGATCCCT-1-gPlexF5	COMBAT	S00060	16482	79	NSP3	T CD8 EMRA	CASSLDGDQPQHF	TRBV6-5*01	TRBJ1-5*01	CARSGGSYIPTF	TRAV6*01	TRAJ6*01
AACTTTCAGGGTATCG-1-gPlexG3	COMBAT	S00106	18293	79	NSP3	T CD8 Activated CTL	CASSLDGDQPQHF	TRBV6-5*01	TRBJ1-5*01	CAEPGGSYIPTF	TRAV6*01	TRAJ6*01
GTGGGTCGTGAAGGCT-1-gPlexF4	COMBAT	S00060	16482	79	NSP3	T CD8 Activated CTL	CASSLDGDQPQHF	TRBV6-5*01	TRBJ1-5*01	CARSGGSYIPTF	TRAV6*01	TRAJ6*01
CGAACATCACCACGTG-1-gPlexF1	COMBAT	S00060	16482	79	NSP3	T CD8 Activated CTL	CASSLDGDQPQHF	TRBV6-5*01	TRBJ1-5*01	CARSGGSYIPTF	TRAV6*01	TRAJ6*01
ATTACTCTCCTTAATC-1-gPlexF6	COMBAT	S00060	16482	79	NSP3	T CD8 Activated CTL Cycling	CASSLDGDQPQHF	TRBV6-5*01	TRBJ1-5*01	CARSGGSYIPTF	TRAV6*01	TRAJ6*01
ATCTACTCATCAGTCA-1-gPlexF6	COMBAT	S00060	16482	79	NSP3	T CD8 Activated CTL	CASSLDGDQPQHF	TRBV6-5*01	TRBJ1-5*01	CARSGGSYIPTF	TRAV6*01	TRAJ6*01
TTCGAAGTCTTGCCGT-1-gPlexF4	COMBAT	S00060	16482	79	NSP3	T CD8 Activated CTL Cycling	CASSLDGDQPQHF	TRBV6-5*01	TRBJ1-5*01	CARSGGSYIPTF	TRAV6*01	TRAJ6*01
ATGTGTGGTCAGCTAT-1-gPlexF1	COMBAT	S00060	16482	79	NSP3	T CD8 Activated CTL Cycling	CASSLDGDQPQHF	TRBV6-5*01	TRBJ1-5*01	CARSGGSYIPTF	TRAV6*01	TRAJ6*01
ATTTCTGAGGTAGCTG-1-gPlexF1	COMBAT	S00060	16543	79	NSP3	T CD8 Activated CTL	CASSSDGDQPQHF	TRBV6-5*01	TRBJ1-5*01	CALPGGSYIPTF	TRAV6*01	TRAJ6*01
AGCTCTCTCTTTAGTC-1-gPlexF6	COMBAT	S00060	16482	79	NSP3	T CD8 Activated CTL Cycling	CASSLDGDQPQHF	TRBV6-5*01	TRBJ1-5*01	CARSGGSYIPTF	TRAV6*01	TRAJ6*01
CACACAAAGGATGGTC-1-gPlexG3	COMBAT	S00049	18320	80	S	T CD8 Activated CTL Cycling	CASSLSSGSYNEQFF	TRBV27*01	TRBJ2-1*01	CAVPSYNTDKLIF	TRAV20*01	TRAJ34*01
AAATGCCGTCCAGTTA-1-gPlexF7	COMBAT	S00113	16679	80	S	T CD8 Activated CTL Cycling	CASSLTSGGYNEQFF	TRBV27*01	TRBJ2-1*01	CAVPSYNTDKLIF	TRAV20*01	TRAJ34*01
AACCGCGAGACTTGAA-1-gPlexF5	COMBAT	S00113	16679	80	S	T CD8 Activated CTL	CASSLTSGGYNEQFF	TRBV27*01	TRBJ2-1*01	CAVPSYNTDKLIF	TRAV20*01	TRAJ34*01
CGGACACAGATGAGAG-1-gPlexG6	COMBAT	S00049	18298	80	S	T CD8 Activated CTL	CASSPTSGGYNEQFF	TRBV27*01	TRBJ2-1*01	CAVPSYNTDKLIF	TRAV20*01	TRAJ34*01
AATCGGTTCGGAATCT-1-gPlexG3	COMBAT	S00049	18298	80	S	T CD8 Activated CTL Cycling	CASSPTSGGYNEQFF	TRBV27*01	TRBJ2-1*01	CAVPSYNTDKLIF	TRAV20*01	TRAJ34*01
TAGAGCTGTACCGTAT-1-gPlexG6	COMBAT	S00049	18298	80	S	T CD8 Activated CTL Cycling	CASSPTSGGYNEQFF	TRBV27*01	TRBJ2-1*01	CAVPSYNTDKLIF	TRAV20*01	TRAJ34*01
CGACTTCTCGTAGGTT-1-gPlexG6	COMBAT	S00049	18320	80	S	T CD8 Activated CTL	CASSLSSGSYNEQFF	TRBV27*01	TRBJ2-1*01	CAVPSYNTDKLIF	TRAV20*01	TRAJ34*01
TACAGTGAGGACACCA-1-gPlexF1	COMBAT	S00113	16679	80	S	T CD8 Activated CTL	CASSLTSGGYNEQFF	TRBV27*01	TRBJ2-1*01	CAVPSYNTDKLIF	TRAV20*01	TRAJ34*01
GTCACGGCATTACGAC-1-gPlexF3	COMBAT	S00113	17107	81	NSP3	T CD8 Activated CTL	CASSPSAPQETQYF	TRBV27*01	TRBJ2-5*01	CAGQPTGNQFYF	TRAV35*01	TRAJ49*01
CTCGGGATCGCAAACT-1-gPlexC5	COMBAT	G05061	14154	81	NSP3	T CD8 Activated CTL	CASADSAPQETQYF	TRBV27*01	TRBJ2-5*01	CAGQPTGNQFYF	TRAV35*01	TRAJ49*01
TGTTCCGCAATGACCT-1-gPlexG4	COMBAT	S00106	18577	81	NSP3	T CD8 Activated CTL	CASSPSAPQETQYF	TRBV27*01	TRBJ2-5*01	CAGQSGGNQFYF	TRAV35*01	TRAJ49*01
CACACAACATCAGTCA-1-gPlexF2	COMBAT	S00113	16664	82	unknown	T CD8 Activated CTL	CSVETQGDSYEQYF	TRBV29-1*01	TRBJ2-7*01	CAVWDNQGGKLIF	TRAV2*01	TRAJ23*01
GAGTCCGAGGATCGCA-1-gPlexG1	COMBAT	S00106	18044	82	unknown	T CD8 Activated CTL	CSVEQGNSYEQYF	TRBV29-1*01	TRBJ2-7*01	CAVWDNQGGKLIF	TRAV2*01	TRAJ23*01
CGTGAGCCACGGTTTA-1-gPlexG7	COMBAT	S00106	18136	82	unknown	T CD8 CTL	CSVEEKASYEQYF	TRBV29-1*01	TRBJ2-7*01	CAVWDNQGGKLIF	TRAV2*01	TRAJ23*01
ATCCGAATCGCCATAA-1-gPlexF4	COMBAT	S00113	16664	82	unknown	T CD8 EM	CSVETQGDSYEQYF	TRBV29-1*01	TRBJ2-7*01	CAVWDNQGGKLIF	TRAV2*01	TRAJ23*01
ACTGTCCAGTACGTAA-1-gPlexG2	COMBAT	S00106	18136	82	unknown	T CD8 Activated CTL	CSVEEKASYEQYF	TRBV29-1*01	TRBJ2-7*01	CAVWDNQGGKLIF	TRAV2*01	TRAJ23*01
TCCCGATCAGCCTATA-1-gPlexF7	COMBAT	S00113	16664	82	unknown	T CD8 Activated CTL	CSVETQGDSYEQYF	TRBV29-1*01	TRBJ2-7*01	CAVWDNQGGKLIF	TRAV2*01	TRAJ23*01
TCAGCAATCTCACATT-1-gPlexF4	COMBAT	S00113	16664	82	unknown	T CD8 Activated CTL	CSVETQGDSYEQYF	TRBV29-1*01	TRBJ2-7*01	CAVWDNQGGKLIF	TRAV2*01	TRAJ23*01
AGCGGTCGTTTAGCTG-1-gPlexF4	COMBAT	S00113	16664	82	unknown	T CD8 Activated CTL	CSVETQGDSYEQYF	TRBV29-1*01	TRBJ2-7*01	CAVWDNQGGKLIF	TRAV2*01	TRAJ23*01
GTCACAACACGGCCAT-1-gPlexF1	COMBAT	S00113	16664	82	unknown	T CD8 Activated CTL	CSVETQGDSYEQYF	TRBV29-1*01	TRBJ2-7*01	CAVWDNQGGKLIF	TRAV2*01	TRAJ23*01
CTAGAGTTCTTTAGTC-1-gPlexG2	COMBAT	S00106	18193	83	NSP3	T CD8 Activated CTL	CASSLSAPQETQYF	TRBV27*01	TRBJ2-5*01	CAGQVANTGNQFYF	TRAV35*01	TRAJ49*01
CACTCCAGTTGATTGC-1-gPlexG6	COMBAT	S00049	18771	83	NSP3	T CD8 Activated CTL Cycling	CASSLGAPQETQYF	TRBV27*01	TRBJ2-5*01	CAGQGAHTGNQFYF	TRAV35*01	TRAJ49*01
CAACTAGGTGGGTCAA-1-gPlexA7	COMBAT	U00515	11739	83	NSP3	T CD8 Activated CTL	CASSLSAPQETQYF	TRBV27*01	TRBJ2-5*01	CAGQLRNTGNQFYF	TRAV35*01	TRAJ49*01
TACCTATCAGATTGCT-1-gPlexA7	COMBAT	U00515	11739	83	NSP3	T CD8 Activated CTL	CASSLSAPQETQYF	TRBV27*01	TRBJ2-5*01	CAGQLRNTGNQFYF	TRAV35*01	TRAJ49*01
GCTGGGTAGGACAGAA-1-gPlexG1	COMBAT	S00077	18055	84	S	T CD8 Activated CTL	CASSIRSSYEQYF	TRBV19*01	TRBJ2-7*01	CAGGGSQGNLIF	TRAV27*01	TRAJ42*01
CTCACACTCGCAGGCT-1-gPlexG4	COMBAT	U00503	18516	84	S	T CD8 Activated CTL Cycling	CASSIRSSYEQYF	TRBV19*01	TRBJ2-7*01	CAGGGSQGNLIF	TRAV27*01	TRAJ42*01
GCCTCTACATCTACGA-1-gPlexG2	COMBAT	N00050	18222	84	S	T CD8 Activated CTL	CASSIRSSYEQYF	TRBV19*01	TRBJ2-7*01	CAGGGSQGNLIF	TRAV27*01	TRAJ42*01
GGAATAAGTTTGGCGC-272	Ren	P-S037	9473	85	unknown	T CD8 Activated CTL Cycling	CASSTRTGTNTEAFF	TRBV5-5*01	TRBJ1-1*01	CAGVSGNTGKLIF	TRAV27*01	TRAJ37*01
GATGCTATCACTATTC-1-gPlexH5	COMBAT	S00126	19782	85	unknown	T CD4 Activated Helper 1 Cycling	CASSSRTGANTEAFF	TRBV5-5*01	TRBJ1-1*01	CAPSSGNTGKLIF	TRAV27*01	TRAJ37*01
ACGCCAGTCTGGCGAC-1-gPlexH5	COMBAT	S00126	19685	85	unknown	T CD4 Naive IFN stim	CASSTRTGTNTEAFF	TRBV5-5*01	TRBJ1-1*01	CAGASGNTGKLIF	TRAV27*01	TRAJ37*01
CGAGAAGTCGCATGAT-1-gPlexK5	COMBAT	S00002	21425	86	unknown	T CD8 CTL	CASSPQRNTEAFF	TRBV4-3*01	TRBJ1-1*01	CAASIGNFGNEKLTF	TRAV23/DV6*01	TRAJ48*01
AGATCTGAGGGAACGG-1-gPlexC5	COMBAT	S00058	14085	86	unknown	T CD8 EM	CASSPSRNTEAFF	TRBV4-3*01	TRBJ1-1*01	CAASIGNFGNEKLTF	TRAV23/DV6*01	TRAJ48*01
TACGGTACAGCTCCGA-1-gPlexH5	COMBAT	S00069	19807	86	unknown	T CD8 CTL	CASSPNRNTEAFF	TRBV4-3*01	TRBJ1-1*01	CAASIGNFGNEKLTF	TRAV23/DV6*01	TRAJ48*01
COV19_CH11286514+COV19_CH11408324_GCATGATAGTACGTTC-1	Challenge	participant_1	69	87	unknown	T CD8 Activated CTL	CSVEDKGNYGYTF	TRBV29-1*01	TRBJ1-2*01	CAAFSGNTGKLIF	TRAV21*01	TRAJ37*01
TACGGTAGTATCACCA-1-gPlexH2	COMBAT	S00114	19308	87	unknown	T CD8 Activated CTL	CSVESRGDYGYTF	TRBV29-1*01	TRBJ1-2*01	CAVFSGNTGKLIF	TRAV21*01	TRAJ37*01
COV19_CH11286518+COV19_CH11408328_TAAACCGCAGGGTACA-1	Challenge	participant_2	277	88	NSP3	T CD8 Activated CTL Cycling	CASSLIGNQPQHF	TRBV7-8*01	TRBJ1-5*01	CGADSGAGSYQLTF	TRAV34*01	TRAJ28*01
COV19_CH11286516+COV19_CH11408326_GGCTGGTGTCTGCAAT-1	Challenge	participant_1	210	88	NSP3	T CD8 Activated CTL Cycling	CASSLIGNQPQHF	TRBV7-8*01	TRBJ1-5*01	CGADSGAGSYQLTF	TRAV34*01	TRAJ28*01
COV19_CH11286515+COV19_CH11408325_GGAACTTCACTTACGA-1	Challenge	participant_2	139	89	NSP3	T CD8 Activated CTL	CASSLSGPLETQYF	TRBV27*01	TRBJ2-5*01	CALSGSGNQFYF	TRAV9-2*01	TRAJ49*01
COV19_CH11286516+COV19_CH11408326_TGACTTTTCGGAATCT-1	Challenge	participant_1	222	89	NSP3	T CD4 Activated Helper 1 Cycling	CASSLSGPMETQYF	TRBV27*01	TRBJ2-5*01	CALSGSGNQFYF	TRAV9-2*01	TRAJ49*01
COV19_CH11286519+COV19_CH11408329_CATGGCGCAAGCCGTC-1	Challenge	participant_2	328	90	unknown	T CD8 Activated CTL Cycling	CASGVPLHF	TRBV6-5*01	TRBJ1-6*01	CIVRVASGTYKYIF	TRAV26-1*01	TRAJ40*01
COV19_CH11286518+COV19_CH11408328_CTAGTGATCTCGCTTG-1	Challenge	participant_1	259	90	unknown	T CD8 Activated CTL	CASGSPLHF	TRBV6-5*01	TRBJ1-6*01	CIVRVASGTYKYIF	TRAV26-1*01	TRAJ40*01
COV19_CH11286518+COV19_CH11408328_CTCACACAGAACAATC-1	Challenge	participant_2	260	91	unknown	T CD8 Activated CTL Cycling	CASSESLGYTF	TRBV6-1*01	TRBJ1-2*01	CAGYNYGGSQGNLIF	TRAV35*01	TRAJ42*01
COV19_CH11286519+COV19_CH11408329_GTCAAGTTCGAACTGT-1	Challenge	participant_2	260	91	unknown	T CD4 Activated Helper 1 Cycling	CASSESLGYTF	TRBV6-1*01	TRBJ1-2*01	CAGYNYGGSQGNLIF	TRAV35*01	TRAJ42*01
CGTTAGACACATCCAA-1-gPlexC5	COMBAT	S00020	14143	91	unknown	T Reg Activated Cycling	CASSVSLGYTF	TRBV6-1*01	TRBJ1-2*01	CASMNYGGSQGNLIF	TRAV35*01	TRAJ42*01
CTCTGGTGTCTGGTCG-274	Ren	P-S044	9554	92	S	T CD4 Helper 0	CASSPRGSDGYTF	TRBV6-1*01	TRBJ1-2*01	CAGMNYGGSQGNLIF	TRAV35*01	TRAJ42*01
COV19_CH11286519+COV19_CH11408329_CATGCCTTCGCCAGCA-1	Challenge	participant_2	327	92	S	T CD4 Activated Helper 1 Cycling	CASSPRGALGYTF	TRBV6-1*01	TRBJ1-2*01	CAGYNYGGSQGNLIF	TRAV35*01	TRAJ42*01
COV19_CH11286519+COV19_CH11408329_CCATGTCAGCTACCGC-1	Challenge	participant_2	331	93	S	T CD4 Activated Helper 1 Cycling	CASSLGGLGYTF	TRBV5-5*01	TRBJ1-2*01	CAGLNYGGSQGNLIF	TRAV35*01	TRAJ42*01
GACGTTAAGGTGTGGT-1-gPlexH4	COMBAT	S00114	19585	93	S	T CD4 Activated CTL	CASSLTGGSGYTF	TRBV5-5*01	TRBJ1-2*01	CAGMNYGGSQGNLIF	TRAV35*01	TRAJ42*01
COV19_CH11286529+COV19_CH11408299_TCATTTGAGTCAAGGC-1	Challenge	participant_6	576	94	unknown	T CD8 Activated CTL	CASSYLPGDEQYF	TRBV6-6*01	TRBJ2-7*01	CALQYSSASKIIF	TRAV6*01	TRAJ3*01
COV19_CH11286535+COV19_CH11408305_CTCTACGGTCTCTTTA-1	Challenge	participant_6	576	94	unknown	T CD8 Activated CTL Cycling	CASSYLPGDEQYF	TRBV6-6*01	TRBJ2-7*01	CALQYSSASKIIF	TRAV6*01	TRAJ3*01
COV19_CH11286529+COV19_CH11408299_AGGCCACAGACTGGGT-1	Challenge	participant_6	441	94	unknown	T CD8 Activated CTL Cycling	CASSYLPGDTQYF	TRBV6-6*01	TRBJ2-3*01	CALQYSSASKIIF	TRAV6*01	TRAJ3*01
COV19_CH11286535+COV19_CH11408305_GCACATAGTCTCATCC-1	Challenge	participant_6	576	94	unknown	T CD8 Activated CTL Cycling	CASSYLPGDEQYF	TRBV6-6*01	TRBJ2-7*01	CALQYSSASKIIF	TRAV6*01	TRAJ3*01
COV19_CH11286529+COV19_CH11408299_TTAGGACTCAGCTCGG-1	Challenge	participant_6	585	95	N	T CD8 Activated CTL Cycling	CASSQGAGTQYF	TRBV7-8*01	TRBJ2-3*01	CAGYSSGTYKYIF	TRAV25*01	TRAJ40*01
GCCTCTATCAAACGGG-1-gPlexF7	COMBAT	S00045	17816	95	N	T CD8 Activated CTL	CASSQGGGEQYF	TRBV7-8*01	TRBJ2-7*01	CAGYTSGTYKYIF	TRAV25*01	TRAJ40*01
COV19_CH11286522+COV19_CH11408292_CCCAGTTGTACCGGCT-1	Challenge	participant_3	894	96	unknown	T CD8 Activated CTL Cycling	CASTSDGTGDQPQHF	TRBV2*01	TRBJ1-5*01	CARATDSWGKLQF	TRAV13-2*01	TRAJ24*01
COV19_CH11286522+COV19_CH11408292_GACCTGGTCCTTAATC-1	Challenge	participant_3	926	96	unknown	T CD8 Activated CTL Cycling	CASSSTGTGDQPQHF	TRBV2*01	TRBJ1-5*01	CAGSTDSWGKLQF	TRAV13-2*01	TRAJ24*01
COV19_CH11286522+COV19_CH11408292_TGTGTTTGTAACGCGA-1	Challenge	participant_3	978	97	NSP3	T CD8 Activated CTL	CASSAGTSGYEQYF	TRBV11-2*01	TRBJ2-7*01	CAVSNSNNNDMRF	TRAV8-6*01	TRAJ43*01
COV19_CH11286552+COV19_CH11408322_GTGCAGCGTTCGCGAC-1	Challenge	participant_5	1117	97	NSP3	T CD8 Activated CTL Cycling	CASSPGTSGYEQYF	TRBV11-2*01	TRBJ2-7*01	CAVSGANNNDMRF	TRAV8-6*01	TRAJ43*01
COV19_CH11286522+COV19_CH11408292_TTCCCAGTCTTAGAGC-1	Challenge	participant_3	982	98	unknown	T CD8 Activated CTL	CASHSGNEQFF	TRBV6-2*01	TRBJ2-1*01	CAASEGGNKLVF	TRAV29/DV5*01	TRAJ47*01
COV19_CH11286522+COV19_CH11408292_AGCTTGACACCAGTTA-1	Challenge	participant_3	875	98	unknown	T CD8 Activated CTL Cycling	CASHSGNEQFF	TRBV6-2*01	TRBJ2-1*01	CAASSGGNQFYF	TRAV29/DV5*01	TRAJ49*01
AGTAGTCTCCGAAGAG-1-gPlexA5	COMBAT	S00043	11397	99	unknown	T CD8 Activated CTL Cycling	CASRETGQNTEAFF	TRBV10-2*01	TRBJ1-1*01	CAGGTSWGKLQF	TRAV27*01	TRAJ24*01
ACGTCAAGTACCGGCT-MH9143420	Stephenson	MH9143420	1406	99	unknown	T CD8 EMRA	CASRDRGQNTEAFF	TRBV10-2*01	TRBJ1-1*01	CTGGTSYGKLTF	TRAV27*01	TRAJ52*01
TGCGGGTTCATCTGTT-MH9179825	Stephenson	MH9179825	1566	100	unknown	T CD8 EM	CASSLFGGGGTEAFF	TRBV27*01	TRBJ1-1*01	CAVQANAGKSTF	TRAV20*01	TRAJ27*01
ACCCACTGTCGCTTTC-MH9179825	Stephenson	MH9179825	1549	100	unknown	T CD8 EM	CASSLFSGGGTEAFF	TRBV27*01	TRBJ1-1*01	CAVQSNAGKSTF	TRAV20*01	TRAJ27*01
COV19_CH11286518+COV19_CH11408328_AGCAGCCCACTGTTAG-1	Challenge	participant_1	243	101	unknown	T CD8 Activated CTL	CASSSLAGEGDTQYF	TRBV7-7*01	TRBJ2-3*01	CALSEGYNAGNMLTF	TRAV9-2*01	TRAJ39*01
TCATTACTCAATAAGG-MH9143272	Stephenson	MH9143272	1596	101	unknown	T CD8 EM	CASSSLAEGGDTQYF	TRBV7-7*01	TRBJ2-3*01	CALSEGYNAGNMLTF	TRAV9-2*01	TRAJ39*01
BGCV07_TCTATTGCATGGTTGT-1	Stephenson	CV0104	1696	102	unknown	T CD8 EMRA	CATSRVAGETQYF	TRBV15*01	TRBJ2-5*01	CATEANFGNEKLTF	TRAV17*01	TRAJ48*01
TCGCGAGCACAAGCCC-116	Ren	P-M079	6972	102	unknown	T CD8 Activated CTL	CATSKIAGETQYF	TRBV15*01	TRBJ2-5*01	CAGETNFGNEKLTF	TRAV17*01	TRAJ48*01
CAGCGACAGCTCCCAG-92	Ren	P-M066	5478	103	N	T CD8 Activated CTL	CASSYRHDNSPLHF	TRBV6-5*01	TRBJ1-6*01	CAALKAAGNKLTF	TRAV13-1*01	TRAJ17*01
BGCV09_ACACCAAGTTAGGGTG-1	Stephenson	CV0171	1706	103	N	T CD8 EMRA	CASSYRHDNSPLHF	TRBV6-5*01	TRBJ1-6*01	CAASKAAGNKLTF	TRAV13-1*01	TRAJ17*01
BGCV11_AGAGCGATCCTGTAGA-1	Stephenson	CV0257	1747	104	unknown	T CD8 CTL	CASSPPGFYGYTF	TRBV6-6*01	TRBJ1-2*01	CAGQTAGGTSYGKLTF	TRAV35*01	TRAJ52*01
BGCV11_CTTAACTCAGTATGCT-1	Stephenson	CV0257	1755	104	unknown	T CD8 EMRA	CASSPPGFYGYTF	TRBV6-6*01	TRBJ1-2*01	CAGQTPGGTSYGKLTF	TRAV35*01	TRAJ52*01
CV001_KM10202404-CV001_KM10202416_GATGCTAAGATCTGAA-1	Yoshida	PC10	2171	105	unknown	T CD8 Activated CTL Cycling	CASSIGLNYEQYF	TRBV28*01	TRBJ2-7*01	CAVSDRSGGGADGLTF	TRAV8-6*01	TRAJ45*01
CGTTAGAAGGAGTTGC-1-gPlexG1	COMBAT	S00106	18005	105	unknown	T CD8 Activated CTL	CASSLGLHYEQYF	TRBV28*01	TRBJ2-7*01	CAVSDRSGGGADGLTF	TRAV8-6*01	TRAJ45*01
CV001_KM10202407-CV001_KM10202419_CGGTTAAGTATTCGTG-1	Yoshida	AN1	2209	106	unknown	T CD8 Activated CTL Cycling	CASSWGSGILETQYF	TRBV11-2*01	TRBJ2-5*01	CAAPSYNTDKLIF	TRAV13-1*01	TRAJ34*01
CV001_KM10202407-CV001_KM10202419_AACTCTTTCCGAGCCA-1	Yoshida	PC5	2206	106	unknown	T CD8 Activated CTL Cycling	CASSWGSGILETQYF	TRBV11-2*01	TRBJ2-5*01	CAAPSYNTDKLIF	TRAV13-1*01	TRAJ34*01
CV001_KM9166542-CV001_KM9166569_GGAAAGCAGTCAATAG-1	Yoshida	NP28	2326	107	unknown	T CD8 Activated CTL Cycling	CASSYRDENTEAFF	TRBV6-6*01	TRBJ1-1*01	CVLDSNYQLIW	TRAV17*01	TRAJ33*01
CV001_KM9166541-CV001_KM9166568_TAAGAGATCACTTCAT-1	Yoshida	NP28	2277	107	unknown	T CD8 EM	CASSYRDEDTEAFF	TRBV6-6*01	TRBJ1-1*01	CLMDSSYKLIF	TRAV17*01	TRAJ12*01
CV001_KM9294105-CV001_KM9294121_ACGGAGACAAGACACG-1	Yoshida	AP6	2515	108	unknown	T CD8 Activated CTL Cycling	CASSIPGMSTEAFF	TRBV19*01	TRBJ1-1*01	CALSETGYNKLIF	TRAV19*01	TRAJ4*01
CGCGTTTGTTGGTTTG-116	Ren	P-M079	6859	108	unknown	T CD8 Activated CTL Cycling	CASSIPGLNTEAFF	TRBV19*01	TRBJ1-1*01	CALSETGYNKLIF	TRAV19*01	TRAJ4*01
CV001_KM9294104-CV001_KM9294120_TTCTACAGTAGGGTAC-1	Yoshida	AP6	2515	108	unknown	T CD8 EM	CASSIPGMSTEAFF	TRBV19*01	TRBJ1-1*01	CALSETGYNKLIF	TRAV19*01	TRAJ4*01
CV001_KM9294106-CV001_KM9294122_AACTCTTGTTGGGACA-1	Yoshida	AP6	2515	108	unknown	T CD8 Activated CTL Cycling	CASSIPGMSTEAFF	TRBV19*01	TRBJ1-1*01	CALSETGYNKLIF	TRAV19*01	TRAJ4*01
CV001_KM9294106-CV001_KM9294122_AGATCTGCACTACAGT-1	Yoshida	AP6	2515	108	unknown	T CD8 EM	CASSIPGMSTEAFF	TRBV19*01	TRBJ1-1*01	CALSETGYNKLIF	TRAV19*01	TRAJ4*01
AGCTCTCCATCGGGTC-116	Ren	P-M079	6859	108	unknown	T CD8 Activated CTL	CASSIPGLNTEAFF	TRBV19*01	TRBJ1-1*01	CALSETGYNKLIF	TRAV19*01	TRAJ4*01
CV001_KM9294104-CV001_KM9294120_TCGTACCGTCTTCGTC-1	Yoshida	AP6	2515	108	unknown	T CD8 Activated CTL Cycling	CASSIPGMSTEAFF	TRBV19*01	TRBJ1-1*01	CALSETGYNKLIF	TRAV19*01	TRAJ4*01
ACCAGTAAGCAATATG-116	Ren	P-M079	6859	108	unknown	T CD8 Activated CTL	CASSIPGLNTEAFF	TRBV19*01	TRBJ1-1*01	CALSETGYNKLIF	TRAV19*01	TRAJ4*01
CV001_KM9294104-CV001_KM9294120_CTCATTAGTGCAGACA-1	Yoshida	AP6	2515	108	unknown	T CD8 Activated CTL Cycling	CASSIPGMSTEAFF	TRBV19*01	TRBJ1-1*01	CALSETGYNKLIF	TRAV19*01	TRAJ4*01
AAAGCAAAGTATTGGA-116	Ren	P-M079	6859	108	unknown	T CD8 Activated CTL	CASSIPGLNTEAFF	TRBV19*01	TRBJ1-1*01	CALSETGYNKLIF	TRAV19*01	TRAJ4*01
CACCACTTCCTTTACA-116	Ren	P-M079	6859	108	unknown	T CD8 Activated CTL Cycling	CASSIPGLNTEAFF	TRBV19*01	TRBJ1-1*01	CALSETGYNKLIF	TRAV19*01	TRAJ4*01
CV001_KM9294103-CV001_KM9294119_TCGTAGAGTACAAGTA-1	Yoshida	AP6	2515	108	unknown	T CD8 Activated CTL Cycling	CASSIPGMSTEAFF	TRBV19*01	TRBJ1-1*01	CALSETGYNKLIF	TRAV19*01	TRAJ4*01
CV001_KM9294103-CV001_KM9294119_CAGCCGACACAGCGTC-1	Yoshida	AP6	2515	108	unknown	T CD8 Activated CTL Cycling	CASSIPGMSTEAFF	TRBV19*01	TRBJ1-1*01	CALSETGYNKLIF	TRAV19*01	TRAJ4*01
CV001_KM9294103-CV001_KM9294119_CCATTCGCATCCCATC-1	Yoshida	AP6	2515	108	unknown	T CD8 EM	CASSIPGMSTEAFF	TRBV19*01	TRBJ1-1*01	CALSETGYNKLIF	TRAV19*01	TRAJ4*01
CV001_KM9294104-CV001_KM9294120_TTTGGTTTCCCAAGTA-1	Yoshida	AP8	2636	109	unknown	T CD8 Activated CTL Cycling	CAWTTGGVAQPQHF	TRBV30*01	TRBJ1-5*01	CAMRDNSGNTPLVF	TRAV14/DV4*01	TRAJ29*01
CV001_KM9294103-CV001_KM9294119_TGACGGCAGTTCGCGC-1	Yoshida	AP8	2548	109	unknown	T CD8 Activated CTL Cycling	CAWTSGGNGQPQHF	TRBV30*01	TRBJ1-5*01	CAMRDNSGNTPLVF	TRAV14/DV4*01	TRAJ29*01
GGACATTGTCATGCCG-1-gPlexF4	COMBAT	S00060	16487	110	unknown	T CD8 Activated CTL Cycling	CASSPDPGQAYEQYF	TRBV27*01	TRBJ2-7*01	CAETISGYSTLTF	TRAV5*01	TRAJ11*01
GCTTCCATCCAAGTAC-1-gPlexF2	COMBAT	S00060	16487	110	unknown	T CD8 Activated CTL	CASSPDPGQAYEQYF	TRBV27*01	TRBJ2-7*01	CAETISGYSTLTF	TRAV5*01	TRAJ11*01
CCGGGATTCTCTGCTG-1-gPlexF1	COMBAT	S00060	16487	110	unknown	T CD8 Activated CTL Cycling	CASSPDPGQAYEQYF	TRBV27*01	TRBJ2-7*01	CAETISGYSTLTF	TRAV5*01	TRAJ11*01
TCACAAGAGCGTAATA-1-gPlexF5	COMBAT	S00060	16487	110	unknown	T CD8 Activated CTL	CASSPDPGQAYEQYF	TRBV27*01	TRBJ2-7*01	CAETISGYSTLTF	TRAV5*01	TRAJ11*01
CV001_KM9294105-CV001_KM9294121_AGAGCTTGTAGCGCTC-1	Yoshida	AP1	2646	110	unknown	T CD8 Activated CTL Cycling	CASSPDPGQTYEQYF	TRBV27*01	TRBJ2-7*01	CAETPSGYSTLTF	TRAV5*01	TRAJ11*01
CGAATGTGTAGCGTAG-1-gPlexF7	COMBAT	S00060	16487	110	unknown	T CD8 Activated CTL Cycling	CASSPDPGQAYEQYF	TRBV27*01	TRBJ2-7*01	CAETISGYSTLTF	TRAV5*01	TRAJ11*01
GTTCATTTCCCGACTT-1-gPlexF4	COMBAT	S00060	16487	110	unknown	T CD8 Activated CTL	CASSPDPGQAYEQYF	TRBV27*01	TRBJ2-7*01	CAETISGYSTLTF	TRAV5*01	TRAJ11*01
TGCCCTAGTAAACGCG-1-gPlexF5	COMBAT	S00060	16487	110	unknown	T CD8 Activated CTL Cycling	CASSPDPGQAYEQYF	TRBV27*01	TRBJ2-7*01	CAETISGYSTLTF	TRAV5*01	TRAJ11*01
CAGCTGGAGACACTAA-1-gPlexF1	COMBAT	S00060	16487	110	unknown	T CD8 Activated CTL Cycling	CASSPDPGQAYEQYF	TRBV27*01	TRBJ2-7*01	CAETISGYSTLTF	TRAV5*01	TRAJ11*01
CTCGGGAGTACCGGCT-1-gPlexF4	COMBAT	S00060	16487	110	unknown	T CD8 Activated CTL Cycling	CASSPDPGQAYEQYF	TRBV27*01	TRBJ2-7*01	CAETISGYSTLTF	TRAV5*01	TRAJ11*01
AATCCAGGTGAACCTT-1-gPlexF1	COMBAT	S00060	16487	110	unknown	T CD8 Activated CTL Cycling	CASSPDPGQAYEQYF	TRBV27*01	TRBJ2-7*01	CAETISGYSTLTF	TRAV5*01	TRAJ11*01
TACCTATGTGAGGGAG-1-gPlexF6	COMBAT	S00060	16487	110	unknown	T CD8 Activated CTL Cycling	CASSPDPGQAYEQYF	TRBV27*01	TRBJ2-7*01	CAETISGYSTLTF	TRAV5*01	TRAJ11*01
CCGTGGACATCAGTCA-1-gPlexF6	COMBAT	S00060	16487	110	unknown	T CD8 Activated CTL Cycling	CASSPDPGQAYEQYF	TRBV27*01	TRBJ2-7*01	CAETISGYSTLTF	TRAV5*01	TRAJ11*01
GTGCATATCGGAGCAA-1-gPlexF1	COMBAT	S00060	16487	110	unknown	T CD8 Activated CTL	CASSPDPGQAYEQYF	TRBV27*01	TRBJ2-7*01	CAETISGYSTLTF	TRAV5*01	TRAJ11*01
GAACATCAGTATCTCG-1-gPlexF2	COMBAT	S00060	16487	110	unknown	T CD8 Activated CTL Cycling	CASSPDPGQAYEQYF	TRBV27*01	TRBJ2-7*01	CAETISGYSTLTF	TRAV5*01	TRAJ11*01
TCTATTGAGTAGTGCG-1-gPlexD2	COMBAT	S00005	14777	111	NSP3	T CD4 Activated Helper 1 Cycling	CASSEISGNTIYF	TRBV6-1*01	TRBJ1-3*01	CAVGANNFNKFYF	TRAV8-3*01	TRAJ21*01
GCTTCCACAGATAATG-1-gPlexD5	COMBAT	S00005	14777	111	NSP3	T CD8 Activated CTL Cycling	CASSEISGNTIYF	TRBV6-1*01	TRBJ1-3*01	CAVGANNFNKFYF	TRAV8-3*01	TRAJ21*01
AACTGGTCATCAGTAC-1-gPlexD2	COMBAT	S00005	14777	111	NSP3	T CD4 Activated Helper 1 Cycling	CASSEISGNTIYF	TRBV6-1*01	TRBJ1-3*01	CAVGANNFNKFYF	TRAV8-3*01	TRAJ21*01
CV001_KM9294105-CV001_KM9294121_GCTGCAGAGTTGCAGG-1	Yoshida	AP1	2678	111	NSP3	T MAI Activated	CASSEISGNTIYF	TRBV6-1*01	TRBJ1-3*01	CAVGANNFNKFYF	TRAV8-3*01	TRAJ21*01
TCGCGTTTCTGGTATG-1-gPlexF6	COMBAT	S00060	16488	112	unknown	T CD8 Activated CTL	CASSPDQETQYF	TRBV9*01	TRBJ2-5*01	CAASEGAGNKLTF	TRAV29/DV5*01	TRAJ17*01
GACAGAGAGTTGCAGG-1-gPlexF4	COMBAT	S00060	16488	112	unknown	T CD8 Activated CTL Cycling	CASSPDQETQYF	TRBV9*01	TRBJ2-5*01	CAASEGAGNKLTF	TRAV29/DV5*01	TRAJ17*01
ATCACGAGTAGCCTAT-1-gPlexF5	COMBAT	S00060	16488	112	unknown	T CD8 Activated CTL	CASSPDQETQYF	TRBV9*01	TRBJ2-5*01	CAASEGAGNKLTF	TRAV29/DV5*01	TRAJ17*01
TGGACGCTCGTCGTTC-1-gPlexF1	COMBAT	S00060	16488	112	unknown	T CD8 Activated CTL Cycling	CASSPDQETQYF	TRBV9*01	TRBJ2-5*01	CAASEGAGNKLTF	TRAV29/DV5*01	TRAJ17*01
TGACTTTCAAAGGAAG-1-gPlexF6	COMBAT	S00060	16488	112	unknown	T CD8 Activated CTL Cycling	CASSPDQETQYF	TRBV9*01	TRBJ2-5*01	CAASEGAGNKLTF	TRAV29/DV5*01	TRAJ17*01
CGTAGCGAGACCCACC-1-gPlexF1	COMBAT	S00060	16488	112	unknown	T CD8 Activated CTL	CASSPDQETQYF	TRBV9*01	TRBJ2-5*01	CAASEGAGNKLTF	TRAV29/DV5*01	TRAJ17*01
CAGTCCTCATTCTTAC-1-gPlexF6	COMBAT	S00060	16488	112	unknown	T CD8 Activated CTL	CASSPDQETQYF	TRBV9*01	TRBJ2-5*01	CAASEGAGNKLTF	TRAV29/DV5*01	TRAJ17*01
AGAGCGATCCTGTAGA-1-gPlexF6	COMBAT	S00060	16488	112	unknown	T CD8 Activated CTL Cycling	CASSPDQETQYF	TRBV9*01	TRBJ2-5*01	CAASEGAGNKLTF	TRAV29/DV5*01	TRAJ17*01
CACTCCACACCGCTAG-1-gPlexF6	COMBAT	S00060	16488	112	unknown	T CD8 Activated CTL Cycling	CASSPDQETQYF	TRBV9*01	TRBJ2-5*01	CAASEGAGNKLTF	TRAV29/DV5*01	TRAJ17*01
ACCTTTACAAACGTGG-1-gPlexF2	COMBAT	S00060	16488	112	unknown	T CD8 Activated CTL	CASSPDQETQYF	TRBV9*01	TRBJ2-5*01	CAASEGAGNKLTF	TRAV29/DV5*01	TRAJ17*01
TCCACACGTAGTGAAT-1-gPlexF5	COMBAT	S00060	16488	112	unknown	T CD8 Activated CTL	CASSPDQETQYF	TRBV9*01	TRBJ2-5*01	CAASEGAGNKLTF	TRAV29/DV5*01	TRAJ17*01
GAAACTCCAGTACACT-1-gPlexF2	COMBAT	S00060	16488	112	unknown	T CD8 Activated CTL	CASSPDQETQYF	TRBV9*01	TRBJ2-5*01	CAASEGAGNKLTF	TRAV29/DV5*01	TRAJ17*01
CCCAGTTCAGCGTAAG-1-gPlexF3	COMBAT	S00060	16488	112	unknown	T CD8 Activated CTL Cycling	CASSPDQETQYF	TRBV9*01	TRBJ2-5*01	CAASEGAGNKLTF	TRAV29/DV5*01	TRAJ17*01
AATCGGTGTGTTCTTT-1-gPlexF1	COMBAT	S00060	16488	112	unknown	T CD8 Activated CTL Cycling	CASSPDQETQYF	TRBV9*01	TRBJ2-5*01	CAASEGAGNKLTF	TRAV29/DV5*01	TRAJ17*01
TTAGGACCAAACGTGG-1-gPlexF1	COMBAT	S00060	16488	112	unknown	T CD8 Activated CTL Cycling	CASSPDQETQYF	TRBV9*01	TRBJ2-5*01	CAASEGAGNKLTF	TRAV29/DV5*01	TRAJ17*01
CV001_KM9294105-CV001_KM9294121_GTCTTCGTCGCAGGCT-1	Yoshida	AP1	2685	112	unknown	T CD8 CTL	CASSPDQETQYF	TRBV9*01	TRBJ2-5*01	CAASEGAGNMLTF	TRAV29/DV5*01	TRAJ39*01
CV001_KM9294106-CV001_KM9294122_CTACACCCAATGGACG-1	Yoshida	AP1	2685	112	unknown	T CD8 CTL	CASSPDQETQYF	TRBV9*01	TRBJ2-5*01	CAASEGAGNMLTF	TRAV29/DV5*01	TRAJ39*01
TGATTTCCATTGTGCA-1-gPlexF4	COMBAT	S00060	16488	112	unknown	T CD8 Activated CTL Cycling	CASSPDQETQYF	TRBV9*01	TRBJ2-5*01	CAASEGAGNKLTF	TRAV29/DV5*01	TRAJ17*01
CGCTATCCAAGCGAGT-1-gPlexH6	COMBAT	S00126	19918	113	NSP3	T CD8 Activated CTL Cycling	CASSSTQSTDTQYF	TRBV27*01	TRBJ2-3*01	CAVPSYNTDKLIF	TRAV20*01	TRAJ34*01
CV001_KM9294106-CV001_KM9294122_AGTAGTCCAGTCTTCC-1	Yoshida	AP6	2717	113	NSP3	T CD8 Activated CTL Cycling	CASSSGTSTDTQYF	TRBV27*01	TRBJ2-3*01	CAVPSYNTDKLIF	TRAV20*01	TRAJ34*01
CV001_KM9294106-CV001_KM9294122_CAGCCGAGTTCGGCAC-1	Yoshida	AP6	2717	113	NSP3	T CD8 Activated CTL Cycling	CASSSGTSTDTQYF	TRBV27*01	TRBJ2-3*01	CAVPSYNTDKLIF	TRAV20*01	TRAJ34*01
CV001_KM9294106-CV001_KM9294122_TGGGAAGTCTAACTGG-1	Yoshida	AP1	2821	114	ORF3a	T CD8 Activated CTL Cycling	CASSWTSGVSYNEQFF	TRBV5-1*01	TRBJ2-1*01	CASNTDKLIF	TRAV24*01	TRAJ34*01
CV001_KM9294106-CV001_KM9294122_CGGAGTCGTAGTGAAT-1	Yoshida	AP1	2750	114	ORF3a	T CD4 Helper 0	CASSLTSGSSYNEQFF	TRBV5-1*01	TRBJ2-1*01	CASNTDKLIF	TRAV24*01	TRAJ34*01
CV001_KM9294109-CV001_KM9294124_CTCCTAGTCTTGCAAG-1	Yoshida	AP5	2888	115	unknown	T CD8 Activated CTL Cycling	CSASDQSNQPQHF	TRBV20-1*01	TRBJ1-5*01	CIVANFGNEKLTF	TRAV26-1*01	TRAJ48*01
CV001_KM9294108-CV001_KM9294123_AGACGTTGTTAAGACA-1	Yoshida	AP5	2834	115	unknown	T CD4 Helper 0	CSAGAQSNQPQHF	TRBV20-1*01	TRBJ1-5*01	CIVANFGNEKLTF	TRAV26-1*01	TRAJ48*01
CGGACGTCAGTGGAGT-1-gPlexB4	COMBAT	S00034	12514	116	unknown	T CD8 Activated CTL	CSVRDNWNQPQHF	TRBV29-1*01	TRBJ1-5*01	CAAANYGGSQGNLIF	TRAV29/DV5*01	TRAJ42*01
CV001_KM9166643-CV001_KM9166651_ATTATCCGTGTTGGGA-1	Yoshida	AP11	3348	116	unknown	T CD4 Helper 0	CSVRDNHNQPQHF	TRBV29-1*01	TRBJ1-5*01	CAASPYGGSQGNLIF	TRAV29/DV5*01	TRAJ42*01
CATGCCTCATGCAACT-106	Ren	P-S092	5594	117	unknown	T CD4 Helper 0	CASSIQETQYF	TRBV2*01	TRBJ2-5*01	CAMSPSGGYNKLIF	TRAV12-3*01	TRAJ4*01
CV001_KM9166644-CV001_KM9166652_AGTCTTTCATGGGACA-1	Yoshida	AP5	3449	117	unknown	T CD8 Activated CTL Cycling	CASALQETQYF	TRBV2*01	TRBJ2-5*01	CAMSPSGGYNKLIF	TRAV12-3*01	TRAJ4*01
CGACCTTTCCGCATAA-1-gPlexJ4	COMBAT	S00053	20505	118	unknown	T CD8 Activated CTL	CSARDRNFYYEQYF	TRBV20-1*01	TRBJ2-7*01	CAGAINNARLMF	TRAV27*01	TRAJ31*01
CV001_KM9166644-CV001_KM9166652_CGGACGTAGGTGCTTT-1	Yoshida	AP11	3473	118	unknown	T CD8 Activated CTL Cycling	CSARDRGRFYEQYF	TRBV20-1*01	TRBJ2-7*01	CAGAVNNARLMF	TRAV27*01	TRAJ31*01
GTCACAACAGGTCTCG-16	Ren	P-M044	3550	119	unknown	T CD8 Activated CTL Cycling	CASSLVTGTHYGYTF	TRBV6-5*01	TRBJ1-2*01	CARNTGNQFYF	TRAV24*01	TRAJ49*01
CCTCAGTTCTAACCGA-1-gPlexE2	COMBAT	N00047	15681	119	unknown	T CD8 EMRA	CASSYVTGTGNYGYTF	TRBV6-5*01	TRBJ1-2*01	CARNTGNQFYF	TRAV24*01	TRAJ49*01
GGATGTTCAGAGTGTG-13	Ren	P-M044	3550	119	unknown	T CD8 Activated CTL	CASSLVTGTHYGYTF	TRBV6-5*01	TRBJ1-2*01	CARNTGNQFYF	TRAV24*01	TRAJ49*01
TTTACTGCACCAGCAC-1-gPlexE5	COMBAT	N00047	15681	119	unknown	T CD8 Activated CTL Cycling	CASSYVTGTGNYGYTF	TRBV6-5*01	TRBJ1-2*01	CARNTGNQFYF	TRAV24*01	TRAJ49*01
ACACCGGTCTCTGCTG-13	Ren	P-M044	3550	119	unknown	T CD8 Activated CTL Cycling	CASSLVTGTHYGYTF	TRBV6-5*01	TRBJ1-2*01	CARNTGNQFYF	TRAV24*01	TRAJ49*01
GCCTCTATCTGTTGAG-1-gPlexF5	COMBAT	S00113	17461	120	unknown	T CD8 EM	CSVTSGVGEQFF	TRBV29-1*01	TRBJ2-1*01	CVVTSKNSGYALNF	TRAV12-1*01	TRAJ41*01
AACTCCCAGCGCCTCA-14	Ren	P-M043	3572	120	unknown	T CD8 Activated CTL Cycling	CSVTTGVGTQYF	TRBV29-1*01	TRBJ2-5*01	CVVTSTNSGYALNF	TRAV12-1*01	TRAJ41*01
CACAGTACAAGGGTCA-25	Ren	P-S055	4288	121	unknown	T CD8 Activated CTL	CASKDLHEQFF	TRBV27*01	TRBJ2-1*01	CAAPPYSGGGADGLTF	TRAV13-1*01	TRAJ45*01
TTGGCAAGTTTGACAC-1-gPlexC4	COMBAT	S00020	14052	121	unknown	T CD8 Activated CTL	CASSDLYEQYF	TRBV27*01	TRBJ2-7*01	CAAPMYSGGGADGLTF	TRAV13-1*01	TRAJ45*01
CGGACACGTCCTGCTT-25	Ren	P-S055	4341	122	ORF3a	T CD8 Activated CTL	CASSQGGGSETQYF	TRBV4-1*01	TRBJ2-5*01	CAPHFGNEKLTF	TRAV22*01	TRAJ48*01
CV001_KM9294106-CV001_KM9294122_GACGTTAAGTGGGATC-1	Yoshida	AP1	2774	122	ORF3a	T CD8 Activated CTL Cycling	CASSLTGGSETQYF	TRBV4-1*01	TRBJ2-5*01	CAVNFGNEKLTF	TRAV22*01	TRAJ48*01
CTCGAGGCAAGCCCAC-25	Ren	P-S055	4363	123	unknown	T CD8 Activated CTL	CASSSLSGNEQYF	TRBV12-4*01	TRBJ2-7*01	CAETSGTYKYIF	TRAV13-2*01	TRAJ40*01
GATCGCGCACATTAGC-25	Ren	P-S055	4394	123	unknown	T CD8 Activated CTL	CASSVLSGDEQYF	TRBV12-4*01	TRBJ2-7*01	CAVTSGTYKYIF	TRAV13-2*01	TRAJ40*01
TGCCCTACAAGTTAAG-25	Ren	P-S055	4394	123	unknown	T CD8 Activated CTL	CASSVLSGDEQYF	TRBV12-4*01	TRBJ2-7*01	CAVTSGTYKYIF	TRAV13-2*01	TRAJ40*01
GCATGCGGTGCACGAA-25	Ren	P-S055	4402	124	NSP3	T CD8 Activated CTL Cycling	CASSLSGGWETQYF	TRBV27*01	TRBJ2-5*01	CAVIQAAGNKLTF	TRAV12-2*01	TRAJ17*01
TTAGGACGTCATTAGC-1-gPlexK6	COMBAT	S00048	21605	124	NSP3	T CD8 Activated CTL Cycling	CASSLRGGWEGQYF	TRBV27*01	TRBJ2-7*01	CAVIKAAGNKLTF	TRAV12-2*01	TRAJ17*01
CCTAGCTCAATGGAAT-27	Ren	P-M045	4560	125	unknown	T CD8 Activated CTL	CATSGGQGTYNEQFF	TRBV15*01	TRBJ2-1*01	CALIIGSGGSNYKLTF	TRAV16*01	TRAJ53*01
GCGCAGTCACACGCTG-271	Ren	P-S042	9398	125	unknown	T CD8 Activated CTL Cycling	CATSSGQGTYNEQFF	TRBV15*01	TRBJ2-1*01	CALIRGSGGSNYKLTF	TRAV16*01	TRAJ53*01
TAAGTGCCAGCCTTGG-37	Ren	P-S067	4748	126	unknown	T CD8 Activated CTL	CASSRPGTGLREQYF	TRBV19*01	TRBJ2-7*01	CALSEAGSGGSNYKLTF	TRAV19*01	TRAJ53*01
CGCTGGAGTTATGCGT-36	Ren	P-M053	4687	126	unknown	T CD8 Activated CTL	CASSRPGGGLREQYF	TRBV19*01	TRBJ2-7*01	CALSELGSGGSNYKLTF	TRAV19*01	TRAJ53*01
GGGAATGGTGTGCCTG-50	Ren	P-S062	5169	127	unknown	T CD8 Activated CTL Cycling	CASSLTYGYTF	TRBV28*01	TRBJ1-2*01	CALTNDYKLSF	TRAV12-2*01	TRAJ20*01
ACAGCTACATGGTTGT-51	Ren	P-S063	5232	127	unknown	T CD8 Activated CTL	CASSLTYGYTF	TRBV28*01	TRBJ1-2*01	CALTNDYKLSF	TRAV12-2*01	TRAJ20*01
CCACTACTCAACTCTT-50	Ren	P-S062	5169	127	unknown	T CD8 Activated CTL Cycling	CASSLTYGYTF	TRBV28*01	TRBJ1-2*01	CALTNDYKLSF	TRAV12-2*01	TRAJ20*01
TTTGCGCCAAACCCAT-51	Ren	P-S063	5232	127	unknown	T CD8 Activated CTL	CASSLTYGYTF	TRBV28*01	TRBJ1-2*01	CALTNDYKLSF	TRAV12-2*01	TRAJ20*01
ACAGCTATCTATCGCC-51	Ren	P-S063	5232	127	unknown	T CD8 Activated CTL Cycling	CASSLTYGYTF	TRBV28*01	TRBJ1-2*01	CALTNDYKLSF	TRAV12-2*01	TRAJ20*01
AAGCCGCAGTAGTGCG-50	Ren	P-S062	5169	127	unknown	T CD8 Activated CTL	CASSLTYGYTF	TRBV28*01	TRBJ1-2*01	CALTNDYKLSF	TRAV12-2*01	TRAJ20*01
ACCGTAAAGTAATCCC-50	Ren	P-S062	5169	127	unknown	T CD8 Activated CTL	CASSLTYGYTF	TRBV28*01	TRBJ1-2*01	CALTNDYKLSF	TRAV12-2*01	TRAJ20*01
CCCAGTTAGCGTTTAC-51	Ren	P-S063	5232	127	unknown	T CD8 Activated CTL Cycling	CASSLTYGYTF	TRBV28*01	TRBJ1-2*01	CALTNDYKLSF	TRAV12-2*01	TRAJ20*01
TTCGAAGAGCTAAGAT-50	Ren	P-S062	5169	127	unknown	T CD8 Activated CTL Cycling	CASSLTYGYTF	TRBV28*01	TRBJ1-2*01	CALTNDYKLSF	TRAV12-2*01	TRAJ20*01
CCTTCCCGTAAGTTCC-51	Ren	P-S063	5232	127	unknown	T CD8 Activated CTL Cycling	CASSLTYGYTF	TRBV28*01	TRBJ1-2*01	CALTNDYKLSF	TRAV12-2*01	TRAJ20*01
GGGAATGAGCTGAACG-50	Ren	P-S062	5169	127	unknown	T CD8 Activated CTL Cycling	CASSLTYGYTF	TRBV28*01	TRBJ1-2*01	CALTNDYKLSF	TRAV12-2*01	TRAJ20*01
CGAGCACTCAGGCGAA-51	Ren	P-S063	5232	127	unknown	T CD8 CTL	CASSLTYGYTF	TRBV28*01	TRBJ1-2*01	CALTNDYKLSF	TRAV12-2*01	TRAJ20*01
GCGCAGTTCAAGAAGT-51	Ren	P-S063	5232	127	unknown	T CD8 Activated CTL	CASSLTYGYTF	TRBV28*01	TRBJ1-2*01	CALTNDYKLSF	TRAV12-2*01	TRAJ20*01
CGTGAGCCAGGTGGAT-50	Ren	P-S062	5169	127	unknown	T CD8 Activated CTL	CASSLTYGYTF	TRBV28*01	TRBJ1-2*01	CALTNDYKLSF	TRAV12-2*01	TRAJ20*01
GATCTAGAGAATTGTG-50	Ren	P-S062	5169	127	unknown	T CD8 Activated CTL	CASSLTYGYTF	TRBV28*01	TRBJ1-2*01	CALTNDYKLSF	TRAV12-2*01	TRAJ20*01
AGCATACTCGAGAACG-50	Ren	P-S062	5169	127	unknown	T CD8 Activated CTL Cycling	CASSLTYGYTF	TRBV28*01	TRBJ1-2*01	CALTNDYKLSF	TRAV12-2*01	TRAJ20*01
ATGCGATTCCACTCCA-50	Ren	P-S062	5169	127	unknown	T CD8 Activated CTL	CASSLTYGYTF	TRBV28*01	TRBJ1-2*01	CALTNDYKLSF	TRAV12-2*01	TRAJ20*01
AGTGAGGAGTACGATA-50	Ren	P-S062	5172	128	unknown	T CD8 Activated CTL	CASSYGPGQGYNEQFF	TRBV6-2*01	TRBJ2-1*01	CLVGDPSGTDKLIF	TRAV4*01	TRAJ34*01
ATAACGCAGCTTATCG-50	Ren	P-S062	5172	128	unknown	T CD8 Activated CTL Cycling	CASSYGPGQGYNEQFF	TRBV6-2*01	TRBJ2-1*01	CLVGDPSGTDKLIF	TRAV4*01	TRAJ34*01
CCTTACGAGAAGCCCA-50	Ren	P-S062	5172	128	unknown	T CD8 Activated CTL	CASSYGPGQGYNEQFF	TRBV6-2*01	TRBJ2-1*01	CLVGDPSGTDKLIF	TRAV4*01	TRAJ34*01
GTACTCCGTTTGGCGC-50	Ren	P-S062	5172	128	unknown	T CD8 Activated CTL	CASSYGPGQGYNEQFF	TRBV6-2*01	TRBJ2-1*01	CLVGDPSGTDKLIF	TRAV4*01	TRAJ34*01
ACATCAGAGTCTCAAC-50	Ren	P-S062	5172	128	unknown	T CD8 Activated CTL	CASSYGPGQGYNEQFF	TRBV6-2*01	TRBJ2-1*01	CLVGDPSGTDKLIF	TRAV4*01	TRAJ34*01
CGCTGGAAGTAGGTGC-50	Ren	P-S062	5172	128	unknown	T CD8 Activated CTL Cycling	CASSYGPGQGYNEQFF	TRBV6-2*01	TRBJ2-1*01	CLVGDPSGTDKLIF	TRAV4*01	TRAJ34*01
AGAATAGTCTTGTTTG-51	Ren	P-S063	5237	128	unknown	T CD8 EM	CASSYGPGQGYNEQFF	TRBV6-2*01	TRBJ2-1*01	CLVGDPSGTDKLIF	TRAV4*01	TRAJ34*01
ACGTCAAGTAGCTTGT-50	Ren	P-S062	5175	129	NSP6	T CD8 CTL	CASSLSGNSYNEQFF	TRBV7-8*01	TRBJ2-1*01	CALSVPTDSWGKLQF	TRAV19*01	TRAJ24*01
CCATGTCAGCGCCTTG-50	Ren	P-S062	5175	129	NSP6	T CD8 Activated CTL Cycling	CASSLSGNSYNEQFF	TRBV7-8*01	TRBJ2-1*01	CALSVPTDSWGKLQF	TRAV19*01	TRAJ24*01
AAATGCCAGGCCCTTG-51	Ren	P-S063	5227	129	NSP6	T CD8 CTL	CASSLSGNSYNEQFF	TRBV7-8*01	TRBJ2-1*01	CALSVPTDSWGKLQF	TRAV19*01	TRAJ24*01
ATGCGATGTCATATGC-50	Ren	P-S062	5184	130	unknown	T CD8 EM	CASSLGGYGYTF	TRBV11-2*01	TRBJ1-2*01	CATVLGQKLLF	TRAV17*01	TRAJ16*01
CACAGGCCATTTCAGG-51	Ren	P-S063	5243	130	unknown	T CD8 Activated CTL	CASSLGGYGYTF	TRBV11-2*01	TRBJ1-2*01	CATVLGQKLLF	TRAV17*01	TRAJ16*01
CACACCTTCACATAGC-51	Ren	P-S063	5242	131	unknown	T CD8 Activated CTL	CASSWTSGPIVEETQYF	TRBV7-9*01	TRBJ2-5*01	CAAWYSSASKIIF	TRAV21*01	TRAJ3*01
CAGCGACAGCTAACAA-50	Ren	P-S062	5189	131	unknown	T CD8 Activated CTL Cycling	CASSWTSGPIVEETQYF	TRBV7-9*01	TRBJ2-5*01	CAAWYSSASKIIF	TRAV21*01	TRAJ3*01
CATCAAGAGATCCTGT-51	Ren	P-S063	5240	132	unknown	T CD8 Activated CTL	CASSMTSGGGSYNEQFF	TRBV19*01	TRBJ2-1*01	CAMSPPQFSGNTPLVF	TRAV12-3*01	TRAJ29*01
TGGTTCCCAAACCCAT-50	Ren	P-S062	5210	132	unknown	T CD8 Activated CTL	CASSMTSGGGSYNEQFF	TRBV19*01	TRBJ2-1*01	CAMSPPQFSGNTPLVF	TRAV12-3*01	TRAJ29*01
GTCTTCGTCAGTTCGA-50	Ren	P-S062	5210	132	unknown	T CD8 Activated CTL	CASSMTSGGGSYNEQFF	TRBV19*01	TRBJ2-1*01	CAMSPPQFSGNTPLVF	TRAV12-3*01	TRAJ29*01
CAACCAAGTTAGGGTG-51	Ren	P-S063	5240	132	unknown	T CD8 Activated CTL	CASSMTSGGGSYNEQFF	TRBV19*01	TRBJ2-1*01	CAMSPPQFSGNTPLVF	TRAV12-3*01	TRAJ29*01
GACGCGTAGTCGATAA-51	Ren	P-S063	5260	133	unknown	T CD8 Activated CTL	CASSISSGGSSYNEQFF	TRBV19*01	TRBJ2-1*01	CAGPVFREFRDNYGQNFVF	TRAV25*01	TRAJ26*01
TCGTAGACAGTCAGAG-50	Ren	P-S062	5220	133	unknown	T CD8 Activated CTL	CASSISSGGSSYNEQFF	TRBV19*01	TRBJ2-1*01	CAGPVFREFRDNYGQNFVF	TRAV25*01	TRAJ26*01
AAGACCTGTACTCGCG-51	Ren	P-S063	5229	134	unknown	T CD8 Activated CTL	CASSYFPGRGTEAFF	TRBV6-5*01	TRBJ1-1*01	CALNAGGTSYGKLTF	TRAV19*01	TRAJ52*01
CGAACATGTCGGCACT-50	Ren	P-S062	5193	134	unknown	T CD8 Activated CTL	CASSYFPGRGTEAFF	TRBV6-5*01	TRBJ1-1*01	CALNAGGTSYGKLTF	TRAV19*01	TRAJ52*01
ACGATACAGGACGAAA-51	Ren	P-S063	5229	134	unknown	T CD8 Activated CTL	CASSYFPGRGTEAFF	TRBV6-5*01	TRBJ1-1*01	CALNAGGTSYGKLTF	TRAV19*01	TRAJ52*01
CTACATTTCACGAAGG-50	Ren	P-S062	5193	134	unknown	T CD8 Activated CTL	CASSYFPGRGTEAFF	TRBV6-5*01	TRBJ1-1*01	CALNAGGTSYGKLTF	TRAV19*01	TRAJ52*01
TCAGGTAGTGCCTTGG-51	Ren	P-S063	5230	135	unknown	T CD8 Activated CTL Cycling	CASSPWAGAEQYF	TRBV7-9*01	TRBJ2-7*01	CAAPRGAYGGSQGNLIF	TRAV29/DV5*01	TRAJ42*01
AAGTCTGCAAGGTTCT-51	Ren	P-S063	5230	135	unknown	T CD8 EM	CASSPWAGAEQYF	TRBV7-9*01	TRBJ2-7*01	CAAPRGAYGGSQGNLIF	TRAV29/DV5*01	TRAJ42*01
TAGACCAAGGTGCACA-51	Ren	P-S063	5230	135	unknown	T CD8 Activated CTL	CASSPWAGAEQYF	TRBV7-9*01	TRBJ2-7*01	CAAPRGAYGGSQGNLIF	TRAV29/DV5*01	TRAJ42*01
AGGGATGTCTGCGGCA-50	Ren	P-S062	5182	135	unknown	T CD8 Activated CTL	CASSPWAGAEQYF	TRBV7-9*01	TRBJ2-7*01	CAAPRGAYGGSQGNLIF	TRAV29/DV5*01	TRAJ42*01
TATCAGGGTTACGACT-50	Ren	P-S062	5182	135	unknown	T CD8 Activated CTL Cycling	CASSPWAGAEQYF	TRBV7-9*01	TRBJ2-7*01	CAAPRGAYGGSQGNLIF	TRAV29/DV5*01	TRAJ42*01
CAGCGACAGAGGGATA-51	Ren	P-S063	5230	135	unknown	T CD8 EM	CASSPWAGAEQYF	TRBV7-9*01	TRBJ2-7*01	CAAPRGAYGGSQGNLIF	TRAV29/DV5*01	TRAJ42*01
TCATTTGTCCGCAGTG-51	Ren	P-S063	5230	135	unknown	T CD8 Activated CTL	CASSPWAGAEQYF	TRBV7-9*01	TRBJ2-7*01	CAAPRGAYGGSQGNLIF	TRAV29/DV5*01	TRAJ42*01
CCTCTGAAGTGTCTCA-51	Ren	P-S063	5230	135	unknown	T CD8 Activated CTL Cycling	CASSPWAGAEQYF	TRBV7-9*01	TRBJ2-7*01	CAAPRGAYGGSQGNLIF	TRAV29/DV5*01	TRAJ42*01
GAACATCAGATGGCGT-50	Ren	P-S062	5182	135	unknown	T CD8 Activated CTL Cycling	CASSPWAGAEQYF	TRBV7-9*01	TRBJ2-7*01	CAAPRGAYGGSQGNLIF	TRAV29/DV5*01	TRAJ42*01
CACCTTGTCCTGCAGG-51	Ren	P-S063	5244	136	unknown	T CD8 Activated CTL Cycling	CASTRWDREDDTIYF	TRBV28*01	TRBJ1-3*01	CAVGAWGGYNKLIF	TRAV8-3*01	TRAJ4*01
GTAACTGGTTCACCTC-50	Ren	P-S062	5208	136	unknown	T CD8 Activated CTL	CASTRWDREDDTIYF	TRBV28*01	TRBJ1-3*01	CAVGAWGGYNKLIF	TRAV8-3*01	TRAJ4*01
TGACTAGCACTATCTT-50	Ren	P-S062	5208	136	unknown	T CD8 Activated CTL Cycling	CASTRWDREDDTIYF	TRBV28*01	TRBJ1-3*01	CAVGAWGGYNKLIF	TRAV8-3*01	TRAJ4*01
TCTTTCCTCCACGTGG-51	Ren	P-S063	5244	136	unknown	T CD8 Activated CTL	CASTRWDREDDTIYF	TRBV28*01	TRBJ1-3*01	CAVGAWGGYNKLIF	TRAV8-3*01	TRAJ4*01
CAGAATCGTCTTGATG-51	Ren	P-S063	5245	137	unknown	T CD8 Activated CTL Cycling	CATSRGTVSYEQYF	TRBV15*01	TRBJ2-7*01	CATDFGGNEKLTF	TRAV17*01	TRAJ48*01
CAGATCACACTGTCGG-50	Ren	P-S062	5187	137	unknown	T CD8 Activated CTL	CATSRGTVSYEQYF	TRBV15*01	TRBJ2-7*01	CATDFGGNEKLTF	TRAV17*01	TRAJ48*01
CTGCGGATCGGCGCTA-51	Ren	P-S063	5257	138	unknown	T CD8 Activated CTL Cycling	CASRPWDSGAEAFF	TRBV7-9*01	TRBJ1-1*01	CAVREGGFSGGYNKLIF	TRAV3*01	TRAJ4*01
GCGCGATAGTGTACCT-50	Ren	P-S062	5202	138	unknown	T CD8 Activated CTL Cycling	CASRPWDSGAEAFF	TRBV7-9*01	TRBJ1-1*01	CAVREGGFSGGYNKLIF	TRAV3*01	TRAJ4*01
CV001_KM9294109-CV001_KM9294124_CAGATCAAGGCCATAG-1	Yoshida	AP2	2881	139	unknown	T CD8 Activated CTL Cycling	CATRGVTSTDTQYF	TRBV10-3*01	TRBJ2-3*01	CAMSPEETSGSRLTF	TRAV12-3*01	TRAJ58*01
CV001_KM9294109-CV001_KM9294124_GTACGTAGTTGTGGAG-1	Yoshida	AP2	2881	139	unknown	T CD8 Activated CTL Cycling	CATRGVTSTDTQYF	TRBV10-3*01	TRBJ2-3*01	CAMSPEETSGSRLTF	TRAV12-3*01	TRAJ58*01
CV001_KM9294109-CV001_KM9294124_TCAGCTCGTTCACGGC-1	Yoshida	AP2	2881	139	unknown	T CD8 Activated CTL Cycling	CATRGVTSTDTQYF	TRBV10-3*01	TRBJ2-3*01	CAMSPEETSGSRLTF	TRAV12-3*01	TRAJ58*01
CTTTGCGAGATATACG-51	Ren	P-S063	5259	139	unknown	T CD8 Activated CTL	CAIRGVTSTDTQYF	TRBV10-3*01	TRBJ2-3*01	CAMSPEETSGSRLTF	TRAV12-3*01	TRAJ58*01
GACGCGTAGCGATTCT-50	Ren	P-S062	5201	140	unknown	T CD8 Activated CTL Cycling	CASSLNSAGELFF	TRBV7-3*01	TRBJ2-2*01	CAVIDDYKLSF	TRAV1-2*01	TRAJ20*01
GGGACCTTCTGTTGAG-51	Ren	P-S063	5268	140	unknown	T CD8 Activated CTL Cycling	CASSLNSAGELFF	TRBV7-3*01	TRBJ2-2*01	CAVIDDYKLSF	TRAV1-2*01	TRAJ20*01
CTTGGCTTCCTCCTAG-50	Ren	P-S062	5176	141	unknown	T CD8 CTL	CSAGEGSASGMGFGEQFF	TRBV20-1*01	TRBJ2-1*01	CAESPPSSASKIIF	TRAV5*01	TRAJ3*01
GGGATGAAGGCATGGT-51	Ren	P-S063	5269	141	unknown	T CD8 Activated CTL	CSAGEGSASGMGFGEQFF	TRBV20-1*01	TRBJ2-1*01	CAESPPSSASKIIF	TRAV5*01	TRAJ3*01
TGATTTCGTCATCGGC-50	Ren	P-S062	5176	141	unknown	T CD8 Activated CTL Cycling	CSAGEGSASGMGFGEQFF	TRBV20-1*01	TRBJ2-1*01	CAESPPSSASKIIF	TRAV5*01	TRAJ3*01
ACTATCTCAACACCCG-50	Ren	P-S062	5176	141	unknown	T CD8 Activated CTL Cycling	CSAGEGSASGMGFGEQFF	TRBV20-1*01	TRBJ2-1*01	CAESPPSSASKIIF	TRAV5*01	TRAJ3*01
TCCCGATCAAACTGTC-50	Ren	P-S062	5176	141	unknown	T CD8 Activated CTL Cycling	CSAGEGSASGMGFGEQFF	TRBV20-1*01	TRBJ2-1*01	CAESPPSSASKIIF	TRAV5*01	TRAJ3*01
GTGCAGCTCGTAGGTT-51	Ren	P-S063	5269	141	unknown	T CD8 EM	CSAGEGSASGMGFGEQFF	TRBV20-1*01	TRBJ2-1*01	CAESPPSSASKIIF	TRAV5*01	TRAJ3*01
TCGAGGCAGATGCGAC-51	Ren	P-S063	5280	142	unknown	T CD8 Activated CTL Cycling	CASSPGLARYNEQFF	TRBV3-1*01	TRBJ2-1*01	CALSEASTGANNLFF	TRAV19*01	TRAJ36*01
TCAGCAAAGACGCTTT-50	Ren	P-S062	5219	142	unknown	T CD8 Activated CTL	CASSPGLARYNEQFF	TRBV3-1*01	TRBJ2-1*01	CALSEASTGANNLFF	TRAV19*01	TRAJ36*01
TTTCCTCGTCACCCAG-50	Ren	P-S062	5219	142	unknown	T CD8 Activated CTL	CASSPGLARYNEQFF	TRBV3-1*01	TRBJ2-1*01	CALSEASTGANNLFF	TRAV19*01	TRAJ36*01
TGAGAGGAGATGTAAC-51	Ren	P-S063	5282	143	unknown	T CD8 Activated CTL	CASSPWMGGNEQFF	TRBV7-9*01	TRBJ2-1*01	CALLWQAGTALIF	TRAV19*01	TRAJ15*01
CGCGTTTTCAGCTCGG-50	Ren	P-S062	5171	143	unknown	T CD8 Activated CTL Cycling	CASSPWMGGNEQFF	TRBV7-9*01	TRBJ2-1*01	CALLWQAGTALIF	TRAV19*01	TRAJ15*01
TTAGGCAGTATATGAG-50	Ren	P-S062	5171	143	unknown	T CD8 Activated CTL	CASSPWMGGNEQFF	TRBV7-9*01	TRBJ2-1*01	CALLWQAGTALIF	TRAV19*01	TRAJ15*01
ACAGCTATCGGTCCGA-50	Ren	P-S062	5171	143	unknown	T CD8 CTL	CASSPWMGGNEQFF	TRBV7-9*01	TRBJ2-1*01	CALLWQAGTALIF	TRAV19*01	TRAJ15*01
CCACCTAGTTGTGGCC-50	Ren	P-S062	5171	143	unknown	T CD8 Activated CTL	CASSPWMGGNEQFF	TRBV7-9*01	TRBJ2-1*01	CALLWQAGTALIF	TRAV19*01	TRAJ15*01
GACTACATCACTCCTG-90	Ren	P-M064	5437	144	unknown	T CD8 Activated CTL Cycling	CASSLAGRYEQYF	TRBV11-2*01	TRBJ2-7*01	CAGVMEYGNKLVF	TRAV27*01	TRAJ47*01
GAACCTAGTTGTTTGG-93	Ren	P-M067	5528	144	unknown	T CD8 EM	CASSLAGRYEQYF	TRBV11-2*01	TRBJ2-7*01	CAGVEEYGNKLVF	TRAV27*01	TRAJ47*01
GGTGTTAGTCCTGCTT-215	Ren	P-M039	8636	145	unknown	T CD8 CTL	CASSLVAGGLYEQYF	TRBV7-2*01	TRBJ2-7*01	CVVSENTGGFKTIF	TRAV10*01	TRAJ9*01
AGATTGCAGTGTCTCA-215	Ren	P-M039	8636	145	unknown	T CD8 Activated CTL	CASSLVAGGLYEQYF	TRBV7-2*01	TRBJ2-7*01	CVVSENTGGFKTIF	TRAV10*01	TRAJ9*01
TGAGCATCATAGAAAC-93	Ren	P-M067	5538	145	unknown	T CD8 Activated CTL	CASSLVAGGAYEQYF	TRBV7-2*01	TRBJ2-7*01	CVVTENTGGFKTIF	TRAV10*01	TRAJ9*01
CGGAGCTAGCCTTGAT-215	Ren	P-M039	8636	145	unknown	T CD8 Activated CTL	CASSLVAGGLYEQYF	TRBV7-2*01	TRBJ2-7*01	CVVSENTGGFKTIF	TRAV10*01	TRAJ9*01
GATGAAACACGCTTTC-107	Ren	P-M076	5699	146	unknown	T CD4 Helper 0	CASSVDQGAKETQYF	TRBV9*01	TRBJ2-5*01	CAVSDNTNAGKSTF	TRAV8-4*01	TRAJ27*01
CV001_KM9166644-CV001_KM9166652_AGCTCTCCAGCTTCGG-1	Yoshida	AP5	3446	146	unknown	T CD8 Activated CTL Cycling	CASSVDQGAKETQYF	TRBV9*01	TRBJ2-5*01	CAVSDNTNAGKSTF	TRAV8-4*01	TRAJ27*01
ACCAGTACATCACGTA-110	Ren	P-S085	5803	147	unknown	T CD4 Helper 0	CASSYPADTQYF	TRBV6-2*01	TRBJ2-3*01	CAGDGSGTYKYIF	TRAV27*01	TRAJ40*01
GCGCCAAAGGTGATTA-110	Ren	P-S085	5873	147	unknown	T CD8 Activated CTL Cycling	CASSYPADTQYF	TRBV6-2*01	TRBJ2-3*01	CAGDSSGTYKYIF	TRAV27*01	TRAJ40*01
CGCTGGATCAGATAAG-110	Ren	P-S085	5873	147	unknown	T CD4 Helper 0	CASSYPADTQYF	TRBV6-2*01	TRBJ2-3*01	CAGDSSGTYKYIF	TRAV27*01	TRAJ40*01
GCTTGAAAGTCTCGGC-110	Ren	P-S085	5873	147	unknown	T CD8 Activated CTL Cycling	CASSYPADTQYF	TRBV6-2*01	TRBJ2-3*01	CAGDSSGTYKYIF	TRAV27*01	TRAJ40*01
GAGGTGACAAGCGTAG-110	Ren	P-S085	5803	147	unknown	T CD8 Activated CTL Cycling	CASSYPADTQYF	TRBV6-2*01	TRBJ2-3*01	CAGDGSGTYKYIF	TRAV27*01	TRAJ40*01
AGCTTGAAGTACGCGA-110	Ren	P-S085	5803	147	unknown	T CD4 Helper 0	CASSYPADTQYF	TRBV6-2*01	TRBJ2-3*01	CAGDGSGTYKYIF	TRAV27*01	TRAJ40*01
GTGCGGTGTCTAGTGT-110	Ren	P-S085	5932	148	unknown	T CD4 Helper 0	CASSLASGASYEQYF	TRBV5-4*01	TRBJ2-7*01	CAVKQTGGFKTIF	TRAV8-1*01	TRAJ9*01
GGAACTTTCGCCTGAG-190	Ren	P-M018	7440	148	unknown	T CD8 Activated CTL Cycling	CASSSPSGASYEQYF	TRBV5-4*01	TRBJ2-7*01	CAVKQTGGFKTIF	TRAV8-1*01	TRAJ9*01
CAAGTTGTCCTATTCA-111	Ren	P-S089	6054	149	ORF10	T CD8 Activated CTL	CASTPTGELFF	TRBV7-9*01	TRBJ2-2*01	CAVGGGTSYGKLTF	TRAV12-2*01	TRAJ52*01
TTTGTCACATCGGACC-111	Ren	P-S089	6255	149	ORF10	T CD8 Activated CTL Cycling	CASSFTGELFF	TRBV7-9*01	TRBJ2-2*01	CAVGGGTSYGKLTF	TRAV12-2*01	TRAJ52*01
CGTCTACAGAATTGTG-111	Ren	P-S089	6117	150	NSP13	T CD8 Activated CTL	CASSLRGEQYF	TRBV28*01	TRBJ2-7*01	CATDANNAGNMLTF	TRAV17*01	TRAJ39*01
GCGCCAAGTTCTCATT-111	Ren	P-S089	6170	150	NSP13	T CD8 Activated CTL	CASSLRGEQYF	TRBV28*01	TRBJ2-7*01	CATDDNNAGNMLTF	TRAV17*01	TRAJ39*01
ATTGGACAGTCAAGCG-109	Ren	P-S088	5761	151	unknown	T CD8 Activated CTL Cycling	CASSLIGEAFF	TRBV7-9*01	TRBJ1-1*01	CAVGGGTSYGKLTF	TRAV12-2*01	TRAJ52*01
TGAAAGATCACGCGGT-111	Ren	P-S089	6222	151	unknown	T CD8 Activated CTL Cycling	CASSSVGEAFF	TRBV7-9*01	TRBJ1-1*01	CAVSGGTSYGKLTF	TRAV12-2*01	TRAJ52*01
GAACCTATCCAATGGT-112	Ren	P-S087	6309	152	unknown	T CD8 Activated CTL Cycling	CASSPAGAYNSPLHF	TRBV9*01	TRBJ1-6*01	CALKSSSGNTPLVF	TRAV16*01	TRAJ29*01
CCTTTCTTCATCTGCC-112	Ren	P-S087	6290	152	unknown	T CD4 Helper 0	CASSPAGAYNSPLHF	TRBV9*01	TRBJ1-6*01	CALRNSGNTPLVF	TRAV16*01	TRAJ29*01
CTGCCTAGTGGGTATG-112	Ren	P-S087	6304	153	unknown	T CD4 Helper 0	CASSPGQGAETQYF	TRBV11-2*01	TRBJ2-5*01	CATGVNQGGKLIF	TRAV17*01	TRAJ23*01
ACGCAGCGTAATCGTC-1-gPlexJ3	COMBAT	S00066	20349	153	unknown	T CD4 Activated Helper 1 Cycling	CASSPGQGAGDTQYF	TRBV11-2*01	TRBJ2-3*01	CATGYNQGGKLIF	TRAV17*01	TRAJ23*01
ATCCGAATCTGGTATG-1-gPlexA2	COMBAT	S00112	10846	154	unknown	T CD4 Activated Helper 1 Cycling	CASSEGSSNQPQHF	TRBV6-1*01	TRBJ1-5*01	CAVNARVSSASKIIF	TRAV12-1*01	TRAJ3*01
TTCCCAGTCAACCAAC-112	Ren	P-S087	6343	154	unknown	T CD8 Activated CTL	CASSEGSSNQPQHF	TRBV6-1*01	TRBJ1-5*01	CAVNGKSSSASKIIF	TRAV12-1*01	TRAJ3*01
ACCGTAACATTGTGCA-113	Ren	P-S086	6389	155	unknown	T CD8 Activated CTL Cycling	CSASEAGARSSYEQYF	TRBV20-1*01	TRBJ2-7*01	CAVSGAGSYQLTF	TRAV1-2*01	TRAJ28*01
AGACGTTCAGATCTGT-113	Ren	P-S086	6414	155	unknown	T CD8 Activated CTL Cycling	CSASETGTRSSYEQYF	TRBV20-1*01	TRBJ2-7*01	CAPAGAGSYQLTF	TRAV1-2*01	TRAJ28*01
TTTGGTTTCGGAAATA-113	Ren	P-S086	6739	156	ORF3a	T Double Negative	CASSLGQGSNEQFF	TRBV5-5*01	TRBJ2-1*01	CAASKRGSQGNLIF	TRAV23/DV6*01	TRAJ42*01
TTGGCAATCATTATCC-113	Ren	P-S086	6730	156	ORF3a	T CD8 Activated CTL Cycling	CASSLGQANNEQFF	TRBV5-5*01	TRBJ2-1*01	CAASKKGSQGNLIF	TRAV23/DV6*01	TRAJ42*01
GTGTTAGGTTGCGCAC-126	Ren	P-S025	7168	157	unknown	T CD8 EM	CAWSENTEAFF	TRBV30*01	TRBJ1-1*01	CAGAVGNMLTF	TRAV27*01	TRAJ39*01
TAGGCATTCTAAGCCA-120	Ren	P-S026	7079	157	unknown	T CD8 EM	CAWSENTEAFF	TRBV30*01	TRBJ1-1*01	CAGAVGNMLTF	TRAV27*01	TRAJ39*01
GCTTGAATCTCTTGAT-126	Ren	P-S025	7167	158	unknown	T CD8 Activated CTL Cycling	CASSWDRELNYGYTF	TRBV5-6*01	TRBJ1-2*01	CAYRRSGGFGNEKLTF	TRAV38-2/DV8*01	TRAJ48*01
CATCGAACATGGTCAT-120	Ren	P-S026	7073	158	unknown	T CD8 EM	CASSWDRELNYGYTF	TRBV5-6*01	TRBJ1-2*01	CAYRRSGGFGNEKLTF	TRAV38-2/DV8*01	TRAJ48*01
GACGTGCAGGCGATAC-1-gPlexB3	COMBAT	S00033	12356	159	unknown	T CD8 Activated CTL Cycling	CAIRNRQGLNTEAFF	TRBV10-3*01	TRBJ1-1*01	CAVDEEGGSEKLVF	TRAV39*01	TRAJ57*01
TCTTTCCTCGGCGGTT-129	Ren	P-M025	7212	159	unknown	T CD8 CTL	CAIRNRQGLNTEAFF	TRBV10-3*01	TRBJ1-1*01	CAVDDQGGSEKLVF	TRAV39*01	TRAJ57*01
CAGCGACTCAATCTCT-196	Ren	P-M017	7716	160	NSP3	T CD8 Activated CTL	CASSSGTDTQYF	TRBV2*01	TRBJ2-3*01	CAASAGGNKLVF	TRAV29/DV5*01	TRAJ47*01
ACCTTTACAGGCTGAA-115	Ren	P-M078	6761	160	NSP3	T CD8 Activated CTL	CASSSGLDEQFF	TRBV2*01	TRBJ2-1*01	CAASAGGNKLVF	TRAV29/DV5*01	TRAJ47*01
AGTGAGGTCATAGCAC-130	Ren	P-S033	7219	161	unknown	T CD8 CTL	CASSQGLGAFF	TRBV14*01	TRBJ1-1*01	CAMTSYNQGGKLIF	TRAV12-3*01	TRAJ23*01
CACATAGGTTCAGTAC-130	Ren	P-S033	7219	161	unknown	T CD8 Activated CTL	CASSQGLGAFF	TRBV14*01	TRBJ1-1*01	CAMTSYNQGGKLIF	TRAV12-3*01	TRAJ23*01
CCTTCGAGTCTAAACC-130	Ren	P-S033	7219	161	unknown	T CD8 Activated CTL	CASSQGLGAFF	TRBV14*01	TRBJ1-1*01	CAMTSYNQGGKLIF	TRAV12-3*01	TRAJ23*01
GTCACAACAGTATGCT-196	Ren	P-M017	7755	161	unknown	T CD8 Activated CTL Cycling	CASSQGVVAFF	TRBV14*01	TRBJ1-1*01	CAMTSYNQGGKLIF	TRAV12-3*01	TRAJ23*01
GTATTCTCATTCTCAT-196	Ren	P-M017	7755	161	unknown	T CD8 Activated CTL Cycling	CASSQGVVAFF	TRBV14*01	TRBJ1-1*01	CAMTSYNQGGKLIF	TRAV12-3*01	TRAJ23*01
TGCTGCTGTTTCGCTC-1-gPlexJ6	COMBAT	S00124	20755	162	S	T CD8 Activated CTL Cycling	CASSITAGELFF	TRBV19*01	TRBJ2-2*01	CAILQGAQKLVF	TRAV12-3*01	TRAJ54*01
CATGGCGCAACTGGCC-197	Ren	P-M019	7803	162	S	T CD8 Activated CTL	CASSIVSGELFF	TRBV19*01	TRBJ2-2*01	CAILQGAQKLVF	TRAV12-3*01	TRAJ54*01
CCGTTCAAGGAGTTGC-46	Ren	P-S059	5032	163	unknown	T CD8 Activated CTL	CASSKQGALGYTF	TRBV6-5*01	TRBJ1-2*01	CAGKSGATNKLIF	TRAV25*01	TRAJ32*01
AGTGTCAGTCTGATTG-46	Ren	P-S059	5032	163	unknown	T CD8 Activated CTL	CASSKQGALGYTF	TRBV6-5*01	TRBJ1-2*01	CAGKSGATNKLIF	TRAV25*01	TRAJ32*01
CCGGGATCAATAAGCA-197	Ren	P-M019	7804	163	unknown	T CD8 Activated CTL Cycling	CASSYQGALGYTF	TRBV6-5*01	TRBJ1-2*01	CAGKGGATNKLIF	TRAV25*01	TRAJ32*01
CGAATGTTCTGAGTGT-46	Ren	P-S059	5032	163	unknown	T CD8 Activated CTL	CASSKQGALGYTF	TRBV6-5*01	TRBJ1-2*01	CAGKSGATNKLIF	TRAV25*01	TRAJ32*01
CTACCCATCAACTCTT-46	Ren	P-S059	5032	163	unknown	T CD8 Activated CTL	CASSKQGALGYTF	TRBV6-5*01	TRBJ1-2*01	CAGKSGATNKLIF	TRAV25*01	TRAJ32*01
TGGCGCAGTCAGCTAT-46	Ren	P-S059	5032	163	unknown	T CD8 Activated CTL	CASSKQGALGYTF	TRBV6-5*01	TRBJ1-2*01	CAGKSGATNKLIF	TRAV25*01	TRAJ32*01
TTTCCTCGTTGCGCAC-46	Ren	P-S059	5032	163	unknown	T CD8 Activated CTL	CASSKQGALGYTF	TRBV6-5*01	TRBJ1-2*01	CAGKSGATNKLIF	TRAV25*01	TRAJ32*01
GGCCGATGTCCTCTTG-46	Ren	P-S059	5032	163	unknown	T CD8 Activated CTL	CASSKQGALGYTF	TRBV6-5*01	TRBJ1-2*01	CAGKSGATNKLIF	TRAV25*01	TRAJ32*01
GTCACGGAGTGAAGAG-46	Ren	P-S059	5032	163	unknown	T CD8 Activated CTL	CASSKQGALGYTF	TRBV6-5*01	TRBJ1-2*01	CAGKSGATNKLIF	TRAV25*01	TRAJ32*01
AATCGGTGTAATAGCA-46	Ren	P-S059	5032	163	unknown	T CD8 Activated CTL	CASSKQGALGYTF	TRBV6-5*01	TRBJ1-2*01	CAGKSGATNKLIF	TRAV25*01	TRAJ32*01
CGTCACTGTCCAAGTT-197	Ren	P-M019	7812	164	unknown	T CD8 Activated CTL Cycling	CASSSAGTNTEAFF	TRBV19*01	TRBJ1-1*01	CAMRLNTGGFKTIF	TRAV12-3*01	TRAJ9*01
GCGACCATCATCTGTT-197	Ren	P-M019	7812	164	unknown	T CD8 Activated CTL Cycling	CASSSAGTNTEAFF	TRBV19*01	TRBJ1-1*01	CAMRLNTGGFKTIF	TRAV12-3*01	TRAJ9*01
TCGTAGAGTGTGACCC-197	Ren	P-M019	7812	164	unknown	T CD8 Activated CTL Cycling	CASSSAGTNTEAFF	TRBV19*01	TRBJ1-1*01	CAMRLNTGGFKTIF	TRAV12-3*01	TRAJ9*01
TGCGGGTCACGAAATA-1-gPlexD3	COMBAT	S00041	15020	164	unknown	T CD8 Activated CTL	CASSRAGTNTEAFF	TRBV19*01	TRBJ1-1*01	CAMKRNTGGFKTIF	TRAV12-3*01	TRAJ9*01
GGAAAGCCACCGGAAA-203	Ren	P-M030	8118	165	unknown	T CD8 Activated CTL Cycling	CSVVSGSNQPQHF	TRBV29-1*01	TRBJ1-5*01	CAASLGSSNTGKLIF	TRAV23/DV6*01	TRAJ37*01
GTGCAGCTCACATAGC-203	Ren	P-M030	8120	165	unknown	T CD4 Helper 0	CSVAKGSNQPQHF	TRBV29-1*01	TRBJ1-5*01	CAASLGSSNTGKLIF	TRAV23/DV6*01	TRAJ37*01
AAACCTGCAGTATGCT-15	Ren	P-M048	3677	166	unknown	T CD8 Activated CTL Cycling	CASSLRINEQFF	TRBV7-9*01	TRBJ2-1*01	CAEFPSSASKIIF	TRAV5*01	TRAJ3*01
CAGGTGCCACGAAACG-206	Ren	P-M032	8291	166	unknown	T CD8 Activated CTL Cycling	CASSLKIYEQYF	TRBV7-9*01	TRBJ2-7*01	CAEFGSSASKIIF	TRAV5*01	TRAJ3*01
CAGCCGATCTTTACGT-215	Ren	P-M039	8654	167	unknown	T CD8 CTL	CASSPTSGGAYEQYF	TRBV7-2*01	TRBJ2-7*01	CVVSENTGGFKTIF	TRAV10*01	TRAJ9*01
CCTAAAGCATCTCGCT-93	Ren	P-M067	5519	167	unknown	T CD8 Activated CTL	CASSKTSGGTYEQYF	TRBV7-2*01	TRBJ2-7*01	CVVSENTGGFKTIF	TRAV10*01	TRAJ9*01
CGCTATCAGCACAGGT-93	Ren	P-M067	5519	167	unknown	T CD8 CTL	CASSKTSGGTYEQYF	TRBV7-2*01	TRBJ2-7*01	CVVSENTGGFKTIF	TRAV10*01	TRAJ9*01
GTTCGGGTCTACTATC-215	Ren	P-M039	8654	167	unknown	T CD4 Helper 0	CASSPTSGGAYEQYF	TRBV7-2*01	TRBJ2-7*01	CVVSENTGGFKTIF	TRAV10*01	TRAJ9*01
TAGTGGTGTATAGTAG-215	Ren	P-M039	8654	167	unknown	T CD8 CTL	CASSPTSGGAYEQYF	TRBV7-2*01	TRBJ2-7*01	CVVSENTGGFKTIF	TRAV10*01	TRAJ9*01
TGCGGGTGTCTCCACT-217	Ren	P-M040	8883	168	unknown	T CD8 Activated CTL	CSVEVDEAAGYTF	TRBV29-1*01	TRBJ1-2*01	CAFSGSARQLTF	TRAV24*01	TRAJ22*01
TAAGAGACATGACATC-217	Ren	P-M040	8854	168	unknown	T CD8 CTL	CSAEVDEGYGYTF	TRBV29-1*01	TRBJ1-2*01	CAFSGSARQLTF	TRAV24*01	TRAJ22*01
AAGCCGCAGAGAGCTC-115	Ren	P-M078	6757	169	unknown	T CD8 Activated CTL	CSARDIGGDGYTF	TRBV20-1*01	TRBJ1-2*01	CAVRPVYSGAGSYQLTF	TRAV1-2*01	TRAJ28*01
TGCGTGGTCCTGTAGA-217	Ren	P-M040	8885	169	unknown	T CD8 Activated CTL	CSARDLGGDGYTF	TRBV20-1*01	TRBJ1-2*01	CAVRDGYSGAGSYQLTF	TRAV1-2*01	TRAJ28*01
CGTCTACAGTCCCACG-115	Ren	P-M078	6757	169	unknown	T CD8 Activated CTL	CSARDIGGDGYTF	TRBV20-1*01	TRBJ1-2*01	CAVRPVYSGAGSYQLTF	TRAV1-2*01	TRAJ28*01
TACCTTACAGCCTTGG-115	Ren	P-M078	6757	169	unknown	T CD8 Activated CTL Cycling	CSARDIGGDGYTF	TRBV20-1*01	TRBJ1-2*01	CAVRPVYSGAGSYQLTF	TRAV1-2*01	TRAJ28*01
TACAGTGAGTCTCGGC-115	Ren	P-M078	6757	169	unknown	T CD8 Activated CTL	CSARDIGGDGYTF	TRBV20-1*01	TRBJ1-2*01	CAVRPVYSGAGSYQLTF	TRAV1-2*01	TRAJ28*01
TGACGGCGTCCAGTAT-1-gPlexD4	COMBAT	S00109	15129	170	unknown	T CD8 EMRA	CATSREGGETQYF	TRBV15*01	TRBJ2-5*01	CATERNFGNEKLTF	TRAV17*01	TRAJ48*01
TCTGAGAGTAGTAGTA-251	Ren	P-HC023	8960	170	unknown	T CD8 Activated CTL	CATSREGGETQYF	TRBV15*01	TRBJ2-5*01	CATERNFGNEKLTF	TRAV17*01	TRAJ48*01
TGTCCCAGTCCGAAGA-1-gPlexG1	COMBAT	S00109	15129	170	unknown	T CD8 Activated CTL	CATSREGGETQYF	TRBV15*01	TRBJ2-5*01	CATERNFGNEKLTF	TRAV17*01	TRAJ48*01
CGGGTCACACTATCTT-264	Ren	P-S082	9144	171	unknown	T CD8 Activated CTL	CASSTGTSGEQYF	TRBV19*01	TRBJ2-7*01	CAVRNNNARLMF	TRAV5*01	TRAJ31*01
ACCCACTCAGGTGCCT-276	Ren	P-S046	9628	171	unknown	T CD8 CTL	CASSAGTSGSQFF	TRBV19*01	TRBJ2-1*01	CAIRNNNARLMF	TRAV5*01	TRAJ31*01
TTCCCAGGTGAGTGAC-266	Ren	P-S084	9193	172	ORF7b	T CD8 CTL	CASSVQGSTDTQYF	TRBV19*01	TRBJ2-3*01	CVVNPNSGYSTLTF	TRAV12-1*01	TRAJ11*01
CCTACACAGTAGGCCA-47	Ren	P-S060	5119	172	ORF7b	T CD8 Activated CTL	CASSIQGSTDTQYF	TRBV19*01	TRBJ2-3*01	CAVNGRSGYSTLTF	TRAV12-1*01	TRAJ11*01
AGATCTGTCGTAGGTT-37	Ren	P-S067	4728	173	unknown	T CD8 Activated CTL Cycling	CASSSTSASGELFF	TRBV28*01	TRBJ2-2*01	CALGDNFNKFYF	TRAV8-3*01	TRAJ21*01
GGGCATCCAGAGTGTG-267	Ren	P-S038	9218	173	unknown	T CD8 Activated CTL Cycling	CASSLTSATGELFF	TRBV28*01	TRBJ2-2*01	CAVGDNFNKFYF	TRAV8-3*01	TRAJ21*01
CGCTGGAAGTGCGATG-271	Ren	P-S042	9347	174	unknown	T CD4 Helper 0	CSGRDVWDEQFF	TRBV20-1*01	TRBJ2-1*01	CAVNRIQGAQKLVF	TRAV12-2*01	TRAJ54*01
CCTCAGTCATTCTTAC-271	Ren	P-S042	9339	174	unknown	T CD8 Activated CTL Cycling	CSARSTWDEQYF	TRBV20-1*01	TRBJ2-7*01	CAVNRIQGAQKLVF	TRAV12-2*01	TRAJ54*01
CTTCTCTAGAGCTATA-271	Ren	P-S042	9373	175	NSP3	T CD8 Activated CTL Cycling	CASSSNEKLFF	TRBV12-3*01	TRBJ1-4*01	CASEGDYGGSQGNLIF	TRAV12-3*01	TRAJ42*01
GACTACAAGGCAGTCA-25	Ren	P-S055	4387	175	NSP3	T CD8 Activated CTL	CASSRNEKLFF	TRBV12-3*01	TRBJ1-4*01	CAIEGDYGGSQGNLIF	TRAV12-3*01	TRAJ42*01
TAGGCATAGAGTCTGG-271	Ren	P-S042	9431	176	unknown	T CD8 Activated CTL Cycling	CASSARQVNTEAFF	TRBV9*01	TRBJ1-1*01	CAYRSAQGSARQLTF	TRAV38-2/DV8*01	TRAJ22*01
GACCTGGAGGTACTCT-271	Ren	P-S042	9380	176	unknown	T CD8 Activated CTL Cycling	CASSARSMNTEAFF	TRBV9*01	TRBJ1-1*01	CAYRSAQGSARQLTF	TRAV38-2/DV8*01	TRAJ22*01
GATTCAGCAAGAGGCT-271	Ren	P-S042	9388	177	unknown	T CD4 Helper 0	CASSPRVQGAETQYF	TRBV18*01	TRBJ2-5*01	CAGDSGANNLFF	TRAV27*01	TRAJ36*01
TGGCTGGTCACTTCAT-115	Ren	P-M078	6849	177	unknown	T CD4 Helper 0	CASSPRVQGADTQYF	TRBV18*01	TRBJ2-3*01	CAGDSGANNLFF	TRAV27*01	TRAJ36*01
CATGACAGTCTTGATG-283	Ren	P-S053	10147	178	unknown	T CD8 Activated CTL Cycling	CSARVVAGVNNEQFF	TRBV20-1*01	TRBJ2-1*01	CAVGNAGNMLTF	TRAV2*01	TRAJ39*01
CACACTCGTCATCCCT-274	Ren	P-S044	9529	178	unknown	T CD4 Helper 0	CSAREVRGVNNEQFF	TRBV20-1*01	TRBJ2-1*01	CAVGNAGNMLTF	TRAV2*01	TRAJ39*01
CTAGCCTCAACACCCG-274	Ren	P-S044	9551	179	unknown	T CD8 Activated CTL Cycling	CASSQAGTGGLVNTEAFF	TRBV3-1*01	TRBJ1-1*01	CAASNTGNQFYF	TRAV29/DV5*01	TRAJ49*01
GCATGATAGTACGATA-1-gPlexA4	COMBAT	G05064	11308	179	unknown	T CD4 Activated CTL	CASSQAGTGGWVNTEAFF	TRBV3-1*01	TRBJ1-1*01	CAASDAGNQFYF	TRAV29/DV5*01	TRAJ49*01
CTAGCCTCAAGTAATG-274	Ren	P-S044	9552	180	unknown	T CD8 Activated CTL Cycling	CAWSLLGDTDTQYF	TRBV30*01	TRBJ2-3*01	CALSEARGAGSYQLTF	TRAV19*01	TRAJ28*01
CTAATGGGTTGATTCG-274	Ren	P-S044	9550	180	unknown	T CD8 Activated CTL	CAWSRLGDTDTQYF	TRBV30*01	TRBJ2-3*01	CALSEAAGAGSYQLTF	TRAV19*01	TRAJ28*01
TGACTAGGTTGTCTTT-112	Ren	P-S087	6338	181	unknown	T CD4 Helper 0	CASSQMTGDQPQHF	TRBV3-1*01	TRBJ1-5*01	CALSPSGSARQLTF	TRAV9-2*01	TRAJ22*01
TCGCGAGAGAACAATC-112	Ren	P-S087	6338	181	unknown	T CD4 Helper 0	CASSQMTGDQPQHF	TRBV3-1*01	TRBJ1-5*01	CALSPSGSARQLTF	TRAV9-2*01	TRAJ22*01
GTCTCGTAGGACCACA-278	Ren	P-S048	9766	181	unknown	T CD8 Activated CTL Cycling	CASSQMTGDQPQHF	TRBV3-1*01	TRBJ1-5*01	CALTPSGSARQLTF	TRAV9-2*01	TRAJ22*01
TCCACACCATTCACTT-278	Ren	P-S048	9778	182	unknown	T CD8 Activated CTL Cycling	CSAEGGLGNTIYF	TRBV20-1*01	TRBJ1-3*01	CAVNIDRGSTLGRLYF	TRAV12-2*01	TRAJ18*01
CTGTGCTAGGGATACC-278	Ren	P-S048	9731	182	unknown	T CD8 Activated CTL Cycling	CSASTGLGNTIYF	TRBV20-1*01	TRBJ1-3*01	CAVNVDRGSTLGRLYF	TRAV12-2*01	TRAJ18*01
TGAGGGAAGCCTTGAT-278	Ren	P-S048	9783	183	unknown	T CD8 Activated CTL Cycling	CASSLTGLSYEQYF	TRBV5-1*01	TRBJ2-7*01	CAGLYNQGGKLIF	TRAV12-2*01	TRAJ23*01
GTGCATACAGATCCAT-278	Ren	P-S048	9683	183	unknown	T CD8 EM	CASSPTGLSYEQYF	TRBV5-1*01	TRBJ2-7*01	CAVLYNQGGKLIF	TRAV12-2*01	TRAJ23*01
ATTGGTGCAAGCGATG-278	Ren	P-S048	9683	183	unknown	T CD8 Activated CTL Cycling	CASSPTGLSYEQYF	TRBV5-1*01	TRBJ2-7*01	CAVLYNQGGKLIF	TRAV12-2*01	TRAJ23*01
AGCAGCCTCCGCAGTG-278	Ren	P-S048	9683	183	unknown	T CD8 Activated CTL Cycling	CASSPTGLSYEQYF	TRBV5-1*01	TRBJ2-7*01	CAVLYNQGGKLIF	TRAV12-2*01	TRAJ23*01
CTTAACTTCACATAGC-280	Ren	P-S050	9886	184	unknown	T CD4 Helper 0	CSAPRQGGQPQHF	TRBV20-1*01	TRBJ1-5*01	CILRDAGGSNYKLTF	TRAV26-2*01	TRAJ53*01
TGTGTTTCAGCCAATT-1-gPlexB7	COMBAT	S00033	13174	184	unknown	T CD4 Activated CTL	CSAVRQGGQPQHF	TRBV20-1*01	TRBJ1-5*01	CILRYSGGSNYKLTF	TRAV26-2*01	TRAJ53*01
CTAATGGTCATAAAGG-1-gPlexG2	COMBAT	S00106	18190	185	unknown	T CD4 Activated Helper 1 Cycling	CASSYRRANTGELFF	TRBV6-5*01	TRBJ2-2*01	CAGQNYGGSQGNLIF	TRAV35*01	TRAJ42*01
AATCCAGTCAGCGATT-283	Ren	P-S053	10016	185	unknown	T CD8 Activated CTL Cycling	CASSYKRLNTGELFF	TRBV6-5*01	TRBJ2-2*01	CAGQNYGGSQGNLIF	TRAV35*01	TRAJ42*01
CGTTGGGTCACCCTCA-1-gPlexH1	COMBAT	S00099	19074	186	unknown	T Reg Activated Cycling	CASSVGITGANVLTF	TRBV9*01	TRBJ2-6*01	CAAVVGGYQKVTF	TRAV29/DV5*01	TRAJ13*01
AGAGCGAGTCTCTTAT-283	Ren	P-S053	10062	186	unknown	T CD8 Activated CTL Cycling	CASSVGITGANVLTF	TRBV9*01	TRBJ2-6*01	CAAVSGGYQKVTF	TRAV29/DV5*01	TRAJ13*01
CAACCTCAGTAGGTGC-283	Ren	P-S053	10076	187	unknown	T CD8 Activated CTL Cycling	CASSPDRGRQETQYF	TRBV7-2*01	TRBJ2-5*01	CAVSSSGGYQKVTF	TRAV8-4*01	TRAJ13*01
AGGGTGAGTACAGTGG-283	Ren	P-S053	10076	187	unknown	T CD8 Activated CTL Cycling	CASSPDRGRQETQYF	TRBV7-2*01	TRBJ2-5*01	CAVSSSGGYQKVTF	TRAV8-4*01	TRAJ13*01
AACTCAGCACCTGGTG-283	Ren	P-S053	10001	187	unknown	T CD8 Activated CTL Cycling	CASSLDRGRQETQYF	TRBV7-2*01	TRBJ2-5*01	CAVSSSGGYQKVTF	TRAV8-4*01	TRAJ13*01
CTCTAATGTATTACCG-283	Ren	P-S053	10225	188	ORF7b	T CD8 Activated CTL Cycling	CASSLAGPDTQYF	TRBV11-2*01	TRBJ2-3*01	CALSDNSGYALNF	TRAV9-2*01	TRAJ41*01
AAAGTAGTCTCCCTGA-1-gPlexB6	COMBAT	U00519	12819	188	ORF7b	T CD4 Activated Helper 1 Cycling	CASSLAGPDTQYF	TRBV11-2*01	TRBJ2-3*01	CALMGNSGYALNF	TRAV9-2*01	TRAJ41*01
TTCTACAAGACCCACC-283	Ren	P-S053	10391	189	unknown	T CD8 EM	CSARGRGATNEKLFF	TRBV20-1*01	TRBJ1-4*01	CAASSNFGNEKLTF	TRAV13-1*01	TRAJ48*01
TGACAACGTACGAAAT-283	Ren	P-S053	10391	189	unknown	T CD8 Activated CTL Cycling	CSARGRGATNEKLFF	TRBV20-1*01	TRBJ1-4*01	CAASSNFGNEKLTF	TRAV13-1*01	TRAJ48*01
TACGGGCTCGTGGTCG-283	Ren	P-S053	10355	189	unknown	T CD8 Activated CTL Cycling	CSAREQGGTNEKLFF	TRBV20-1*01	TRBJ1-4*01	CAASSNFGNEKLTF	TRAV13-1*01	TRAJ48*01
CAGTAACAGCACCGTC-13_2-adaptive	Liu	HGR0000069	10582	190	unknown	T CD8 EM	CASSPGQGAGGYTF	TRBV19*01	TRBJ1-2*01	CALIMIKAAGNKLTF	TRAV21*01	TRAJ17*01
GGACAGACAAGCTGAG-08_2-adaptive	Liu	HGR0000069	10538	190	unknown	T CD8 EM	CASSPGQGAGGYTF	TRBV19*01	TRBJ1-2*01	CAAIMIKAAGNKLTF	TRAV21*01	TRAJ17*01
CATATGGTCAACCATG-1-gPlexA3	COMBAT	U00515	11057	191	unknown	T CD8 Activated CTL	CASSPPDRQGTF	TRBV28*01	TRBJ1-2*01	CAVTAFSDGQKLLF	TRAV12-2*01	TRAJ16*01
TTATGCTAGCGATAGC-283	Ren	P-S053	10190	191	unknown	T CD8 Activated CTL Cycling	CASSPPDRGGFF	TRBV28*01	TRBJ2-1*01	CALTAFSDGQKLLF	TRAV12-2*01	TRAJ16*01
TGCCAAAAGTTGTCGT-283	Ren	P-S053	10190	191	unknown	T CD8 Activated CTL	CASSPPDRGGFF	TRBV28*01	TRBJ2-1*01	CALTAFSDGQKLLF	TRAV12-2*01	TRAJ16*01
CGCCAAGAGGTGCTTT-283	Ren	P-S053	10190	191	unknown	T CD8 EM	CASSPPDRGGFF	TRBV28*01	TRBJ2-1*01	CALTAFSDGQKLLF	TRAV12-2*01	TRAJ16*01
ATTATCCCAAAGTGCG-108	Ren	P-M074	5741	192	unknown	T CD8 Activated CTL	CASSLVLAPDTQYF	TRBV7-9*01	TRBJ2-3*01	CAANHGQNFVF	TRAV23/DV6*01	TRAJ26*01
CTAATGGTCCGTAGTA-1-gPlexA3	COMBAT	S00056	11100	192	unknown	T CD8 EM	CASSLVVAPDEQYF	TRBV7-9*01	TRBJ2-7*01	CAANYGQNFVF	TRAV23/DV6*01	TRAJ26*01
ATGGGAGTCAGCACAT-1-gPlexA7	COMBAT	G05153	10926	193	unknown	T CD8 Activated CTL	CASSPPRVRSSYEQYF	TRBV28*01	TRBJ2-7*01	CALSELGGGSNYKLTF	TRAV19*01	TRAJ53*01
GAACGGAAGATGAGAG-1-gPlexA2	COMBAT	G05153	10926	193	unknown	T CD8 Activated CTL Cycling	CASSPPRVRSSYEQYF	TRBV28*01	TRBJ2-7*01	CALSELGGGSNYKLTF	TRAV19*01	TRAJ53*01
CATATTCCATGCATGT-1-gPlexA6	COMBAT	G05153	11294	193	unknown	T CD8 Activated CTL	CASSPPRVRSSYEQYF	TRBV28*01	TRBJ2-7*01	CALSELGAGNNRKLIW	TRAV19*01	TRAJ38*01
GAATAAGGTACATCCA-1-gPlexA4	COMBAT	G05153	11294	193	unknown	T CD4 Activated Helper 1 Cycling	CASSPPRVRSSYEQYF	TRBV28*01	TRBJ2-7*01	CALSELGAGNNRKLIW	TRAV19*01	TRAJ38*01
GCGCCAAGTGTGTGCC-1-gPlexG7	COMBAT	S00063	18940	194	ORF3a	T CD4 Helper 0	CASSLPDTQYF	TRBV7-2*01	TRBJ2-3*01	CIVRGYGQNFVF	TRAV26-1*01	TRAJ26*01
AACACGTCATACGCTA-1-gPlexA5	COMBAT	S00056	11374	194	ORF3a	T CD4 Activated Helper 1 Cycling	CASSLPDTQYF	TRBV7-2*01	TRBJ2-3*01	CIVRGYGQNFVF	TRAV26-1*01	TRAJ26*01
ATCATGGCAGGTCTCG-1-gPlexA5	COMBAT	U00515	11402	195	NSP3	T CD8 Activated CTL	CASSDRGPVDEQYF	TRBV27*01	TRBJ2-7*01	CALASNTGKLIF	TRAV9-2*01	TRAJ37*01
TCATTACTCGAGAGCA-1-gPlexJ7	COMBAT	S00124	20838	195	NSP3	T CD8 Activated CTL Cycling	CASSDRGPYEQYF	TRBV27*01	TRBJ2-7*01	CALSSNTGKLIF	TRAV9-2*01	TRAJ37*01
GGTATTGCAGGTCGTC-1-gPlexA5	COMBAT	U00515	11489	196	ORF3a	T CD4 Activated CTL	CASSLGTDTQYF	TRBV12-3*01	TRBJ2-3*01	CALSDGGGATNKLIF	TRAV9-2*01	TRAJ32*01
GGTGCGTAGGTGTTAA-271	Ren	P-S042	9410	196	ORF3a	T CD4 Helper 0	CASSLGTDTQYF	TRBV12-3*01	TRBJ2-3*01	CALSDSGGATNKLIF	TRAV9-2*01	TRAJ32*01
CACCACTCATTTCACT-1-gPlexA3	COMBAT	N00027	11048	197	unknown	T CD8 Activated CTL Cycling	CASSMSRYNEQFF	TRBV19*01	TRBJ2-1*01	CALVPTGTASKLTF	TRAV9-2*01	TRAJ44*01
TCTATTGTCAAGAAGT-1-gPlexA5	COMBAT	N00027	11514	197	unknown	T CD8 Activated CTL Cycling	CASSVARYNEQFF	TRBV19*01	TRBJ2-1*01	CALINTGTASKLTF	TRAV9-2*01	TRAJ44*01
CCAATCCGTCGAACAG-1-gPlexA7	COMBAT	N00027	11514	197	unknown	T CD8 Activated CTL Cycling	CASSVARYNEQFF	TRBV19*01	TRBJ2-1*01	CALINTGTASKLTF	TRAV9-2*01	TRAJ44*01
BGCV10_CAGCCGATCACTGGGC-1	Stephenson	CV0160	1726	198	unknown	T CD4 Helper 0	CASSIGAGLAETQYF	TRBV19*01	TRBJ2-5*01	CAEAAGNKLTF	TRAV25*01	TRAJ17*01
CATGGCGAGTCATGCT-1-gPlexA6	COMBAT	S00056	11581	198	unknown	T CD4 Activated Helper 1 Cycling	CASSIGAGLAETQYF	TRBV19*01	TRBJ2-5*01	CAEAAGNKLTF	TRAV25*01	TRAJ17*01
GCTTGAAAGAGTACCG-1-gPlexA6	COMBAT	G05064	11641	199	unknown	T Reg Activated Cycling	CASSQAGVGGRVNEKLFF	TRBV3-1*01	TRBJ1-4*01	CAASDTGNQFYF	TRAV29/DV5*01	TRAJ49*01
TCGGGACAGTTGTCGT-274	Ren	P-S044	9593	199	unknown	T CD4 Helper 0	CASSQAGTGGYVNEKLFF	TRBV3-1*01	TRBJ1-4*01	CAASDTGNQFYF	TRAV29/DV5*01	TRAJ49*01
CAACCAAAGTACATGA-1-gPlexA7	COMBAT	S00043	11737	200	unknown	T CD4 Activated Helper 1 Cycling	CASTLGRSTGELFF	TRBV12-4*01	TRBJ2-2*01	CALSDLGDYKLSF	TRAV9-2*01	TRAJ20*01
AAGGAGCTCGACGGAA-1-gPlexA5	COMBAT	S00043	11378	200	unknown	T CD4 Activated CTL	CASSSGRATGELFF	TRBV12-4*01	TRBJ2-2*01	CALSDLGDYKLSF	TRAV9-2*01	TRAJ20*01
CTACCCACAGCATGAG-1-gPlexA7	COMBAT	S00056	11771	201	unknown	T CD4 Activated Helper 1 Cycling	CASSWGTGDNQPQHF	TRBV7-8*01	TRBJ1-5*01	CAVGGNTNAGKSTF	TRAV8-4*01	TRAJ27*01
CTACATTTCATCACCC-1-gPlexA7	COMBAT	S00056	11770	201	unknown	T CD4 Activated Helper 1 Cycling	CASSPGTGDNQPQHF	TRBV7-8*01	TRBJ1-5*01	CAVSGNTNAGKSTF	TRAV8-4*01	TRAJ27*01
GTACTTTTCACATGCA-1-gPlexJ5	COMBAT	S00033	20658	202	unknown	T CD4 Activated Helper 1 Cycling	CASSQGNRANTEAFF	TRBV14*01	TRBJ1-1*01	CAASGTYKYIF	TRAV21*01	TRAJ40*01
TCTCTAAGTTCAGCGC-1-gPlexA7	COMBAT	S00043	11830	202	unknown	T CD4 Activated Helper 1 Cycling	CASSQGNRANTEAFF	TRBV14*01	TRBJ1-1*01	CAVTGTYKYIF	TRAV21*01	TRAJ40*01
AGCCTAACAGCGAACA-1-gPlexB1	COMBAT	S00104	11878	203	unknown	T CD4 Activated Helper 1 Cycling	CASDGTGGFGYTF	TRBV6-1*01	TRBJ1-2*01	CAGLNYGGSQGNLIF	TRAV35*01	TRAJ42*01
GAAGCAGTCCTATTCA-16_2-adaptive	Liu	HGR0000042	10602	203	unknown	T CD4 Helper 0	CASSGTGGLYGYTF	TRBV6-1*01	TRBJ1-2*01	CAALNYGGSQGNLIF	TRAV35*01	TRAJ42*01
TTGGAACCATCAGTCA-1-gPlexG5	COMBAT	S00049	18725	204	ORF3a	T CD4 Activated Helper 1 Cycling	CASSYYNEQFF	TRBV6-5*01	TRBJ2-1*01	CIVRVAGGTSYGKLTF	TRAV26-1*01	TRAJ52*01
GATCGCGCAACACCCG-1-gPlexB1	COMBAT	S00033	11962	204	ORF3a	T CD4 Activated Helper 1 Cycling	CASSFYNEQFF	TRBV6-5*01	TRBJ2-1*01	CIVRVAGGTSYGKLTF	TRAV26-1*01	TRAJ52*01
GCGGGTTGTTCCACAA-1-gPlexB1	COMBAT	S00078	11977	205	NSP3	T CD8 Activated CTL Cycling	CASTDRGGTDTQYF	TRBV27*01	TRBJ2-3*01	CAVSGANNLFF	TRAV1-2*01	TRAJ36*01
GCATGCGAGCGCTTAT-1-gPlexB2	COMBAT	S00078	11977	205	NSP3	T CD8 Activated CTL Cycling	CASTDRGGTDTQYF	TRBV27*01	TRBJ2-3*01	CAVSGANNLFF	TRAV1-2*01	TRAJ36*01
TGCCCATCAGTCAGAG-1-gPlexH4	COMBAT	S00126	19658	205	NSP3	T CD8 Activated CTL Cycling	CASSDRGITDTQYF	TRBV27*01	TRBJ2-3*01	CAVSGANNLFF	TRAV1-2*01	TRAJ36*01
AGCCTAACATCACGAT-1-gPlexB3	COMBAT	S00078	11977	205	NSP3	T CD8 Activated CTL Cycling	CASTDRGGTDTQYF	TRBV27*01	TRBJ2-3*01	CAVSGANNLFF	TRAV1-2*01	TRAJ36*01
CGATGGCTCTATCGCC-1-gPlexB3	COMBAT	S00078	11977	205	NSP3	T CD8 Activated CTL	CASTDRGGTDTQYF	TRBV27*01	TRBJ2-3*01	CAVSGANNLFF	TRAV1-2*01	TRAJ36*01
AGTTGGTAGTCGTACT-1-gPlexA4	COMBAT	S00005	11224	206	unknown	T CD8 Activated CTL Cycling	CASSTGDRGRSDTQYF	TRBV5-1*01	TRBJ2-3*01	CAVFTSGTYKYIF	TRAV2*01	TRAJ40*01
GACCTGGTCCGTTGTC-1-gPlexB4	COMBAT	S00034	11999	206	unknown	T CD4 Activated Helper 1 Cycling	CASSQGDRGRADTQYF	TRBV5-1*01	TRBJ2-3*01	CAVFTSGTYKYIF	TRAV2*01	TRAJ40*01
GAGGTGATCTGATTCT-1-gPlexB4	COMBAT	S00034	11999	206	unknown	T Reg Activated Cycling	CASSQGDRGRADTQYF	TRBV5-1*01	TRBJ2-3*01	CAVFTSGTYKYIF	TRAV2*01	TRAJ40*01
GGTGCGTAGCACCGCT-1-gPlexA5	COMBAT	S00005	11224	206	unknown	T CD4 Activated Helper 1 Cycling	CASSTGDRGRSDTQYF	TRBV5-1*01	TRBJ2-3*01	CAVFTSGTYKYIF	TRAV2*01	TRAJ40*01
GTCTCGTTCAGGATCT-1-gPlexB1	COMBAT	S00034	11999	206	unknown	T CD4 Activated Helper 1 Cycling	CASSQGDRGRADTQYF	TRBV5-1*01	TRBJ2-3*01	CAVFTSGTYKYIF	TRAV2*01	TRAJ40*01
AGAGTGGCACGAGAGT-1-gPlexB2	COMBAT	S00034	11999	206	unknown	T Reg Activated Cycling	CASSQGDRGRADTQYF	TRBV5-1*01	TRBJ2-3*01	CAVFTSGTYKYIF	TRAV2*01	TRAJ40*01
TGACTAGCATATGAGA-1-gPlexB1	COMBAT	S00033	12025	207	unknown	T CD4 Activated Helper 1 Cycling	CASSFGGSYGYTF	TRBV12-4*01	TRBJ1-2*01	CGGAGNNRKLIW	TRAV25*01	TRAJ38*01
TCTCATACAAAGCGGT-1-gPlexE4	COMBAT	S00033	16026	207	unknown	T CD4 Activated CTL	CASSFGGAYGYTF	TRBV12-4*01	TRBJ1-2*01	CGGTGNNRKLIW	TRAV25*01	TRAJ38*01
CTTCTCTGTAACGACG-1-gPlexB6	COMBAT	N00018	12903	208	unknown	T CD4 Activated Helper 1 Cycling	CASRGTLGNQPQHF	TRBV6-2*01	TRBJ1-5*01	CAASDGATNKLIF	TRAV29/DV5*01	TRAJ32*01
AGCTCCTTCGTTGCCT-1-gPlexB3	COMBAT	N00018	12266	208	unknown	T CD4 Activated Helper 1 Cycling	CASRPTLGNQPQHF	TRBV6-2*01	TRBJ1-5*01	CAASDGATNKLIF	TRAV29/DV5*01	TRAJ32*01
CAAGAAACACTTCGAA-1-gPlexB3	COMBAT	S00034	12287	209	unknown	T CD4 Activated Helper 1 Cycling	CASSLVGGLLETQYF	TRBV11-2*01	TRBJ2-5*01	CALTNTGNQFYF	TRAV9-2*01	TRAJ49*01
GCTGCAGCACAACGTT-1-gPlexE6	COMBAT	S00033	16286	209	unknown	T CD4 Activated Helper 1 Cycling	CASSLTGGLVDTQYF	TRBV11-2*01	TRBJ2-3*01	CARTNTGNQFYF	TRAV9-2*01	TRAJ49*01
AGGCCACTCGCCCTTA-1-gPlexE5	COMBAT	S00033	16068	210	NSP4	T Reg Activated Cycling	CASSLDRNTEAFF	TRBV7-2*01	TRBJ1-1*01	CAVTGSSNTGKLIF	TRAV8-1*01	TRAJ37*01
CAGCATAGTCACTGGC-1-gPlexB3	COMBAT	S00033	12301	210	NSP4	T Reg Activated Cycling	CASSLDRNTEAFF	TRBV7-2*01	TRBJ1-1*01	CAASGSSNTGKLIF	TRAV8-1*01	TRAJ37*01
AGCGTCGTCCTCAACC-1-gPlexB6	COMBAT	S00033	12301	210	NSP4	T CD4 Activated Helper 1 Cycling	CASSLDRNTEAFF	TRBV7-2*01	TRBJ1-1*01	CAASGSSNTGKLIF	TRAV8-1*01	TRAJ37*01
CTGTTTAGTATAATGG-1-gPlexJ5	COMBAT	S00033	11993	211	unknown	T CD8 Activated CTL Cycling	CASSYPPSSSYEQYF	TRBV6-2*01	TRBJ2-7*01	CASMNRDDKIIF	TRAV38-2/DV8*01	TRAJ30*01
GTTAAGCTCGCCAGCA-1-gPlexB7	COMBAT	S00033	12558	211	unknown	T CD8 Activated CTL	CASSYPPSQSYEQYF	TRBV6-2*01	TRBJ2-7*01	CATLNRDDKIIF	TRAV38-2/DV8*01	TRAJ30*01
GGGATGACATTGGGCC-1-gPlexB4	COMBAT	S00033	12558	211	unknown	T CD8 Activated CTL Cycling	CASSYPPSQSYEQYF	TRBV6-2*01	TRBJ2-7*01	CATLNRDDKIIF	TRAV38-2/DV8*01	TRAJ30*01
GTATCTTAGGAATTAC-1-gPlexB1	COMBAT	S00033	11993	211	unknown	T CD8 Activated CTL Cycling	CASSYPPSSSYEQYF	TRBV6-2*01	TRBJ2-7*01	CASMNRDDKIIF	TRAV38-2/DV8*01	TRAJ30*01
GACTACACAAGACACG-1-gPlexJ3	COMBAT	S00033	11993	211	unknown	T CD8 EM	CASSYPPSSSYEQYF	TRBV6-2*01	TRBJ2-7*01	CASMNRDDKIIF	TRAV38-2/DV8*01	TRAJ30*01
CAGCTAAAGAGACTTA-1-gPlexB2	COMBAT	S00033	11993	211	unknown	T CD8 Activated CTL Cycling	CASSYPPSSSYEQYF	TRBV6-2*01	TRBJ2-7*01	CASMNRDDKIIF	TRAV38-2/DV8*01	TRAJ30*01
CGATGTAGTAAGTGTA-215	Ren	P-M039	8665	212	unknown	T CD8 Activated CTL Cycling	CSANRDRGSGSPLHF	TRBV20-1*01	TRBJ1-6*01	CAVPTGGGNKLTF	TRAV1-2*01	TRAJ10*01
TGCTGCTAGTACGATA-1-gPlexB4	COMBAT	S00034	12601	212	unknown	T CD4 Activated CTL	CSARRDRGAGTPLHF	TRBV20-1*01	TRBJ1-6*01	CAVPTGGGNKLTF	TRAV1-2*01	TRAJ10*01
ATTGGACAGATATGGT-1-gPlexB5	COMBAT	S00104	12672	213	unknown	T CD4 Activated Helper 1 Cycling	CASSLLDTEAFF	TRBV18*01	TRBJ1-1*01	CAVSAGGTSYGKLTF	TRAV21*01	TRAJ52*01
CTCGTCAGTTCAACCA-1-gPlexB6	COMBAT	S00104	12894	213	unknown	T CD4 Helper 0	CASSQLDTEAFF	TRBV18*01	TRBJ1-1*01	CAVGAGGTSYGKLTF	TRAV21*01	TRAJ52*01
GCGCCAACAGTCGATT-1-gPlexB1	COMBAT	S00033	11974	214	unknown	T CD8 Activated CTL Cycling	CASSLEAGGDEKLFF	TRBV11-2*01	TRBJ1-4*01	CALSGGYQKVTF	TRAV19*01	TRAJ13*01
CCGTGGAAGGACAGCT-1-gPlexB5	COMBAT	G05164	12691	214	unknown	T CD8 EM	CASSLEAGGDEKLFF	TRBV11-2*01	TRBJ1-4*01	CALSGGYQKVTF	TRAV19*01	TRAJ13*01
TTCTTAGTCCTACAGA-1-gPlexB6	COMBAT	S00119	12799	215	unknown	T CD8 Activated CTL	CASSQVASGLGNTIYF	TRBV14*01	TRBJ1-3*01	CAAIPTSGTYKYIF	TRAV12-2*01	TRAJ40*01
AATCCAGAGGACCACA-1-gPlexB6	COMBAT	S00119	12799	215	unknown	T CD8 EMRA	CASSQVASGLGNTIYF	TRBV14*01	TRBJ1-3*01	CAAIPTSGTYKYIF	TRAV12-2*01	TRAJ40*01
CTGCGGAAGGTGATAT-1-gPlexB6	COMBAT	S00027	12899	215	unknown	NK	CASSQVASGLGNTIYF	TRBV14*01	TRBJ1-3*01	CAAIPTSGTYKYIF	TRAV12-2*01	TRAJ40*01
TGGCTGGTCCACGTGG-1-gPlexB5	COMBAT	S00119	12799	215	unknown	T CD8 Activated CTL Cycling	CASSQVASGLGNTIYF	TRBV14*01	TRBJ1-3*01	CAAIPTSGTYKYIF	TRAV12-2*01	TRAJ40*01
ACATACGTCATGCTCC-MH9143423	Stephenson	MH9143423	1504	216	NSP3	T CD4 Naive	CASSLVRGYEQFF	TRBV7-8*01	TRBJ2-1*01	CAALNTNAGKSTF	TRAV13-1*01	TRAJ27*01
GCTTGAACAGCCTTGG-1-gPlexB7	COMBAT	S00119	13114	216	NSP3	T Reg Activated Cycling	CASSQVRGYEQYF	TRBV7-8*01	TRBJ2-7*01	CAALNTNAGKSTF	TRAV13-1*01	TRAJ27*01
TACCTTAAGGTAGCCA-1-gPlexB7	COMBAT	S00078	13140	217	unknown	T CD8 Activated CTL Cycling	CASSYPRQGSSYNEQFF	TRBV6-5*01	TRBJ2-1*01	CALSGIQGAQKLVF	TRAV9-2*01	TRAJ54*01
TTAACTCGTCCATCCT-1-gPlexF6	COMBAT	S00060	16806	217	unknown	T CD8 Activated CTL Cycling	CASSYPRQGSSYNEQFF	TRBV6-5*01	TRBJ2-1*01	CALSGIQGAQKLVF	TRAV9-2*01	TRAJ54*01
CATGGCGGTAGAGTGC-1-gPlexF2	COMBAT	S00060	16806	217	unknown	T CD8 Activated CTL Cycling	CASSYPRQGSSYNEQFF	TRBV6-5*01	TRBJ2-1*01	CALSGIQGAQKLVF	TRAV9-2*01	TRAJ54*01
CGGGTCATCCACGCAG-1-gPlexH6	COMBAT	S00069	19919	218	unknown	T CD8 Activated CTL Cycling	CASSLGRGRHQPQHF	TRBV12-4*01	TRBJ1-5*01	CAIEGFQKLVF	TRAV14/DV4*01	TRAJ8*01
TTTGGTTCACTCTGTC-1-gPlexB7	COMBAT	S00034	13180	218	unknown	T CD8 Activated CTL	CASSLRTGRHQPQHF	TRBV12-4*01	TRBJ1-5*01	CATEGFQKLVF	TRAV14/DV4*01	TRAJ8*01
CATGCCTTCCGTAGGC-1-gPlexC5	COMBAT	S00042	14124	219	ORF3a	T CD8 Activated CTL	CASSLGTDTQYF	TRBV27*01	TRBJ2-3*01	CAMRDWELTGGGNKLTF	TRAV14/DV4*01	TRAJ10*01
CACAGTATCGATGAGG-1-gPlexC1	COMBAT	S00020	13244	219	ORF3a	T CD8 Activated CTL	CASSLGTDTQYF	TRBV27*01	TRBJ2-3*01	CAMRDWELTGGGNKLTF	TRAV14/DV4*01	TRAJ10*01
GGCGTGTTCTCTAGGA-1-gPlexC2	COMBAT	S00042	13574	220	NSP3	T CD8 Activated CTL	CASSIRGPQETQYF	TRBV27*01	TRBJ2-5*01	CAGQGNGNQFYF	TRAV35*01	TRAJ49*01
CV001_KM9294105-CV001_KM9294121_CTTGGCTCATTACCTT-1	Yoshida	AP1	2672	220	NSP3	T CD8 CTL	CASSSRGPQETQYF	TRBV27*01	TRBJ2-5*01	CAGQGNGNQFYF	TRAV35*01	TRAJ49*01
TCGTACCTCGAGAGCA-1-gPlexF2	COMBAT	S00113	16474	221	NSP3	T CD8 Activated CTL	CASSSRDGKETQYF	TRBV27*01	TRBJ2-5*01	CALSGWGSGNTPLVF	TRAV19*01	TRAJ29*01
ATTTCTGGTTCCCTTG-1-gPlexF5	COMBAT	S00113	16474	221	NSP3	T CD8 Activated CTL	CASSSRDGKETQYF	TRBV27*01	TRBJ2-5*01	CALSGWGSGNTPLVF	TRAV19*01	TRAJ29*01
CGTCACTAGACACGAC-1-gPlexF5	COMBAT	S00113	16474	221	NSP3	T CD8 Activated CTL	CASSSRDGKETQYF	TRBV27*01	TRBJ2-5*01	CALSGWGSGNTPLVF	TRAV19*01	TRAJ29*01
AACTTTCGTGTGCGTC-1-gPlexF6	COMBAT	S00113	16474	221	NSP3	T CD8 Activated CTL	CASSSRDGKETQYF	TRBV27*01	TRBJ2-5*01	CALSGWGSGNTPLVF	TRAV19*01	TRAJ29*01
AGTGGGATCTTAGCCC-1-gPlexF1	COMBAT	S00113	16474	221	NSP3	T CD8 Activated CTL	CASSSRDGKETQYF	TRBV27*01	TRBJ2-5*01	CALSGWGSGNTPLVF	TRAV19*01	TRAJ29*01
AGATCTGGTGTCAATC-1-gPlexF6	COMBAT	S00113	16474	221	NSP3	T CD8 Activated CTL	CASSSRDGKETQYF	TRBV27*01	TRBJ2-5*01	CALSGWGSGNTPLVF	TRAV19*01	TRAJ29*01
TACTTGTAGAGTCGGT-1-gPlexF4	COMBAT	S00113	16474	221	NSP3	T CD8 Activated CTL	CASSSRDGKETQYF	TRBV27*01	TRBJ2-5*01	CALSGWGSGNTPLVF	TRAV19*01	TRAJ29*01
CTCGTACGTAAATGTG-1-gPlexF5	COMBAT	S00113	16474	221	NSP3	T CD8 Activated CTL	CASSSRDGKETQYF	TRBV27*01	TRBJ2-5*01	CALSGWGSGNTPLVF	TRAV19*01	TRAJ29*01
ACGGAGAAGTGGACGT-1-gPlexF6	COMBAT	S00113	16474	221	NSP3	T CD8 Activated CTL	CASSSRDGKETQYF	TRBV27*01	TRBJ2-5*01	CALSGWGSGNTPLVF	TRAV19*01	TRAJ29*01
GAATGAACACAGATTC-1-gPlexF5	COMBAT	S00113	16474	221	NSP3	T CD8 Activated CTL	CASSSRDGKETQYF	TRBV27*01	TRBJ2-5*01	CALSGWGSGNTPLVF	TRAV19*01	TRAJ29*01
GTGCATACAGATGGCA-1-gPlexF5	COMBAT	S00113	16474	221	NSP3	T CD8 Activated CTL Cycling	CASSSRDGKETQYF	TRBV27*01	TRBJ2-5*01	CALSGWGSGNTPLVF	TRAV19*01	TRAJ29*01
TAAGTGCCACTGTCGG-1-gPlexF2	COMBAT	S00113	16474	221	NSP3	T CD8 Activated CTL	CASSSRDGKETQYF	TRBV27*01	TRBJ2-5*01	CALSGWGSGNTPLVF	TRAV19*01	TRAJ29*01
TACTCGCTCTCCTATA-1-gPlexF5	COMBAT	S00113	16474	221	NSP3	T CD8 Activated CTL	CASSSRDGKETQYF	TRBV27*01	TRBJ2-5*01	CALSGWGSGNTPLVF	TRAV19*01	TRAJ29*01
TCTATTGAGCAGACTG-1-gPlexF5	COMBAT	S00113	16474	221	NSP3	T CD8 Activated CTL	CASSSRDGKETQYF	TRBV27*01	TRBJ2-5*01	CALSGWGSGNTPLVF	TRAV19*01	TRAJ29*01
CTACGTCTCATCATTC-1-gPlexF5	COMBAT	S00113	16474	221	NSP3	T CD8 Activated CTL Cycling	CASSSRDGKETQYF	TRBV27*01	TRBJ2-5*01	CALSGWGSGNTPLVF	TRAV19*01	TRAJ29*01
AACCGCGCAGATCGGA-1-gPlexF1	COMBAT	S00113	16474	221	NSP3	T CD8 Activated CTL	CASSSRDGKETQYF	TRBV27*01	TRBJ2-5*01	CALSGWGSGNTPLVF	TRAV19*01	TRAJ29*01
TAAGTGCTCTCAAGTG-1-gPlexF7	COMBAT	S00113	16474	221	NSP3	T CD8 Activated CTL	CASSSRDGKETQYF	TRBV27*01	TRBJ2-5*01	CALSGWGSGNTPLVF	TRAV19*01	TRAJ29*01
CGTAGGCCAGTACACT-1-gPlexF1	COMBAT	S00113	16474	221	NSP3	T CD8 Activated CTL	CASSSRDGKETQYF	TRBV27*01	TRBJ2-5*01	CALSGWGSGNTPLVF	TRAV19*01	TRAJ29*01
AAAGATGCAATAGAGT-1-gPlexF7	COMBAT	S00113	16474	221	NSP3	T CD8 EMRA	CASSSRDGKETQYF	TRBV27*01	TRBJ2-5*01	CALSGWGSGNTPLVF	TRAV19*01	TRAJ29*01
CGTAGCGCACATTAGC-1-gPlexF1	COMBAT	S00113	16474	221	NSP3	T CD8 Activated CTL	CASSSRDGKETQYF	TRBV27*01	TRBJ2-5*01	CALSGWGSGNTPLVF	TRAV19*01	TRAJ29*01
CTAGTGATCTTCCTTC-1-gPlexF3	COMBAT	S00113	16474	221	NSP3	T CD8 Activated CTL	CASSSRDGKETQYF	TRBV27*01	TRBJ2-5*01	CALSGWGSGNTPLVF	TRAV19*01	TRAJ29*01
AGATCTGGTGCACGAA-1-gPlexF7	COMBAT	S00113	16474	221	NSP3	T CD8 Activated CTL	CASSSRDGKETQYF	TRBV27*01	TRBJ2-5*01	CALSGWGSGNTPLVF	TRAV19*01	TRAJ29*01
ATTGGACAGAGAACAG-1-gPlexC5	COMBAT	S00042	13679	221	NSP3	T CD8 Activated CTL Cycling	CASSPRDGKETQYF	TRBV27*01	TRBJ2-5*01	CALSDYGSGNTPLVF	TRAV19*01	TRAJ29*01
CTACGTCTCCAACCAA-1-gPlexF2	COMBAT	S00113	16474	221	NSP3	T CD8 CTL	CASSSRDGKETQYF	TRBV27*01	TRBJ2-5*01	CALSGWGSGNTPLVF	TRAV19*01	TRAJ29*01
CAACCAATCTTAGCCC-1-gPlexF7	COMBAT	S00113	16474	221	NSP3	T CD8 Activated CTL	CASSSRDGKETQYF	TRBV27*01	TRBJ2-5*01	CALSGWGSGNTPLVF	TRAV19*01	TRAJ29*01
CCCAGTTTCACGAAGG-1-gPlexF2	COMBAT	S00113	16474	221	NSP3	T CD8 Activated CTL	CASSSRDGKETQYF	TRBV27*01	TRBJ2-5*01	CALSGWGSGNTPLVF	TRAV19*01	TRAJ29*01
GTGTGCGAGGAGTACC-1-gPlexF3	COMBAT	S00113	16474	221	NSP3	T CD8 Activated CTL Cycling	CASSSRDGKETQYF	TRBV27*01	TRBJ2-5*01	CALSGWGSGNTPLVF	TRAV19*01	TRAJ29*01
CTTAACTTCACAGGCC-1-gPlexF2	COMBAT	S00113	16474	221	NSP3	T CD8 Activated CTL	CASSSRDGKETQYF	TRBV27*01	TRBJ2-5*01	CALSGWGSGNTPLVF	TRAV19*01	TRAJ29*01
ATCTACTCAGCCTATA-1-gPlexF4	COMBAT	S00113	16474	221	NSP3	T CD8 Activated CTL	CASSSRDGKETQYF	TRBV27*01	TRBJ2-5*01	CALSGWGSGNTPLVF	TRAV19*01	TRAJ29*01
CTTGGCTTCCGTAGGC-1-gPlexF7	COMBAT	S00113	16474	221	NSP3	T CD8 Activated CTL	CASSSRDGKETQYF	TRBV27*01	TRBJ2-5*01	CALSGWGSGNTPLVF	TRAV19*01	TRAJ29*01
GTTCTCGAGTAACCCT-1-gPlexF3	COMBAT	S00113	16474	221	NSP3	T CD8 Activated CTL Cycling	CASSSRDGKETQYF	TRBV27*01	TRBJ2-5*01	CALSGWGSGNTPLVF	TRAV19*01	TRAJ29*01
CAACCTCGTGAACCTT-1-gPlexF2	COMBAT	S00113	16474	221	NSP3	T CD8 Activated CTL	CASSSRDGKETQYF	TRBV27*01	TRBJ2-5*01	CALSGWGSGNTPLVF	TRAV19*01	TRAJ29*01
TTGTAGGCAGCGTCCA-1-gPlexF1	COMBAT	S00113	16474	221	NSP3	T CD8 Activated CTL	CASSSRDGKETQYF	TRBV27*01	TRBJ2-5*01	CALSGWGSGNTPLVF	TRAV19*01	TRAJ29*01
ATTATCCCATCGATTG-1-gPlexF2	COMBAT	S00113	16474	221	NSP3	T CD8 Activated CTL	CASSSRDGKETQYF	TRBV27*01	TRBJ2-5*01	CALSGWGSGNTPLVF	TRAV19*01	TRAJ29*01
ACTGCTCAGATGTCGG-1-gPlexF4	COMBAT	S00113	16474	221	NSP3	T CD8 Activated CTL Cycling	CASSSRDGKETQYF	TRBV27*01	TRBJ2-5*01	CALSGWGSGNTPLVF	TRAV19*01	TRAJ29*01
TTCTCCTCACCCATTC-1-gPlexF7	COMBAT	S00113	16474	221	NSP3	T CD8 Activated CTL	CASSSRDGKETQYF	TRBV27*01	TRBJ2-5*01	CALSGWGSGNTPLVF	TRAV19*01	TRAJ29*01
TGCCAAACACTTGGAT-1-gPlexF7	COMBAT	S00113	16474	221	NSP3	T CD8 Activated CTL	CASSSRDGKETQYF	TRBV27*01	TRBJ2-5*01	CALSGWGSGNTPLVF	TRAV19*01	TRAJ29*01
ACTGAGTTCCTCATTA-1-gPlexF5	COMBAT	S00113	16474	221	NSP3	T CD8 Activated CTL	CASSSRDGKETQYF	TRBV27*01	TRBJ2-5*01	CALSGWGSGNTPLVF	TRAV19*01	TRAJ29*01
CTACCCAAGAAACCAT-1-gPlexF7	COMBAT	S00113	16474	221	NSP3	T CD8 Activated CTL	CASSSRDGKETQYF	TRBV27*01	TRBJ2-5*01	CALSGWGSGNTPLVF	TRAV19*01	TRAJ29*01
TTCGAAGTCTTCATGT-1-gPlexF6	COMBAT	S00113	16474	221	NSP3	T CD8 Activated CTL	CASSSRDGKETQYF	TRBV27*01	TRBJ2-5*01	CALSGWGSGNTPLVF	TRAV19*01	TRAJ29*01
ACGATACTCCTCCTAG-1-gPlexF7	COMBAT	S00113	16474	221	NSP3	T CD8 CTL	CASSSRDGKETQYF	TRBV27*01	TRBJ2-5*01	CALSGWGSGNTPLVF	TRAV19*01	TRAJ29*01
TCGTACCCAGGGCATA-1-gPlexF6	COMBAT	S00113	16474	221	NSP3	T CD8 Activated CTL	CASSSRDGKETQYF	TRBV27*01	TRBJ2-5*01	CALSGWGSGNTPLVF	TRAV19*01	TRAJ29*01
GTCACGGAGCGATTCT-1-gPlexF4	COMBAT	S00113	16474	221	NSP3	T CD8 Activated CTL	CASSSRDGKETQYF	TRBV27*01	TRBJ2-5*01	CALSGWGSGNTPLVF	TRAV19*01	TRAJ29*01
GTATTCTTCAGCCTAA-1-gPlexF4	COMBAT	S00113	16474	221	NSP3	T CD8 Activated CTL	CASSSRDGKETQYF	TRBV27*01	TRBJ2-5*01	CALSGWGSGNTPLVF	TRAV19*01	TRAJ29*01
GGTGCGTGTTAGAACA-1-gPlexF4	COMBAT	S00113	16474	221	NSP3	T CD8 Activated CTL Cycling	CASSSRDGKETQYF	TRBV27*01	TRBJ2-5*01	CALSGWGSGNTPLVF	TRAV19*01	TRAJ29*01
ATCACGAGTTCCCTTG-1-gPlexC3	COMBAT	S00042	13679	221	NSP3	T CD8 Activated CTL Cycling	CASSPRDGKETQYF	TRBV27*01	TRBJ2-5*01	CALSDYGSGNTPLVF	TRAV19*01	TRAJ29*01
CTACATTGTGCCTGTG-1-gPlexF6	COMBAT	S00113	16474	221	NSP3	T CD8 Activated CTL	CASSSRDGKETQYF	TRBV27*01	TRBJ2-5*01	CALSGWGSGNTPLVF	TRAV19*01	TRAJ29*01
GGGCATCGTATAAACG-1-gPlexF4	COMBAT	S00113	16474	221	NSP3	T CD8 Activated CTL Cycling	CASSSRDGKETQYF	TRBV27*01	TRBJ2-5*01	CALSGWGSGNTPLVF	TRAV19*01	TRAJ29*01
GATTCAGGTCCGAACC-1-gPlexF6	COMBAT	S00113	16474	221	NSP3	T CD8 Activated CTL	CASSSRDGKETQYF	TRBV27*01	TRBJ2-5*01	CALSGWGSGNTPLVF	TRAV19*01	TRAJ29*01
TGCCCATAGTATGACA-1-gPlexF6	COMBAT	S00113	16474	221	NSP3	T CD8 Activated CTL	CASSSRDGKETQYF	TRBV27*01	TRBJ2-5*01	CALSGWGSGNTPLVF	TRAV19*01	TRAJ29*01
GTCTCGTCACGGATAG-1-gPlexF7	COMBAT	S00113	16474	221	NSP3	T CD8 Activated CTL	CASSSRDGKETQYF	TRBV27*01	TRBJ2-5*01	CALSGWGSGNTPLVF	TRAV19*01	TRAJ29*01
TCGTAGAGTAGCGCAA-1-gPlexF3	COMBAT	S00113	16474	221	NSP3	T CD8 Activated CTL Cycling	CASSSRDGKETQYF	TRBV27*01	TRBJ2-5*01	CALSGWGSGNTPLVF	TRAV19*01	TRAJ29*01
GCGACCACAAGCCGCT-1-gPlexF1	COMBAT	S00113	16474	221	NSP3	T CD8 Activated CTL	CASSSRDGKETQYF	TRBV27*01	TRBJ2-5*01	CALSGWGSGNTPLVF	TRAV19*01	TRAJ29*01
GAGTCCGTCCACGAAT-1-gPlexF2	COMBAT	S00113	16474	221	NSP3	T CD8 Activated CTL	CASSSRDGKETQYF	TRBV27*01	TRBJ2-5*01	CALSGWGSGNTPLVF	TRAV19*01	TRAJ29*01
GCGAGAAAGATCTGAA-1-gPlexF4	COMBAT	S00113	16474	221	NSP3	T CD8 Activated CTL	CASSSRDGKETQYF	TRBV27*01	TRBJ2-5*01	CALSGWGSGNTPLVF	TRAV19*01	TRAJ29*01
GTGGGTCGTCCGAATT-1-gPlexF6	COMBAT	S00113	16474	221	NSP3	T CD8 Activated CTL	CASSSRDGKETQYF	TRBV27*01	TRBJ2-5*01	CALSGWGSGNTPLVF	TRAV19*01	TRAJ29*01
ATGTGTGGTAGCGTCC-1-gPlexF3	COMBAT	S00113	16474	221	NSP3	T CD8 Activated CTL Cycling	CASSSRDGKETQYF	TRBV27*01	TRBJ2-5*01	CALSGWGSGNTPLVF	TRAV19*01	TRAJ29*01
CGTCCATCAGCCTTGG-1-gPlexC7	COMBAT	N00032	14546	222	unknown	T CD8 Activated CTL Cycling	CASSLGLTGIYGYTF	TRBV7-2*01	TRBJ1-2*01	CAASAGDSWGKLQF	TRAV29/DV5*01	TRAJ24*01
GTCCTCACAGCTGTGC-1-gPlexC3	COMBAT	N00032	13787	222	unknown	T CD4 Activated Helper 1 Cycling	CASSLGMTGNYGYTF	TRBV7-2*01	TRBJ1-2*01	CAASAGDSWGKLQF	TRAV29/DV5*01	TRAJ24*01
GTCGTAATCAATACCG-1-gPlexC3	COMBAT	S00042	13788	223	NSP3	T CD8 Activated CTL Cycling	CASSSSHPSTDTQYF	TRBV27*01	TRBJ2-3*01	CAGFSGGYNKLIF	TRAV21*01	TRAJ4*01
CACATAGGTCATGCCG-25	Ren	P-S055	4290	223	NSP3	T CD8 Activated CTL	CASSFSHPSTDTQYF	TRBV27*01	TRBJ2-3*01	CAIFSGGYNKLIF	TRAV21*01	TRAJ4*01
ACGTCAAAGCACCGTC-1-gPlexC1	COMBAT	S00042	13209	224	unknown	T Reg Activated Cycling	CASSPQRGGTGELFF	TRBV18*01	TRBJ2-2*01	CAGQPNAGGTSYGKLTF	TRAV35*01	TRAJ52*01
TGAGCATGTTTAGGAA-1-gPlexC3	COMBAT	S00042	13824	224	unknown	T CD4 Activated Helper 1 Cycling	CASSPQRGGTGELFF	TRBV18*01	TRBJ2-2*01	CAGQGNAGGTSYGKLTF	TRAV35*01	TRAJ52*01
ACCGTAATCGACAGCC-1-gPlexC5	COMBAT	G05061	13833	225	unknown	T CD8 Activated CTL	CASSASGPHGDTQYF	TRBV27*01	TRBJ2-3*01	CALSGSGNQFYF	TRAV9-2*01	TRAJ49*01
AGAATAGTCTTTCCTC-1-gPlexC4	COMBAT	G05061	13833	225	unknown	T CD8 Activated CTL	CASSASGPHGDTQYF	TRBV27*01	TRBJ2-3*01	CALSGSGNQFYF	TRAV9-2*01	TRAJ49*01
TTTGCGCCAGTCAGCC-1-gPlexC5	COMBAT	G05061	13833	225	unknown	T CD8 Activated CTL	CASSASGPHGDTQYF	TRBV27*01	TRBJ2-3*01	CALSGSGNQFYF	TRAV9-2*01	TRAJ49*01
CTCGGAGCATGGTCTA-1-gPlexD3	COMBAT	S00068	14969	225	unknown	T CD8 Activated CTL Cycling	CASSETGPYGETQYF	TRBV27*01	TRBJ2-5*01	CALSGSGNQFYF	TRAV9-2*01	TRAJ49*01
ATCCACCAGGCAATTA-1-gPlexC7	COMBAT	G05061	13833	225	unknown	T CD8 CTL	CASSASGPHGDTQYF	TRBV27*01	TRBJ2-3*01	CALSGSGNQFYF	TRAV9-2*01	TRAJ49*01
TGTGGTAGTCCTAGCG-1-gPlexC3	COMBAT	G05061	13833	225	unknown	T CD8 Activated CTL	CASSASGPHGDTQYF	TRBV27*01	TRBJ2-3*01	CALSGSGNQFYF	TRAV9-2*01	TRAJ49*01
ATTGGACAGATCACGG-1-gPlexG1	COMBAT	S00106	17944	226	unknown	T CD8 Activated CTL	CASSLTPGQTPTGELFF	TRBV5-6*01	TRBJ2-2*01	CAASAGSNYQLIW	TRAV29/DV5*01	TRAJ33*01
TAAACCGCACCCAGTG-1-gPlexG5	COMBAT	S00106	17944	226	unknown	T CD8 Activated CTL	CASSLTPGQTPTGELFF	TRBV5-6*01	TRBJ2-2*01	CAASAGSNYQLIW	TRAV29/DV5*01	TRAJ33*01
ACTTGTTTCCCATTTA-1-gPlexC4	COMBAT	S00020	13868	226	unknown	T CD8 Activated CTL Cycling	CASSLTPGQGVTGELFF	TRBV5-6*01	TRBJ2-2*01	CAASAGSNYQLIW	TRAV29/DV5*01	TRAJ33*01
TGGTTAGGTTATGCGT-1-gPlexC5	COMBAT	S00020	13955	227	unknown	T CD8 Activated CTL	CASSPGTEPLF	TRBV7-9*01	TRBJ1-2*01	CAASKDDKIIF	TRAV13-1*01	TRAJ30*01
CTCGGAGAGTGGCACA-1-gPlexC4	COMBAT	S00020	13955	227	unknown	T CD8 Activated CTL Cycling	CASSPGTEPLF	TRBV7-9*01	TRBJ1-2*01	CAASKDDKIIF	TRAV13-1*01	TRAJ30*01
CATCAAGTCTCGGACG-1-gPlexC7	COMBAT	S00020	13955	227	unknown	T CD8 Activated CTL	CASSPGTEPLF	TRBV7-9*01	TRBJ1-2*01	CAASKDDKIIF	TRAV13-1*01	TRAJ30*01
AGTAGTCTCTTCGGTC-1-gPlexC2	COMBAT	S00020	13463	227	unknown	T CD8 Activated CTL Cycling	CASSPGTAPLF	TRBV7-9*01	TRBJ2-7*01	CAASLDDKIIF	TRAV13-1*01	TRAJ30*01
GCACTCTAGGGCACTA-116	Ren	P-M079	6949	228	unknown	T CD8 Activated CTL	CASSQGGFHEQYF	TRBV3-1*01	TRBJ2-7*01	CAYRSARYGGSQGNLIF	TRAV38-2/DV8*01	TRAJ42*01
GACAGAGGTTGCTCCT-1-gPlexC4	COMBAT	S00129	13978	228	unknown	T CD8 Activated CTL Cycling	CASSQGGFHEQYF	TRBV3-1*01	TRBJ2-7*01	CAYRSAVYGGSQGNLIF	TRAV38-2/DV8*01	TRAJ42*01
COV19_CH11286513+COV19_CH11408323_GTGTGCGGTTATTCTC-1	Challenge	participant_2	1314	229	unknown	T CD8 Activated CTL	CASRWNREANTEAFF	TRBV12-4*01	TRBJ1-1*01	CAGRGSQGNLIF	TRAV29/DV5*01	TRAJ42*01
GTTTCTAGTCCGTTAA-1-gPlexC4	COMBAT	S00020	14016	229	unknown	T CD8 Activated CTL	CASRWGRIANTEAFF	TRBV12-4*01	TRBJ1-1*01	CAARGSQGNLIF	TRAV29/DV5*01	TRAJ42*01
TTTACTGAGTAACCCT-1-gPlexC6	COMBAT	S00129	14454	230	ORF3a	T CD8 Activated CTL Cycling	CASSIGTGVSYEQYF	TRBV19*01	TRBJ2-7*01	CAVGGNARLMF	TRAV8-3*01	TRAJ31*01
AGGCCGTTCGGATGTT-1-gPlexC6	COMBAT	S00129	14295	230	ORF3a	T CD4 Activated CTL	CASSLGTGISYEQYF	TRBV19*01	TRBJ2-7*01	CAVAANARLMF	TRAV8-3*01	TRAJ31*01
TAAGAGACAAGCGAGT-1-gPlexF6	COMBAT	S00113	17679	231	unknown	T CD8 Activated CTL	CSVIGADYEQYF	TRBV20-1*01	TRBJ2-7*01	CAASVGRGSTLGRLYF	TRAV29/DV5*01	TRAJ18*01
TGCGTGGCAGATCCAT-1-gPlexC6	COMBAT	S00020	14432	231	unknown	T CD8 Activated CTL Cycling	CSALGQDYEQYF	TRBV20-1*01	TRBJ2-7*01	CAASEGRGSTLGRLYF	TRAV29/DV5*01	TRAJ18*01
ACGATACCATGTTCCC-1-gPlexC7	COMBAT	S00020	14476	232	unknown	T CD8 Activated CTL Cycling	CASAHRGPTDTQYF	TRBV27*01	TRBJ2-3*01	CALSGSGNQFYF	TRAV9-2*01	TRAJ49*01
CCTAGCTCAATAGCAA-1-gPlexG3	COMBAT	S00049	18339	232	unknown	T CD8 Activated CTL Cycling	CASSHRGPADTQYF	TRBV27*01	TRBJ2-3*01	CALSASGNQFYF	TRAV9-2*01	TRAJ49*01
ATAAGAGGTCAGTGGA-1-gPlexC7	COMBAT	S00020	14494	233	NSP15	T CD8 Activated CTL	CASSEGYSNQPQHF	TRBV19*01	TRBJ1-5*01	CAVIHSNNARLMF	TRAV21*01	TRAJ31*01
TACACGACAAGCTGGA-1-gPlexB7	COMBAT	S00078	11877	233	NSP15	T CD8 Activated CTL Cycling	CATSLGYSNQPQHF	TRBV19*01	TRBJ1-5*01	CAVIGANNARLMF	TRAV21*01	TRAJ31*01
AGCATACGTTTCCACC-1-gPlexB1	COMBAT	S00078	11877	233	NSP15	T CD8 Activated CTL	CATSLGYSNQPQHF	TRBV19*01	TRBJ1-5*01	CAVIGANNARLMF	TRAV21*01	TRAJ31*01
GAATGAACATGAGCGA-1-gPlexC7	COMBAT	S00042	14564	234	NSP3	T CD8 Activated CTL Cycling	CASSPTDSNQPQHF	TRBV27*01	TRBJ1-5*01	CAMRDSYRDDKIIF	TRAV14/DV4*01	TRAJ30*01
TACGGATAGCAATATG-1-gPlexC1	COMBAT	S00020	13373	234	NSP3	T CD8 Activated CTL Cycling	CASSPTDSNQPQHF	TRBV27*01	TRBJ1-5*01	CAMRDSNRDDKIIF	TRAV14/DV4*01	TRAJ30*01
GGGCATCAGTCCCACG-1-gPlexC6	COMBAT	S00020	13656	235	unknown	T CD8 Activated CTL Cycling	CASSQDSEYEQYF	TRBV28*01	TRBJ2-7*01	CAVNTGFQKLVF	TRAV21*01	TRAJ8*01
ACGATGTGTAGAGCTG-1-gPlexC3	COMBAT	S00020	13656	235	unknown	T CD8 Activated CTL	CASSQDSEYEQYF	TRBV28*01	TRBJ2-7*01	CAVNTGFQKLVF	TRAV21*01	TRAJ8*01
GCCTCTACATAGTAAG-1-gPlexC7	COMBAT	S00020	14575	235	unknown	T CD8 Activated CTL	CASSPDREYEQYF	TRBV28*01	TRBJ2-7*01	CAVNTGFQKLVF	TRAV21*01	TRAJ8*01
GTAGGCCTCTGCGACG-283	Ren	P-S053	10325	236	unknown	T CD4 Helper 0	CASRETGATNEKLFF	TRBV2*01	TRBJ1-4*01	CATRAAGNKLTF	TRAV17*01	TRAJ17*01
GTGCAGCCAGACAAAT-1-gPlexC7	COMBAT	S00129	14597	236	unknown	T CD4 Activated Helper 1 Cycling	CASRETGATNEKLFF	TRBV2*01	TRBJ1-4*01	CATRAAGNKLTF	TRAV17*01	TRAJ17*01
CTCCTAGGTTTGTTTC-1-gPlexD3	COMBAT	S00041	14694	237	unknown	T CD8 Activated CTL Cycling	CASKDSNQPQHF	TRBV19*01	TRBJ1-5*01	CAVRERDYKLSF	TRAV1-2*01	TRAJ20*01
CATGACAAGCCCAGCT-1-gPlexD1	COMBAT	S00041	14694	237	unknown	T CD8 EM	CASKDSNQPQHF	TRBV19*01	TRBJ1-5*01	CAVRERDYKLSF	TRAV1-2*01	TRAJ20*01
CATCGGGCACCACGTG-1-gPlexD6	COMBAT	S00041	15282	237	unknown	T CD8 Activated CTL Cycling	CAAKGGNQPQHF	TRBV19*01	TRBJ1-5*01	CAVRERDYKLSF	TRAV1-2*01	TRAJ20*01
ACGATACCATGCAACT-1-gPlexD3	COMBAT	S00041	14694	237	unknown	T CD8 Activated CTL Cycling	CASKDSNQPQHF	TRBV19*01	TRBJ1-5*01	CAVRERDYKLSF	TRAV1-2*01	TRAJ20*01
CGACCTTAGAAAGTGG-1-gPlexD7	COMBAT	S00041	14694	237	unknown	T CD8 EM	CASKDSNQPQHF	TRBV19*01	TRBJ1-5*01	CAVRERDYKLSF	TRAV1-2*01	TRAJ20*01
TTTGCGCTCTTCGAGA-1-gPlexD1	COMBAT	S00041	14694	237	unknown	T CD8 Activated CTL Cycling	CASKDSNQPQHF	TRBV19*01	TRBJ1-5*01	CAVRERDYKLSF	TRAV1-2*01	TRAJ20*01
GTGTGCGAGGTCGGAT-1-gPlexD3	COMBAT	S00041	14694	237	unknown	T CD8 Activated CTL Cycling	CASKDSNQPQHF	TRBV19*01	TRBJ1-5*01	CAVRERDYKLSF	TRAV1-2*01	TRAJ20*01
GCATGATCAAGTAATG-1-gPlexD6	COMBAT	S00041	14694	237	unknown	T CD8 Activated CTL Cycling	CASKDSNQPQHF	TRBV19*01	TRBJ1-5*01	CAVRERDYKLSF	TRAV1-2*01	TRAJ20*01
GGTGCGTGTAATCACC-1-gPlexB6	COMBAT	S00033	12943	238	unknown	T CD4 Activated CTL	CASSESGDNYGYTF	TRBV25-1*01	TRBJ1-2*01	CAVKDSSYKLIF	TRAV21*01	TRAJ12*01
ACGAGGAAGATCCGAG-1-gPlexD2	COMBAT	S00048	14785	238	unknown	T CD4 Activated Helper 1 Cycling	CASSESGDNYGYTF	TRBV25-1*01	TRBJ1-2*01	CAVKDSSYKLIF	TRAV21*01	TRAJ12*01
AGGGAGTAGGCCATAG-1-gPlexD2	COMBAT	S00068	14800	239	S	T CD4 Activated CTL	CATSDPRTGDNQPQHF	TRBV24-1*01	TRBJ1-5*01	CVVNMRSSNTGKLIF	TRAV12-1*01	TRAJ37*01
GATCAGTCACCCATTC-1-gPlexJ1	COMBAT	S00124	20181	239	S	T Reg Activated Cycling	CATSDPRTGDNQPQHF	TRBV24-1*01	TRBJ1-5*01	CVVNRRSSNTGKLIF	TRAV12-1*01	TRAJ37*01
CTCGGGAAGCAATATG-1-gPlexD2	COMBAT	S00068	14829	240	unknown	T CD8 Activated CTL Cycling	CASSLSGGVVNEQYF	TRBV28*01	TRBJ2-7*01	CALSTNTDKLIF	TRAV9-2*01	TRAJ34*01
CCGTTCAGTAGGCATG-1-gPlexB6	COMBAT	S00078	12874	240	unknown	T CD8 Activated CTL Cycling	CASSLTGGVVHEQYF	TRBV28*01	TRBJ2-7*01	CALSANTDKLIF	TRAV9-2*01	TRAJ34*01
CV001_KM9166638-CV001_KM9166646_ACGGCCAGTTATGCGT-1	Yoshida	AP9	3033	241	unknown	T CD8 EM	CAISVGNEQFF	TRBV10-3*01	TRBJ2-1*01	CAEPLNTGNQFYF	TRAV13-2*01	TRAJ49*01
ATTGGACTCTCTGAGA-1-gPlexD3	COMBAT	S00007	14934	241	unknown	T CD8 Activated CTL Cycling	CAISVGNEQFF	TRBV10-3*01	TRBJ2-1*01	CAEPLNTGNQFYF	TRAV13-2*01	TRAJ49*01
CTACACCGTACTTCTT-1-gPlexD1	COMBAT	S00109	14713	242	unknown	T CD4 Activated Helper 1 Cycling	CASSLSGTAQKLFF	TRBV28*01	TRBJ2-1*01	CALSGGSGNTGKLIF	TRAV9-2*01	TRAJ37*01
CGTCCATCAATAGAGT-1-gPlexD3	COMBAT	S00109	14959	242	unknown	T CD4 Activated CTL	CASSLAGVAQKLFF	TRBV28*01	TRBJ1-4*01	CALSGGSGNTGKLIF	TRAV9-2*01	TRAJ37*01
TCTCTAACACATTTCT-1-gPlexF4	COMBAT	S00113	17301	243	S	T CD8 Activated CTL Cycling	CASSLLGSYEQYF	TRBV5-6*01	TRBJ2-7*01	CAASGGGGSNYKLTF	TRAV29/DV5*01	TRAJ53*01
GGCTCGATCTGTCTCG-1-gPlexF4	COMBAT	S00113	17301	243	S	T CD8 Activated CTL	CASSLLGSYEQYF	TRBV5-6*01	TRBJ2-7*01	CAASGGGGSNYKLTF	TRAV29/DV5*01	TRAJ53*01
GGGCACTCATCGATTG-1-gPlexD3	COMBAT	S00068	15001	243	S	T CD8 Activated CTL Cycling	CASSLIGSYEQYF	TRBV5-6*01	TRBJ2-7*01	CAASGGGGSNYKLTF	TRAV29/DV5*01	TRAJ53*01
CGTAGGCCAGTTTACG-1-gPlexD4	COMBAT	S00068	15001	243	S	T CD8 Activated CTL Cycling	CASSLIGSYEQYF	TRBV5-6*01	TRBJ2-7*01	CAASGGGGSNYKLTF	TRAV29/DV5*01	TRAJ53*01
CAGCTGGAGTGAACAT-1-gPlexD5	COMBAT	S00068	15164	244	unknown	T CD8 Activated CTL Cycling	CASSSRRDRVFGEQFF	TRBV5-1*01	TRBJ2-1*01	CAVILDSNYQLIW	TRAV8-1*01	TRAJ33*01
CTGCGGATCCTTAATC-1-gPlexD7	COMBAT	G05078	15428	244	unknown	T CD8 Activated CTL	CASSSRRDRVFVEQFF	TRBV5-1*01	TRBJ2-1*01	CAVNVDSNYQLIW	TRAV8-1*01	TRAJ33*01
AGCAGCCAGAAGAAGC-1-gPlexC7	COMBAT	S00039	14485	245	unknown	T CD4 Activated Helper 1 Cycling	CASSYPGTGVNEQFF	TRBV6-5*01	TRBJ2-1*01	CAESNQGGKLIF	TRAV5*01	TRAJ23*01
GATCGTAGTGACTCAT-1-gPlexD5	COMBAT	S00048	15197	245	unknown	T CD4 Activated Helper 1 Cycling	CASSYPGTGVNEQFF	TRBV6-5*01	TRBJ2-1*01	CAESNQGGKLIF	TRAV5*01	TRAJ23*01
CGTCAGGAGGCGCTCT-1-gPlexC4	COMBAT	S00058	13943	246	unknown	T CD8 EM	CASSWDKAYEQYF	TRBV5-1*01	TRBJ2-7*01	CGTERGGSNYKLTF	TRAV30*01	TRAJ53*01
GGCTCGAAGATGGCGT-1-gPlexD7	COMBAT	G05078	15446	246	unknown	T CD8 Activated CTL	CASSWDKSYEQYF	TRBV5-1*01	TRBJ2-7*01	CGTESGGSNYKLTF	TRAV30*01	TRAJ53*01
TAGAGCTAGCCAACAG-92	Ren	P-M066	5500	247	unknown	T CD4 Helper 0	CSAGLAGTDTQYF	TRBV20-1*01	TRBJ2-3*01	CAENINFGNEKLTF	TRAV13-2*01	TRAJ48*01
TCCACACCAATGAAAC-1-gPlexE3	COMBAT	S00003	15871	247	unknown	T CD4 Activated Helper 1 Cycling	CSAGLLGTDTQYF	TRBV20-1*01	TRBJ2-3*01	CAENINFGNEKLTF	TRAV13-2*01	TRAJ48*01
GGCTGGTAGAGACTTA-1-gPlexE4	COMBAT	N00047	15993	248	unknown	Monocyte CD14+	CASTRQGAYGYTF	TRBV6-5*01	TRBJ1-2*01	CAVGADNNARLMF	TRAV8-4*01	TRAJ31*01
TTTATGCAGTGGTAAT-1-gPlexE3	COMBAT	N00047	15887	248	unknown	Monocyte CD14+	CASTRQGAYGYTF	TRBV6-5*01	TRBJ1-2*01	CAVGADNNARLMF	TRAV8-3*01	TRAJ31*01
AGACGTTGTGTTCTTT-1-gPlexE4	COMBAT	G05171	15904	249	unknown	T CD4 Helper 0	CAINGDSSTDTQYF	TRBV10-3*01	TRBJ2-3*01	CAVRISGGYNKLIF	TRAV8-4*01	TRAJ4*01
TGGGAAGGTCGAGTTT-1-gPlexB6	COMBAT	G05164	12981	249	unknown	T CD4 Activated Helper 1 Cycling	CAIIGDAPTDTQYF	TRBV10-3*01	TRBJ2-3*01	CAVRISGGYNKLIF	TRAV8-4*01	TRAJ4*01
GGGAGATTCCTGCAGG-1-gPlexE4	COMBAT	S00064	15996	250	ORF10	T CD8 Activated CTL Cycling	CASSPSYEQYF	TRBV6-2*01	TRBJ2-7*01	CAGLPGGGNKLTF	TRAV13-1*01	TRAJ10*01
TGGCTGGCATGTAGTC-1-gPlexE1	COMBAT	S00064	15620	250	ORF10	T CD8 Activated CTL Cycling	CASSYSYEQYF	TRBV6-2*01	TRBJ2-7*01	CAALPGGNNRLAF	TRAV13-1*01	TRAJ7*01
CCACGGACAGGTGCCT-1-gPlexE5	COMBAT	S00097	16087	251	unknown	T Reg Activated Cycling	CASSVSPYNEQFF	TRBV9*01	TRBJ2-1*01	CILRKNYGGSQGNLIF	TRAV26-2*01	TRAJ42*01
GACCAATAGGGATCTG-1-gPlexE3	COMBAT	S00097	15826	251	unknown	T Reg Activated Cycling	CASSVTVYNEQFF	TRBV9*01	TRBJ2-1*01	CILRRNYGGSQGNLIF	TRAV26-2*01	TRAJ42*01
GTTTCTAAGGTAGCCA-1-gPlexE5	COMBAT	N00047	16163	252	unknown	T CD8 Activated CTL	CATSTGKSYEQYF	TRBV15*01	TRBJ2-7*01	CADLSGGYNKLIF	TRAV5*01	TRAJ4*01
GTTAAGCAGCGCCTTG-1-gPlexE5	COMBAT	N00047	16161	252	unknown	T CD8 Activated CTL	CATSTGTDYEQYF	TRBV15*01	TRBJ2-7*01	CADLSGGYNKLIF	TRAV5*01	TRAJ4*01
GCGGGTTAGCCAGGAT-1-gPlexC5	COMBAT	S00042	14185	253	NSP3	T CD8 Activated CTL Cycling	CASSWDSSNQPQHF	TRBV27*01	TRBJ1-5*01	CALNTGNQFYF	TRAV13-1*01	TRAJ49*01
CCTTCCCTCCTCCTAG-1-gPlexE6	COMBAT	S00097	16254	253	NSP3	T CD8 Activated CTL	CASSPDSSNQPQHF	TRBV27*01	TRBJ1-5*01	CAVNTGNQFYF	TRAV13-1*01	TRAJ49*01
GACCAATGTTAGTGGG-1-gPlexE6	COMBAT	S00033	16277	254	ORF7b	T CD4 Activated Helper 1 Cycling	CASSLEGSTDTQYF	TRBV7-9*01	TRBJ2-3*01	CAVMFSSGSARQLTF	TRAV12-2*01	TRAJ22*01
ATGGGAGCACTCTGTC-278	Ren	P-S048	9691	254	ORF7b	T CD8 Activated CTL Cycling	CASSLVGSTDTQYF	TRBV7-9*01	TRBJ2-3*01	CAVMTSSGSARQLTF	TRAV12-2*01	TRAJ22*01
ACAGCCGGTCAATGTC-1-gPlexE7	COMBAT	S00097	16348	255	NSP3	T CD8 Activated CTL Cycling	CASSLRSSQETQYF	TRBV27*01	TRBJ2-5*01	CAQGGTGNQFYF	TRAV9-2*01	TRAJ49*01
CGCCAAGTCGTGGTCG-1-gPlexC2	COMBAT	S00042	13510	255	NSP3	T CD8 Activated CTL Cycling	CASSSRSALETQYF	TRBV27*01	TRBJ2-5*01	CALGGTGNQFYF	TRAV9-2*01	TRAJ49*01
GCGCAACTCATATCGG-1-gPlexF2	COMBAT	S00060	16504	256	NSP3	T CD8 Activated CTL	CASSLEDEKLFF	TRBV11-1*01	TRBJ1-4*01	CAASEGTGNQFYF	TRAV29/DV5*01	TRAJ49*01
CAGCAGCCAGGAATCG-1-gPlexF3	COMBAT	S00060	16504	256	NSP3	T CD8 Activated CTL Cycling	CASSLEDEKLFF	TRBV11-1*01	TRBJ1-4*01	CAASEGTGNQFYF	TRAV29/DV5*01	TRAJ49*01
GACGGCTAGGACTGGT-1-gPlexF2	COMBAT	S00060	16504	256	NSP3	T CD8 Activated CTL Cycling	CASSLEDEKLFF	TRBV11-1*01	TRBJ1-4*01	CAASEGTGNQFYF	TRAV29/DV5*01	TRAJ49*01
CAGCCGAGTGTCTGAT-1-gPlexF1	COMBAT	S00060	16504	256	NSP3	T CD8 Activated CTL Cycling	CASSLEDEKLFF	TRBV11-1*01	TRBJ1-4*01	CAASEGTGNQFYF	TRAV29/DV5*01	TRAJ49*01
CATCGGGGTCGGCTCA-1-gPlexF3	COMBAT	S00060	16504	256	NSP3	T CD8 Activated CTL Cycling	CASSLEDEKLFF	TRBV11-1*01	TRBJ1-4*01	CAASEGTGNQFYF	TRAV29/DV5*01	TRAJ49*01
TAGCCGGCATGTAGTC-1-gPlexF4	COMBAT	S00060	16504	256	NSP3	T CD8 Activated CTL	CASSLEDEKLFF	TRBV11-1*01	TRBJ1-4*01	CAASEGTGNQFYF	TRAV29/DV5*01	TRAJ49*01
AAAGCAATCAAGGCTT-1-gPlexF3	COMBAT	S00060	16504	256	NSP3	T CD8 Activated CTL Cycling	CASSLEDEKLFF	TRBV11-1*01	TRBJ1-4*01	CAASEGTGNQFYF	TRAV29/DV5*01	TRAJ49*01
TTAGGACTCGCATGAT-1-gPlexF4	COMBAT	S00060	16504	256	NSP3	T CD8 Activated CTL Cycling	CASSLEDEKLFF	TRBV11-1*01	TRBJ1-4*01	CAASEGTGNQFYF	TRAV29/DV5*01	TRAJ49*01
TAGCCGGTCGCTTAGA-1-gPlexF4	COMBAT	S00060	16504	256	NSP3	T CD8 Activated CTL	CASSLEDEKLFF	TRBV11-1*01	TRBJ1-4*01	CAASEGTGNQFYF	TRAV29/DV5*01	TRAJ49*01
CCTACACCAAGAGTCG-1-gPlexF1	COMBAT	S00060	16504	256	NSP3	T CD8 Activated CTL Cycling	CASSLEDEKLFF	TRBV11-1*01	TRBJ1-4*01	CAASEGTGNQFYF	TRAV29/DV5*01	TRAJ49*01
TCGAGGCTCAACTCTT-1-gPlexF4	COMBAT	S00060	16504	256	NSP3	T CD8 Activated CTL Cycling	CASSLEDEKLFF	TRBV11-1*01	TRBJ1-4*01	CAASEGTGNQFYF	TRAV29/DV5*01	TRAJ49*01
AGCTCCTCAACCGCCA-1-gPlexF1	COMBAT	S00060	16504	256	NSP3	T CD8 Activated CTL Cycling	CASSLEDEKLFF	TRBV11-1*01	TRBJ1-4*01	CAASEGTGNQFYF	TRAV29/DV5*01	TRAJ49*01
AGATTGCGTGCAGGTA-1-gPlexF1	COMBAT	S00060	16504	256	NSP3	T CD8 Activated CTL Cycling	CASSLEDEKLFF	TRBV11-1*01	TRBJ1-4*01	CAASEGTGNQFYF	TRAV29/DV5*01	TRAJ49*01
TCACGAATCTCTGTCG-1-gPlexF2	COMBAT	S00060	16504	256	NSP3	T CD8 Activated CTL	CASSLEDEKLFF	TRBV11-1*01	TRBJ1-4*01	CAASEGTGNQFYF	TRAV29/DV5*01	TRAJ49*01
AGACGTTGTGACTACT-1-gPlexF1	COMBAT	S00060	16504	256	NSP3	T CD8 Activated CTL Cycling	CASSLEDEKLFF	TRBV11-1*01	TRBJ1-4*01	CAASEGTGNQFYF	TRAV29/DV5*01	TRAJ49*01
TTTGCGCTCATAGCAC-1-gPlexF2	COMBAT	S00060	16504	256	NSP3	T CD8 Activated CTL Cycling	CASSLEDEKLFF	TRBV11-1*01	TRBJ1-4*01	CAASEGTGNQFYF	TRAV29/DV5*01	TRAJ49*01
GTGGGTCCACCAGGTC-1-gPlexF2	COMBAT	S00060	16504	256	NSP3	T CD8 Activated CTL	CASSLEDEKLFF	TRBV11-1*01	TRBJ1-4*01	CAASEGTGNQFYF	TRAV29/DV5*01	TRAJ49*01
CCAGCGACATAGGATA-1-gPlexF3	COMBAT	S00060	16504	256	NSP3	T CD8 Activated CTL	CASSLEDEKLFF	TRBV11-1*01	TRBJ1-4*01	CAASEGTGNQFYF	TRAV29/DV5*01	TRAJ49*01
CCGGGATTCCAAGTAC-1-gPlexF3	COMBAT	S00060	16504	256	NSP3	T CD8 Activated CTL	CASSLEDEKLFF	TRBV11-1*01	TRBJ1-4*01	CAASEGTGNQFYF	TRAV29/DV5*01	TRAJ49*01
CCTACCATCATGTCCC-1-gPlexF4	COMBAT	S00060	16504	256	NSP3	T CD8 Activated CTL	CASSLEDEKLFF	TRBV11-1*01	TRBJ1-4*01	CAASEGTGNQFYF	TRAV29/DV5*01	TRAJ49*01
CGAATGTCAAGAAGAG-1-gPlexF4	COMBAT	S00060	16504	256	NSP3	T CD8 Activated CTL Cycling	CASSLEDEKLFF	TRBV11-1*01	TRBJ1-4*01	CAASEGTGNQFYF	TRAV29/DV5*01	TRAJ49*01
CGTAGGCGTTATGCGT-1-gPlexF4	COMBAT	S00060	16504	256	NSP3	T CD8 Activated CTL	CASSLEDEKLFF	TRBV11-1*01	TRBJ1-4*01	CAASEGTGNQFYF	TRAV29/DV5*01	TRAJ49*01
GTATTCTAGCCAGTTT-1-gPlexF1	COMBAT	S00060	16504	256	NSP3	T CD8 Activated CTL	CASSLEDEKLFF	TRBV11-1*01	TRBJ1-4*01	CAASEGTGNQFYF	TRAV29/DV5*01	TRAJ49*01
CCACCTACACGGATAG-1-gPlexF4	COMBAT	S00060	16504	256	NSP3	T CD8 Activated CTL Cycling	CASSLEDEKLFF	TRBV11-1*01	TRBJ1-4*01	CAASEGTGNQFYF	TRAV29/DV5*01	TRAJ49*01
CATGACAGTCGAGATG-1-gPlexF4	COMBAT	S00060	16504	256	NSP3	T CD8 Activated CTL Cycling	CASSLEDEKLFF	TRBV11-1*01	TRBJ1-4*01	CAASEGTGNQFYF	TRAV29/DV5*01	TRAJ49*01
CAAGAAATCGCGATCG-1-gPlexF4	COMBAT	S00060	16504	256	NSP3	T CD8 Activated CTL	CASSLEDEKLFF	TRBV11-1*01	TRBJ1-4*01	CAASEGTGNQFYF	TRAV29/DV5*01	TRAJ49*01
CAACCAAAGCATGGCA-1-gPlexF4	COMBAT	S00060	16504	256	NSP3	T CD8 Activated CTL Cycling	CASSLEDEKLFF	TRBV11-1*01	TRBJ1-4*01	CAASEGTGNQFYF	TRAV29/DV5*01	TRAJ49*01
AGCAGCCTCCGTAGTA-1-gPlexF4	COMBAT	S00060	16504	256	NSP3	T CD8 Activated CTL Cycling	CASSLEDEKLFF	TRBV11-1*01	TRBJ1-4*01	CAASEGTGNQFYF	TRAV29/DV5*01	TRAJ49*01
AGAGCTTAGGCATGGT-1-gPlexF4	COMBAT	S00060	16504	256	NSP3	T CD8 Activated CTL Cycling	CASSLEDEKLFF	TRBV11-1*01	TRBJ1-4*01	CAASEGTGNQFYF	TRAV29/DV5*01	TRAJ49*01
TTGGCAATCTGTCTCG-1-gPlexF1	COMBAT	S00060	16504	256	NSP3	T CD8 Activated CTL	CASSLEDEKLFF	TRBV11-1*01	TRBJ1-4*01	CAASEGTGNQFYF	TRAV29/DV5*01	TRAJ49*01
ACGGGCTGTGCTGTAT-1-gPlexF2	COMBAT	S00060	16504	256	NSP3	T CD8 Activated CTL Cycling	CASSLEDEKLFF	TRBV11-1*01	TRBJ1-4*01	CAASEGTGNQFYF	TRAV29/DV5*01	TRAJ49*01
CGCGTTTTCACCATAG-1-gPlexF1	COMBAT	S00060	16504	256	NSP3	T CD8 Activated CTL Cycling	CASSLEDEKLFF	TRBV11-1*01	TRBJ1-4*01	CAASEGTGNQFYF	TRAV29/DV5*01	TRAJ49*01
CTTAGGACATCGATTG-1-gPlexF4	COMBAT	S00060	16504	256	NSP3	T CD8 Activated CTL Cycling	CASSLEDEKLFF	TRBV11-1*01	TRBJ1-4*01	CAASEGTGNQFYF	TRAV29/DV5*01	TRAJ49*01
GTCAAGTGTTGTTTGG-1-gPlexF3	COMBAT	S00060	16504	256	NSP3	T CD8 Activated CTL Cycling	CASSLEDEKLFF	TRBV11-1*01	TRBJ1-4*01	CAASEGTGNQFYF	TRAV29/DV5*01	TRAJ49*01
GGCTCGAGTATAGGTA-1-gPlexF1	COMBAT	S00060	16504	256	NSP3	T CD8 Activated CTL Cycling	CASSLEDEKLFF	TRBV11-1*01	TRBJ1-4*01	CAASEGTGNQFYF	TRAV29/DV5*01	TRAJ49*01
GGATGTTGTTGGTTTG-1-gPlexF3	COMBAT	S00060	16504	256	NSP3	T CD8 Activated CTL	CASSLEDEKLFF	TRBV11-1*01	TRBJ1-4*01	CAASEGTGNQFYF	TRAV29/DV5*01	TRAJ49*01
GATCGCGTCATCATTC-1-gPlexF4	COMBAT	S00060	16504	256	NSP3	T CD8 Activated CTL Cycling	CASSLEDEKLFF	TRBV11-1*01	TRBJ1-4*01	CAASEGTGNQFYF	TRAV29/DV5*01	TRAJ49*01
GCGCCAATCTCTTGAT-1-gPlexF3	COMBAT	S00060	16504	256	NSP3	T CD8 Activated CTL Cycling	CASSLEDEKLFF	TRBV11-1*01	TRBJ1-4*01	CAASEGTGNQFYF	TRAV29/DV5*01	TRAJ49*01
GATGCTAAGTGTTGAA-1-gPlexF1	COMBAT	S00060	16504	256	NSP3	T CD8 Activated CTL	CASSLEDEKLFF	TRBV11-1*01	TRBJ1-4*01	CAASEGTGNQFYF	TRAV29/DV5*01	TRAJ49*01
CGTAGCGCAATGGATA-1-gPlexF2	COMBAT	S00060	16504	256	NSP3	T CD8 EMRA	CASSLEDEKLFF	TRBV11-1*01	TRBJ1-4*01	CAASEGTGNQFYF	TRAV29/DV5*01	TRAJ49*01
CTTTGCGGTGTCTGAT-1-gPlexF3	COMBAT	S00060	16504	256	NSP3	T CD8 Activated CTL Cycling	CASSLEDEKLFF	TRBV11-1*01	TRBJ1-4*01	CAASEGTGNQFYF	TRAV29/DV5*01	TRAJ49*01
CGAATGTAGCTAAGAT-1-gPlexF3	COMBAT	S00060	16504	256	NSP3	T CD8 Activated CTL	CASSLEDEKLFF	TRBV11-1*01	TRBJ1-4*01	CAASEGTGNQFYF	TRAV29/DV5*01	TRAJ49*01
CTACATTTCCTAGGGC-1-gPlexF1	COMBAT	S00060	16504	256	NSP3	T CD8 Activated CTL Cycling	CASSLEDEKLFF	TRBV11-1*01	TRBJ1-4*01	CAASEGTGNQFYF	TRAV29/DV5*01	TRAJ49*01
CGGACACAGCGTTCCG-1-gPlexF1	COMBAT	S00060	16504	256	NSP3	T CD8 Activated CTL	CASSLEDEKLFF	TRBV11-1*01	TRBJ1-4*01	CAASEGTGNQFYF	TRAV29/DV5*01	TRAJ49*01
CAACCAAAGTGCAAGC-1-gPlexF2	COMBAT	S00060	16504	256	NSP3	T CD8 Activated CTL Cycling	CASSLEDEKLFF	TRBV11-1*01	TRBJ1-4*01	CAASEGTGNQFYF	TRAV29/DV5*01	TRAJ49*01
AACCATGTCTGGCGTG-1-gPlexF5	COMBAT	S00060	16504	256	NSP3	T CD8 Activated CTL	CASSLEDEKLFF	TRBV11-1*01	TRBJ1-4*01	CAASEGTGNQFYF	TRAV29/DV5*01	TRAJ49*01
GTAGTCATCACAAACC-1-gPlexF3	COMBAT	S00060	16504	256	NSP3	T CD8 Activated CTL	CASSLEDEKLFF	TRBV11-1*01	TRBJ1-4*01	CAASEGTGNQFYF	TRAV29/DV5*01	TRAJ49*01
ACTGTCCCAGCTCCGA-1-gPlexF5	COMBAT	S00060	16504	256	NSP3	T CD8 Activated CTL Cycling	CASSLEDEKLFF	TRBV11-1*01	TRBJ1-4*01	CAASEGTGNQFYF	TRAV29/DV5*01	TRAJ49*01
AGTTGGTGTTCGTTGA-1-gPlexF7	COMBAT	S00060	16504	256	NSP3	T CD8 Activated CTL Cycling	CASSLEDEKLFF	TRBV11-1*01	TRBJ1-4*01	CAASEGTGNQFYF	TRAV29/DV5*01	TRAJ49*01
CAACCAACAAGGACAC-1-gPlexF7	COMBAT	S00060	16504	256	NSP3	T CD8 Activated CTL Cycling	CASSLEDEKLFF	TRBV11-1*01	TRBJ1-4*01	CAASEGTGNQFYF	TRAV29/DV5*01	TRAJ49*01
CACACAAAGTCTCGGC-1-gPlexF7	COMBAT	S00060	16504	256	NSP3	T CD8 Activated CTL Cycling	CASSLEDEKLFF	TRBV11-1*01	TRBJ1-4*01	CAASEGTGNQFYF	TRAV29/DV5*01	TRAJ49*01
ACGGAGAAGCAACGGT-1-gPlexF1	COMBAT	S00060	16504	256	NSP3	T CD8 Activated CTL Cycling	CASSLEDEKLFF	TRBV11-1*01	TRBJ1-4*01	CAASEGTGNQFYF	TRAV29/DV5*01	TRAJ49*01
CCAGCGAAGTACGCCC-1-gPlexF7	COMBAT	S00060	16504	256	NSP3	T CD8 Activated CTL Cycling	CASSLEDEKLFF	TRBV11-1*01	TRBJ1-4*01	CAASEGTGNQFYF	TRAV29/DV5*01	TRAJ49*01
CTTGGCTGTTCAGTAC-1-gPlexF7	COMBAT	S00060	16504	256	NSP3	T CD8 Activated CTL Cycling	CASSLEDEKLFF	TRBV11-1*01	TRBJ1-4*01	CAASEGTGNQFYF	TRAV29/DV5*01	TRAJ49*01
GACGTTATCCGCAGTG-1-gPlexF7	COMBAT	S00060	16504	256	NSP3	T CD8 Activated CTL Cycling	CASSLEDEKLFF	TRBV11-1*01	TRBJ1-4*01	CAASEGTGNQFYF	TRAV29/DV5*01	TRAJ49*01
GAGCAGATCACCACCT-1-gPlexF7	COMBAT	S00060	16504	256	NSP3	T CD8 Activated CTL Cycling	CASSLEDEKLFF	TRBV11-1*01	TRBJ1-4*01	CAASEGTGNQFYF	TRAV29/DV5*01	TRAJ49*01
GCCTCTAAGTACTTGC-1-gPlexF7	COMBAT	S00060	16504	256	NSP3	T CD8 Activated CTL	CASSLEDEKLFF	TRBV11-1*01	TRBJ1-4*01	CAASEGTGNQFYF	TRAV29/DV5*01	TRAJ49*01
GTTCATTCAAGCGCTC-1-gPlexF7	COMBAT	S00060	16504	256	NSP3	T CD8 Activated CTL	CASSLEDEKLFF	TRBV11-1*01	TRBJ1-4*01	CAASEGTGNQFYF	TRAV29/DV5*01	TRAJ49*01
TACGGGCCAAGCCCAC-1-gPlexF7	COMBAT	S00060	16504	256	NSP3	T CD8 Activated CTL	CASSLEDEKLFF	TRBV11-1*01	TRBJ1-4*01	CAASEGTGNQFYF	TRAV29/DV5*01	TRAJ49*01
TATCTCAGTGAACCTT-1-gPlexF7	COMBAT	S00060	16504	256	NSP3	T CD8 Activated CTL Cycling	CASSLEDEKLFF	TRBV11-1*01	TRBJ1-4*01	CAASEGTGNQFYF	TRAV29/DV5*01	TRAJ49*01
TTGCGTCCAGTCCTTC-1-gPlexF7	COMBAT	S00060	16504	256	NSP3	T CD8 Activated CTL	CASSLEDEKLFF	TRBV11-1*01	TRBJ1-4*01	CAASEGTGNQFYF	TRAV29/DV5*01	TRAJ49*01
TTTGCGCCATGCCCGA-1-gPlexF7	COMBAT	S00060	16504	256	NSP3	T CD8 Activated CTL Cycling	CASSLEDEKLFF	TRBV11-1*01	TRBJ1-4*01	CAASEGTGNQFYF	TRAV29/DV5*01	TRAJ49*01
AGGCCACAGCAGCCTC-25	Ren	P-S055	4255	256	NSP3	T CD8 Activated CTL	CASSLEDEKLFF	TRBV11-1*01	TRBJ1-4*01	CAASVGTGNQFYF	TRAV29/DV5*01	TRAJ49*01
AGGGAGTCATCACGTA-25	Ren	P-S055	4255	256	NSP3	T CD8 Activated CTL	CASSLEDEKLFF	TRBV11-1*01	TRBJ1-4*01	CAASVGTGNQFYF	TRAV29/DV5*01	TRAJ49*01
CGTGAGCGTAAGTTCC-25	Ren	P-S055	4255	256	NSP3	T CD8 Activated CTL	CASSLEDEKLFF	TRBV11-1*01	TRBJ1-4*01	CAASVGTGNQFYF	TRAV29/DV5*01	TRAJ49*01
TGATTTCGTTTGACAC-1-gPlexF2	COMBAT	S00060	16504	256	NSP3	T CD8 Activated CTL	CASSLEDEKLFF	TRBV11-1*01	TRBJ1-4*01	CAASEGTGNQFYF	TRAV29/DV5*01	TRAJ49*01
TTTCCTCGTTCCCGAG-25	Ren	P-S055	4255	256	NSP3	T CD8 Activated CTL	CASSLEDEKLFF	TRBV11-1*01	TRBJ1-4*01	CAASVGTGNQFYF	TRAV29/DV5*01	TRAJ49*01
AGTTGGTCATGGTCTA-1-gPlexF7	COMBAT	S00060	16504	256	NSP3	T CD8 Activated CTL Cycling	CASSLEDEKLFF	TRBV11-1*01	TRBJ1-4*01	CAASEGTGNQFYF	TRAV29/DV5*01	TRAJ49*01
ACGCAGCGTAGCTGCC-1-gPlexF7	COMBAT	S00060	16504	256	NSP3	T CD8 Activated CTL Cycling	CASSLEDEKLFF	TRBV11-1*01	TRBJ1-4*01	CAASEGTGNQFYF	TRAV29/DV5*01	TRAJ49*01
CAGGTGCGTCTCCATC-1-gPlexF7	COMBAT	S00060	16504	256	NSP3	T CD8 Activated CTL Cycling	CASSLEDEKLFF	TRBV11-1*01	TRBJ1-4*01	CAASEGTGNQFYF	TRAV29/DV5*01	TRAJ49*01
TACCTTAAGTGTACCT-1-gPlexF6	COMBAT	S00060	16504	256	NSP3	T CD8 Activated CTL	CASSLEDEKLFF	TRBV11-1*01	TRBJ1-4*01	CAASEGTGNQFYF	TRAV29/DV5*01	TRAJ49*01
ATAGACCTCCTAGTGA-1-gPlexF5	COMBAT	S00060	16504	256	NSP3	T CD8 Activated CTL	CASSLEDEKLFF	TRBV11-1*01	TRBJ1-4*01	CAASEGTGNQFYF	TRAV29/DV5*01	TRAJ49*01
GGGAATGCATTGTGCA-1-gPlexF5	COMBAT	S00060	16504	256	NSP3	T CD8 Activated CTL	CASSLEDEKLFF	TRBV11-1*01	TRBJ1-4*01	CAASEGTGNQFYF	TRAV29/DV5*01	TRAJ49*01
GTATCTTTCTTTCCTC-1-gPlexF5	COMBAT	S00060	16504	256	NSP3	T CD8 Activated CTL	CASSLEDEKLFF	TRBV11-1*01	TRBJ1-4*01	CAASEGTGNQFYF	TRAV29/DV5*01	TRAJ49*01
TCGTAGACACTATCTT-1-gPlexF5	COMBAT	S00060	16504	256	NSP3	T CD8 Activated CTL	CASSLEDEKLFF	TRBV11-1*01	TRBJ1-4*01	CAASEGTGNQFYF	TRAV29/DV5*01	TRAJ49*01
CGTGTAAAGACCGGAT-1-gPlexF6	COMBAT	S00060	16504	256	NSP3	T CD8 Activated CTL Cycling	CASSLEDEKLFF	TRBV11-1*01	TRBJ1-4*01	CAASEGTGNQFYF	TRAV29/DV5*01	TRAJ49*01
CGTAGCGGTGGCGAAT-1-gPlexF6	COMBAT	S00060	16504	256	NSP3	T CD8 Activated CTL Cycling	CASSLEDEKLFF	TRBV11-1*01	TRBJ1-4*01	CAASEGTGNQFYF	TRAV29/DV5*01	TRAJ49*01
TACGGATAGTCGCCGT-1-gPlexF6	COMBAT	S00060	16504	256	NSP3	T CD8 Activated CTL Cycling	CASSLEDEKLFF	TRBV11-1*01	TRBJ1-4*01	CAASEGTGNQFYF	TRAV29/DV5*01	TRAJ49*01
CATCGGGGTGTGTGCC-1-gPlexF6	COMBAT	S00060	16504	256	NSP3	T CD8 Activated CTL	CASSLEDEKLFF	TRBV11-1*01	TRBJ1-4*01	CAASEGTGNQFYF	TRAV29/DV5*01	TRAJ49*01
CACACCTCATTCCTCG-1-gPlexF6	COMBAT	S00060	16504	256	NSP3	T CD8 Activated CTL Cycling	CASSLEDEKLFF	TRBV11-1*01	TRBJ1-4*01	CAASEGTGNQFYF	TRAV29/DV5*01	TRAJ49*01
CAAGATCGTGCAGACA-1-gPlexF6	COMBAT	S00060	16504	256	NSP3	T CD8 Activated CTL	CASSLEDEKLFF	TRBV11-1*01	TRBJ1-4*01	CAASEGTGNQFYF	TRAV29/DV5*01	TRAJ49*01
AGCTCCTCAGTTCATG-1-gPlexF6	COMBAT	S00060	16504	256	NSP3	T CD8 Activated CTL	CASSLEDEKLFF	TRBV11-1*01	TRBJ1-4*01	CAASEGTGNQFYF	TRAV29/DV5*01	TRAJ49*01
ACTTTCAAGAGAGCTC-1-gPlexF6	COMBAT	S00060	16504	256	NSP3	T CD8 Activated CTL Cycling	CASSLEDEKLFF	TRBV11-1*01	TRBJ1-4*01	CAASEGTGNQFYF	TRAV29/DV5*01	TRAJ49*01
AGAGTGGGTATATCCG-1-gPlexF6	COMBAT	S00060	16504	256	NSP3	T CD8 Activated CTL Cycling	CASSLEDEKLFF	TRBV11-1*01	TRBJ1-4*01	CAASEGTGNQFYF	TRAV29/DV5*01	TRAJ49*01
GGCGACTAGGCCCGTT-1-gPlexC6	COMBAT	S00020	14377	257	NSP3	T CD8 Activated CTL	CASSDRASNQPQHF	TRBV27*01	TRBJ1-5*01	CALSPGNQFYF	TRAV9-2*01	TRAJ49*01
CAGAATCCAGCCTTGG-1-gPlexF1	COMBAT	S00060	16551	257	NSP3	T CD8 Activated CTL Cycling	CASSDRASNQPQHF	TRBV27*01	TRBJ1-5*01	CALSAGNQFYF	TRAV9-2*01	TRAJ49*01
GAAACTCAGACTTTCG-1-gPlexF1	COMBAT	S00113	16624	258	unknown	T CD4 Activated Helper 1 Cycling	CSARAGGPGETQYF	TRBV20-1*01	TRBJ2-5*01	CALEAGGGNKLTF	TRAV6*01	TRAJ10*01
CATCAGAAGATCGATA-1-gPlexH2	COMBAT	S00114	19231	258	unknown	T CD4 Activated Helper 1 Cycling	CSAREGGPGETQYF	TRBV20-1*01	TRBJ2-5*01	CALEGGGGNKLTF	TRAV6*01	TRAJ10*01
CGCCAAGAGAGTAAGG-1-gPlexF4	COMBAT	S00113	16624	258	unknown	T CD4 Activated Helper 1 Cycling	CSARAGGPGETQYF	TRBV20-1*01	TRBJ2-5*01	CALEAGGGNKLTF	TRAV6*01	TRAJ10*01
CTCATTAAGGATCGCA-1-gPlexF6	COMBAT	S00060	17612	259	NSP3	T CD8 Activated CTL Cycling	CASSPRDTYTEAFF	TRBV27*01	TRBJ1-1*01	CALSEGNDMRF	TRAV19*01	TRAJ43*01
GCGACCAGTCCTCCAT-1-gPlexF1	COMBAT	S00113	16649	259	NSP3	T CD8 Activated CTL	CASSPRDTYTEAFF	TRBV27*01	TRBJ1-1*01	CALSEGDDMRF	TRAV19*01	TRAJ43*01
GTCACGGTCCACGTTC-1-gPlexF6	COMBAT	S00060	17612	259	NSP3	T CD8 Activated CTL	CASSPRDTYTEAFF	TRBV27*01	TRBJ1-1*01	CALSEGNDMRF	TRAV19*01	TRAJ43*01
AGTTGGTGTTACGTCA-133	Ren	P-M028	7273	260	unknown	T CD8 Activated CTL Cycling	CASSLTGTFRGYTF	TRBV27*01	TRBJ1-2*01	CAAGGSQGNLIF	TRAV29/DV5*01	TRAJ42*01
CACACAAGTAGCTTGT-1-gPlexF2	COMBAT	S00050	16787	260	unknown	T CD8 Activated CTL	CASSLTGTFVGYTF	TRBV27*01	TRBJ1-2*01	CATGGSQGNLIF	TRAV29/DV5*01	TRAJ42*01
TTCTTAGAGCGCCTTG-1-gPlexG7	COMBAT	S00106	18829	261	NSP3	T CD8 Activated CTL	CASSLVLDEQYF	TRBV7-9*01	TRBJ2-7*01	CADSNARLMF	TRAV25*01	TRAJ31*01
CGAACATAGCAGCCTC-1-gPlexF5	COMBAT	S00113	16820	261	NSP3	T CD8 Activated CTL	CASTLVRDEQFF	TRBV7-9*01	TRBJ2-1*01	CADNNARLMF	TRAV25*01	TRAJ31*01
CCTCAGTGTCTGGAGA-1-gPlexF2	COMBAT	S00113	16820	261	NSP3	T CD8 Activated CTL	CASTLVRDEQFF	TRBV7-9*01	TRBJ2-1*01	CADNNARLMF	TRAV25*01	TRAJ31*01
AAACCTGCAGCCAGAA-1-gPlexF3	COMBAT	S00113	16820	261	NSP3	T CD8 Activated CTL	CASTLVRDEQFF	TRBV7-9*01	TRBJ2-1*01	CADNNARLMF	TRAV25*01	TRAJ31*01
GGGATGATCCGCGGTA-1-gPlexG6	COMBAT	S00106	18829	261	NSP3	T CD8 Activated CTL	CASSLVLDEQYF	TRBV7-9*01	TRBJ2-7*01	CADSNARLMF	TRAV25*01	TRAJ31*01
GCACATACAAGCGATG-1-gPlexF5	COMBAT	S00113	16820	261	NSP3	T CD8 Activated CTL	CASTLVRDEQFF	TRBV7-9*01	TRBJ2-1*01	CADNNARLMF	TRAV25*01	TRAJ31*01
TCGTACCGTCCGAGTC-1-gPlexF3	COMBAT	S00060	16877	262	NSP3	T CD8 Activated CTL Cycling	CASSLRGVTDTQYF	TRBV27*01	TRBJ2-3*01	CAANAGNMLTF	TRAV1-2*01	TRAJ39*01
AAACGGGGTTCCACGG-1-gPlexF6	COMBAT	S00060	16877	262	NSP3	T CD8 Activated CTL Cycling	CASSLRGVTDTQYF	TRBV27*01	TRBJ2-3*01	CAANAGNMLTF	TRAV1-2*01	TRAJ39*01
GACGCGTGTTACTGAC-1-gPlexF2	COMBAT	S00060	16877	262	NSP3	T CD8 Activated CTL Cycling	CASSLRGVTDTQYF	TRBV27*01	TRBJ2-3*01	CAANAGNMLTF	TRAV1-2*01	TRAJ39*01
CCTTACGAGATCGGGT-1-gPlexC1	COMBAT	S00042	13272	262	NSP3	T CD8 Activated CTL Cycling	CASSHRGVTDTQYF	TRBV27*01	TRBJ2-3*01	CAANAGNMLTF	TRAV1-2*01	TRAJ39*01
GGAATAAGTCTTTCAT-1-gPlexF2	COMBAT	S00113	16899	263	S	T Reg Activated Cycling	CASSLGQNTEAFF	TRBV5-1*01	TRBJ1-1*01	CVVSEDYGQNFVF	TRAV8-2*01	TRAJ26*01
GGGATGAGTGTCAATC-1-gPlexF2	COMBAT	S00113	16899	263	S	T Reg Activated Cycling	CASSLGQNTEAFF	TRBV5-1*01	TRBJ1-1*01	CVVSEDYGQNFVF	TRAV8-2*01	TRAJ26*01
TCAGGTACAAGGTTCT-1-gPlexB4	COMBAT	S00078	12589	263	S	T CD4 Activated Helper 1 Cycling	CASSLGQNTEAFF	TRBV5-1*01	TRBJ1-1*01	CVVSEDYGQNFVF	TRAV8-2*01	TRAJ26*01
AGCTCTCCAATGGACG-1-gPlexF7	COMBAT	S00113	16899	263	S	T CD4 Activated Helper 1 Cycling	CASSLGQNTEAFF	TRBV5-1*01	TRBJ1-1*01	CVVSEDYGQNFVF	TRAV8-2*01	TRAJ26*01
TCGTACCTCTGTGCAA-15	Ren	P-M048	3813	264	unknown	T CD8 Activated CTL	CASSQDWAGMNTEAFF	TRBV4-1*01	TRBJ1-1*01	CAVDVNNDMRF	TRAV39*01	TRAJ43*01
TGCGCAGGTACCTACA-1-gPlexF2	COMBAT	S00060	16918	264	unknown	T CD8 Activated CTL	CASSQDYASMNTEAFF	TRBV4-1*01	TRBJ1-1*01	CAVDFNNDMRF	TRAV39*01	TRAJ43*01
TCAACGACAAGACACG-1-gPlexF2	COMBAT	S00060	16918	264	unknown	T CD8 Activated CTL	CASSQDYASMNTEAFF	TRBV4-1*01	TRBJ1-1*01	CAVDFNNDMRF	TRAV39*01	TRAJ43*01
GTTTCTATCCTAGTGA-1-gPlexF2	COMBAT	S00060	16918	264	unknown	T CD8 Activated CTL	CASSQDYASMNTEAFF	TRBV4-1*01	TRBJ1-1*01	CAVDFNNDMRF	TRAV39*01	TRAJ43*01
AGTGAGGAGCTAAGAT-1-gPlexF3	COMBAT	S00060	16999	265	unknown	T CD8 Activated CTL	CASSFARSYEQYF	TRBV12-4*01	TRBJ2-7*01	CAFGSGSARQLTF	TRAV24*01	TRAJ22*01
ACTGATGGTCTCATCC-1-gPlexF2	COMBAT	S00060	16756	265	unknown	T CD8 EMRA	CASSSAREYEQYF	TRBV12-4*01	TRBJ2-7*01	CAFGSGSARQLTF	TRAV24*01	TRAJ22*01
TACTCGCAGATATGGT-1-gPlexF3	COMBAT	S00113	17117	266	NSP3	T CD8 Activated CTL Cycling	CASSLSSPQETQYF	TRBV27*01	TRBJ2-5*01	CAYPLHTGKLIF	TRAV1-2*01	TRAJ37*01
TGAAAGATCCTAGTGA-1-gPlexA4	COMBAT	U00515	11353	266	NSP3	T CD8 Activated CTL	CASSLSSPQETQYF	TRBV27*01	TRBJ2-5*01	CAAPSNTGKLIF	TRAV1-2*01	TRAJ37*01
ACGCCGATCTGCCCTA-1-gPlexC2	COMBAT	S00042	13440	267	NSP3	T CD8 Activated CTL Cycling	CASSEENTGELFF	TRBV10-2*01	TRBJ2-2*01	CAVSSGGYQKVTF	TRAV1-2*01	TRAJ13*01
TTATGCTAGCTAGTCT-1-gPlexF3	COMBAT	S00060	17151	267	NSP3	T CD8 Activated CTL Cycling	CASSLENTGELFF	TRBV10-2*01	TRBJ2-2*01	CAVNSGGYQKVTF	TRAV1-2*01	TRAJ13*01
GATTCAGCAGCCTTGG-1-gPlexF5	COMBAT	S00113	16473	268	NSP3	T CD8 Activated CTL	CATSRDAGGLTDTQYF	TRBV15*01	TRBJ2-3*01	CAATPGTASKLTF	TRAV29/DV5*01	TRAJ44*01
AACACGTTCTTGTTTG-1-gPlexF1	COMBAT	S00113	16473	268	NSP3	T CD8 Activated CTL	CATSRDAGGLTDTQYF	TRBV15*01	TRBJ2-3*01	CAATPGTASKLTF	TRAV29/DV5*01	TRAJ44*01
ACGGCCACAGACGCCT-1-gPlexF5	COMBAT	S00113	17358	268	NSP3	T CD8 Activated CTL	CATSRDAGGNTDTQYF	TRBV15*01	TRBJ2-3*01	CAASAGTASKLTF	TRAV29/DV5*01	TRAJ44*01
CCCAATCAGTGTTAGA-1-gPlexF7	COMBAT	S00113	16473	268	NSP3	T CD8 Activated CTL	CATSRDAGGLTDTQYF	TRBV15*01	TRBJ2-3*01	CAATPGTASKLTF	TRAV29/DV5*01	TRAJ44*01
CGTAGCGAGTGGGTTG-1-gPlexC2	COMBAT	S00020	13523	269	NSP3	T CD8 Activated CTL Cycling	CASSPDGNTEAFF	TRBV6-5*01	TRBJ1-1*01	CAEGTGGYNKLIF	TRAV5*01	TRAJ4*01
CCGGGATGTGTCAATC-1-gPlexF5	COMBAT	S00113	17398	269	NSP3	T CD8 Activated CTL	CASSPDGNTEAFF	TRBV6-5*01	TRBJ1-1*01	CAEGSGGYNKLIF	TRAV5*01	TRAJ4*01
CCGTACTTCTGCAAGT-1-gPlexC1	COMBAT	S00042	13266	270	NSP3	T CD8 Activated CTL Cycling	CASNPGGSNQPQHF	TRBV6-5*01	TRBJ1-5*01	CATHTGNQFYF	TRAV6*01	TRAJ49*01
GAACGGAGTGAGTATA-1-gPlexF5	COMBAT	S00113	17441	270	NSP3	T CD8 Activated CTL	CASSPGVSNQPQHF	TRBV6-5*01	TRBJ1-5*01	CALATGNQFYF	TRAV6*01	TRAJ49*01
ATCACGAGTGTGCCTG-1-gPlexC7	COMBAT	S00058	14023	271	unknown	T CD8 Activated CTL Cycling	CASSLPGINYGYTF	TRBV19*01	TRBJ1-2*01	CAVKDTDKLIF	TRAV8-1*01	TRAJ34*01
TAGTTGGTCCACGACG-1-gPlexC4	COMBAT	S00058	14023	271	unknown	T CD8 EM	CASSLPGINYGYTF	TRBV19*01	TRBJ1-2*01	CAVKDTDKLIF	TRAV8-1*01	TRAJ34*01
AGTGAGGGTTCCAACA-1-gPlexF6	COMBAT	S00050	17561	271	unknown	T CD8 Activated CTL Cycling	CASSPPGINYGYTF	TRBV19*01	TRBJ1-2*01	CAVKDTDKLIF	TRAV8-1*01	TRAJ34*01
CGGACACAGATAGTCA-1-gPlexF6	COMBAT	H00072	17600	272	ORF7b	T CD8 Activated CTL	CASSPSVSYEQYF	TRBV9*01	TRBJ2-7*01	CGADREGTYKYIF	TRAV34*01	TRAJ40*01
ACACCGGAGATGCGAC-1-gPlexF4	COMBAT	S00060	17176	272	ORF7b	T CD8 Activated CTL Cycling	CASSPSVSYEQYF	TRBV9*01	TRBJ2-7*01	CGADREGTYKYIF	TRAV34*01	TRAJ40*01
GACGCGTGTTGTCGCG-1-gPlexF4	COMBAT	S00148	17274	273	S	T Reg Activated Cycling	CATSDPGQGNNQPQHF	TRBV24-1*01	TRBJ1-5*01	CVVNDYSSNTGKLIF	TRAV12-1*01	TRAJ37*01
CTTAGGAAGGCCCTTG-1-gPlexF6	COMBAT	S00094	17620	273	S	T CD4 Activated CTL	CATSDPGQGDNQPQHF	TRBV24-1*01	TRBJ1-5*01	CVVNSYSSNTGKLIF	TRAV12-1*01	TRAJ37*01
GGACAGAGTGATGTGG-1-gPlexE3	COMBAT	S00042	15843	274	NSP3	T CD8 Activated CTL Cycling	CASSLSGPQETQYF	TRBV27*01	TRBJ2-5*01	CAGLAHGNQFYF	TRAV35*01	TRAJ49*01
TATCTCAGTTGTTTGG-1-gPlexG4	COMBAT	S00049	17923	274	NSP3	T CD8 Activated CTL	CASSLSGPQETQYF	TRBV27*01	TRBJ2-5*01	CAGLSHSGNQFYF	TRAV35*01	TRAJ49*01
CGAACATGTTGCGCAC-1-gPlexG1	COMBAT	S00049	17923	274	NSP3	T CD8 Activated CTL Cycling	CASSLSGPQETQYF	TRBV27*01	TRBJ2-5*01	CAGLSHSGNQFYF	TRAV35*01	TRAJ49*01
AGCCTAAGTCATCCCT-1-gPlexG1	COMBAT	S00049	17923	274	NSP3	T CD8 Activated CTL	CASSLSGPQETQYF	TRBV27*01	TRBJ2-5*01	CAGLSHSGNQFYF	TRAV35*01	TRAJ49*01
GCAGCCAGTCCAGTGC-1-gPlexG2	COMBAT	S00049	17923	274	NSP3	T CD8 Activated CTL	CASSLSGPQETQYF	TRBV27*01	TRBJ2-5*01	CAGLSHSGNQFYF	TRAV35*01	TRAJ49*01
TGTTCCGTCAGTTTGG-1-gPlexG3	COMBAT	S00049	18037	275	unknown	T CD8 Activated CTL	CASSITGAQETQYF	TRBV27*01	TRBJ2-5*01	CAVPNFGNEKLTF	TRAV20*01	TRAJ48*01
TTGGCAAAGATATGCA-1-gPlexF7	COMBAT	S00113	17006	275	unknown	T CD8 Activated CTL	CASSVTGATETQYF	TRBV27*01	TRBJ2-5*01	CAVPGFGNEKLTF	TRAV20*01	TRAJ48*01
GGGTTGCCAATGACCT-1-gPlexF7	COMBAT	S00113	17006	275	unknown	T CD8 Activated CTL	CASSVTGATETQYF	TRBV27*01	TRBJ2-5*01	CAVPGFGNEKLTF	TRAV20*01	TRAJ48*01
GACGCGTAGATGCCAG-1-gPlexG1	COMBAT	S00049	18037	275	unknown	T CD8 Activated CTL Cycling	CASSITGAQETQYF	TRBV27*01	TRBJ2-5*01	CAVPNFGNEKLTF	TRAV20*01	TRAJ48*01
TATCTCACAGTCAGAG-1-gPlexF6	COMBAT	S00113	17006	275	unknown	T CD8 Activated CTL	CASSVTGATETQYF	TRBV27*01	TRBJ2-5*01	CAVPGFGNEKLTF	TRAV20*01	TRAJ48*01
ATCTACTTCACGACTA-1-gPlexF3	COMBAT	S00113	17006	275	unknown	T CD8 Activated CTL	CASSVTGATETQYF	TRBV27*01	TRBJ2-5*01	CAVPGFGNEKLTF	TRAV20*01	TRAJ48*01
ATCCGAAAGCGTCTAT-1-gPlexF4	COMBAT	S00113	17006	275	unknown	T CD8 Activated CTL Cycling	CASSVTGATETQYF	TRBV27*01	TRBJ2-5*01	CAVPGFGNEKLTF	TRAV20*01	TRAJ48*01
CCACTACCAAACGTGG-1-gPlexG1	COMBAT	S00049	17972	276	unknown	T CD8 Activated CTL	CASSDRGVADTQYF	TRBV27*01	TRBJ2-3*01	CALNNNNDMRF	TRAV9-2*01	TRAJ43*01
CCTACCATCACGGTTA-1-gPlexG2	COMBAT	S00106	18172	276	unknown	T CD8 EMRA	CASSDRGVADTQYF	TRBV27*01	TRBJ2-3*01	CALNVNNDMRF	TRAV9-2*01	TRAJ43*01
ACTGTCCGTGAAGGCT-1-gPlexC7	COMBAT	N00028	14271	277	unknown	T CD8 EM	CASTIADSYEQYF	TRBV2*01	TRBJ2-7*01	CAYTDSNYQLIW	TRAV38-2/DV8*01	TRAJ33*01
TTTACTGGTCAACATC-1-gPlexC5	COMBAT	N00028	14271	277	unknown	T CD8 EM	CASTIADSYEQYF	TRBV2*01	TRBJ2-7*01	CAYTDSNYQLIW	TRAV38-2/DV8*01	TRAJ33*01
GTTTCTAGTCGACTAT-1-gPlexG2	COMBAT	U00503	18245	277	unknown	T CD8 Activated CTL Cycling	CASTLADSYEQYF	TRBV2*01	TRBJ2-7*01	CAYSGSNYQLIW	TRAV38-2/DV8*01	TRAJ33*01
TACCTTAAGGTGTGGT-1-gPlexG2	COMBAT	S00063	18248	278	unknown	T CD4 Activated CTL	CASSLLETQYF	TRBV5-4*01	TRBJ2-5*01	CAVGGDPYGGSQGNLIF	TRAV8-3*01	TRAJ42*01
ACACTGATCAGTGTTG-46	Ren	P-S059	5035	278	unknown	T CD8 Activated CTL Cycling	CASSLLETQYF	TRBV5-4*01	TRBJ2-5*01	CAVGGDPYGGSQGNLIF	TRAV8-3*01	TRAJ42*01
ACGGGTCAGGCTCAGA-1-gPlexG3	COMBAT	S00106	18307	279	NSP12	T CD8 Activated CTL	CASSSGYSNQPQHF	TRBV28*01	TRBJ1-5*01	CALATGNQFYF	TRAV6*01	TRAJ49*01
TCTGAGAGTACTTCTT-1-gPlexC2	COMBAT	S00020	13617	279	NSP12	T CD8 Activated CTL	CASSLGYSNQPQHF	TRBV28*01	TRBJ1-5*01	CALPTGNQFYF	TRAV6*01	TRAJ49*01
AACTCCCCAGCTGTAT-1-gPlexE1	COMBAT	S00097	15506	280	NSP3	T CD8 Activated CTL Cycling	CASSYRDSTDTQYF	TRBV27*01	TRBJ2-3*01	CALSEGSDGQKLLF	TRAV19*01	TRAJ16*01
AGTCTTTAGGTCGGAT-1-gPlexG4	COMBAT	S00049	18465	280	NSP3	T CD8 Activated CTL Cycling	CASTFRDSTDTQYF	TRBV27*01	TRBJ2-3*01	CALSEGSDGQKLLF	TRAV19*01	TRAJ16*01
CAGCATATCAATACCG-1-gPlexG7	COMBAT	S00049	18465	280	NSP3	T CD8 Activated CTL Cycling	CASTFRDSTDTQYF	TRBV27*01	TRBJ2-3*01	CALSEGSDGQKLLF	TRAV19*01	TRAJ16*01
AGTGGGATCCTTAATC-1-gPlexG7	COMBAT	S00049	18465	280	NSP3	T CD8 Activated CTL	CASTFRDSTDTQYF	TRBV27*01	TRBJ2-3*01	CALSEGSDGQKLLF	TRAV19*01	TRAJ16*01
GGTGCGTTCTGAGTGT-1-gPlexG5	COMBAT	S00106	18685	281	unknown	T CD8 Activated CTL	CASSLRAGRSYEQYF	TRBV27*01	TRBJ2-7*01	CASGTYKYIF	TRAV25*01	TRAJ40*01
CACAGTATCACTTCAT-1-gPlexG2	COMBAT	S00106	18153	281	unknown	T CD8 EM	CASSLRAGRAYEQYV	TRBV27*01	TRBJ2-7*01	CSSGTYKYIF	TRAV25*01	TRAJ40*01
ATCACGAAGTTTGCGT-1-gPlexE3	COMBAT	S00097	15787	282	unknown	T CD4 Activated CTL	CASSFLSYEQFF	TRBV6-2*01	TRBJ2-1*01	CAVDGTTDSWGKLQF	TRAV39*01	TRAJ24*01
TGATTTCGTAGTACCT-1-gPlexG5	COMBAT	S00106	18712	282	unknown	T CD4 Helper 0	CASSYLSYEQYF	TRBV6-2*01	TRBJ2-7*01	CAVDIGTTDSWGKLQF	TRAV39*01	TRAJ24*01
ACACCAACATCTATGG-1-gPlexE5	COMBAT	S00097	15787	282	unknown	T CD4 Helper 0	CASSFLSYEQFF	TRBV6-2*01	TRBJ2-1*01	CAVDGTTDSWGKLQF	TRAV39*01	TRAJ24*01
TCTTTCCCAAGGCTCC-1-gPlexD7	COMBAT	S00068	14900	283	NSP3	T CD8 Activated CTL Cycling	CASSFPTSGVSYNEQFF	TRBV28*01	TRBJ2-1*01	CALSGAAGNKLTF	TRAV9-2*01	TRAJ17*01
ACTGATGCAACACCCG-1-gPlexD6	COMBAT	S00068	14900	283	NSP3	T CD8 Activated CTL Cycling	CASSFPTSGVSYNEQFF	TRBV28*01	TRBJ2-1*01	CALSGAAGNKLTF	TRAV9-2*01	TRAJ17*01
AGAGCTTTCAGGTTCA-1-gPlexG6	COMBAT	S00049	18752	283	NSP3	T CD8 Activated CTL	CASSFPTRGNSYNEQFF	TRBV28*01	TRBJ2-1*01	CALSGAAGNKLTF	TRAV9-2*01	TRAJ17*01
TTCCCAGGTAGCTGCC-1-gPlexD2	COMBAT	S00068	14900	283	NSP3	T CD8 Activated CTL Cycling	CASSFPTSGVSYNEQFF	TRBV28*01	TRBJ2-1*01	CALSGAAGNKLTF	TRAV9-2*01	TRAJ17*01
GGAATAAAGAGAGCTC-1-gPlexD4	COMBAT	S00068	14900	283	NSP3	T CD8 Activated CTL Cycling	CASSFPTSGVSYNEQFF	TRBV28*01	TRBJ2-1*01	CALSGAAGNKLTF	TRAV9-2*01	TRAJ17*01
ACACCAAGTCTCCACT-1-gPlexH3	COMBAT	U00617	19344	284	unknown	T CD4 Activated CTL	CASSSRRTNTEAFF	TRBV12-3*01	TRBJ1-1*01	CAVNTSGGSNYKLTF	TRAV12-2*01	TRAJ53*01
CTACACCCATCCCACT-1-gPlexG6	COMBAT	N00050	18795	284	unknown	T CD4 Activated CTL	CASSSRRTNTEAFF	TRBV12-3*01	TRBJ1-1*01	CAVNISGGSNYKLTF	TRAV12-2*01	TRAJ53*01
GGAACTTTCTGAAAGA-1-gPlexG6	COMBAT	S00049	18823	285	unknown	T CD4 Activated Helper 1 Cycling	CASRSGTGHQPQHF	TRBV27*01	TRBJ1-5*01	CAGPKTSYDKVIF	TRAV25*01	TRAJ50*01
AGTGAGGGTATCAGTC-1-gPlexG2	COMBAT	S00077	18142	285	unknown	T CD4 Activated Helper 1 Cycling	CASRSGTGHQPQHF	TRBV27*01	TRBJ1-5*01	CAGPKTSYDKVIF	TRAV25*01	TRAJ50*01
CAAGATCTCCTACAGA-1-gPlexA5	COMBAT	S00056	11407	286	unknown	T CD4 Activated Helper 1 Cycling	CASSYFSYEQYF	TRBV6-2*01	TRBJ2-7*01	CAVDVATDSWGKLQF	TRAV39*01	TRAJ24*01
TCCCGATAGTCAATAG-1-gPlexG6	COMBAT	S00063	18847	286	unknown	T CD4 Activated CTL	CASSYYSYEQYF	TRBV6-2*01	TRBJ2-7*01	CAVDLATDSWGKLQF	TRAV39*01	TRAJ24*01
CTCATTATCTGTACGA-1-gPlexG7	COMBAT	S00106	18922	287	unknown	T CD8 Activated CTL	CASNHRDSSYEQYF	TRBV28*01	TRBJ2-7*01	CVVRSDSWGKLQF	TRAV12-1*01	TRAJ24*01
CGGACTGGTAGTACCT-1-gPlexC3	COMBAT	S00020	13714	287	unknown	T CD8 Activated CTL Cycling	CASNKRESSYEQYF	TRBV28*01	TRBJ2-7*01	CVVRYDSWGKLQF	TRAV12-1*01	TRAJ24*01
GTCGGGTGTGAAATCA-1-gPlexE1	COMBAT	S00097	15586	288	unknown	T Reg Activated Cycling	CAISEGGGPTGELFF	TRBV10-3*01	TRBJ2-2*01	CALSAGNTPLVF	TRAV9-2*01	TRAJ29*01
TCTTCGGCAATAGAGT-1-gPlexG7	COMBAT	S00106	18967	288	unknown	T Reg Activated Cycling	CAISEGGGPTGELFF	TRBV10-3*01	TRBJ2-2*01	CALSSGNTPLVF	TRAV9-2*01	TRAJ29*01
AGCTCTCCATTATCTC-1-gPlexB2	COMBAT	G05164	12075	289	unknown	T CD4 Activated Helper 1 Cycling	CASSRTAGENEQFF	TRBV3-1*01	TRBJ2-1*01	CAFMKVNAGNMLTF	TRAV38-1*01	TRAJ39*01
TGTTCCGTCCGCTGTT-1-gPlexG7	COMBAT	S00049	18977	289	unknown	T CD4 Helper 0	CASSRTSGVNEQFF	TRBV3-1*01	TRBJ2-1*01	CAFMRVNAGNMLTF	TRAV38-1*01	TRAJ39*01
GGGAGATAGAAGAAGC-1-gPlexH2	COMBAT	H00070	18982	290	unknown	T CD8 Activated CTL	CASSPALSPEAFF	TRBV27*01	TRBJ1-1*01	CVVSALGGNNRLAF	TRAV10*01	TRAJ7*01
AGTTGGTCATGTCTCC-1-gPlexH4	COMBAT	H00070	18982	290	unknown	T CD8 Activated CTL	CASSPALSPEAFF	TRBV27*01	TRBJ1-1*01	CVVSALGGNNRLAF	TRAV10*01	TRAJ7*01
CCTCAGTTCGACGGAA-1-gPlexH4	COMBAT	H00070	18982	290	unknown	T CD8 Activated CTL	CASSPALSPEAFF	TRBV27*01	TRBJ1-1*01	CVVSALGGNNRLAF	TRAV10*01	TRAJ7*01
AATCCAGCAATAGCGG-1-gPlexH4	COMBAT	H00070	18982	290	unknown	T CD8 CTL	CASSPALSPEAFF	TRBV27*01	TRBJ1-1*01	CVVSALGGNNRLAF	TRAV10*01	TRAJ7*01
AAAGTAGGTTATCGGT-1-gPlexH1	COMBAT	H00070	18982	290	unknown	T CD8 Activated CTL Cycling	CASSPALSPEAFF	TRBV27*01	TRBJ1-1*01	CVVSALGGNNRLAF	TRAV10*01	TRAJ7*01
AGTGGGACATATGAGA-1-gPlexH5	COMBAT	S00142	19699	290	unknown	T CD8 Activated CTL Cycling	CASSPALSPEAFF	TRBV27*01	TRBJ1-1*01	CVVSALGGNNRLAF	TRAV10*01	TRAJ7*01
TTTACTGCAATGGAAT-1-gPlexH5	COMBAT	H00070	18982	290	unknown	T CD8 Activated CTL	CASSPALSPEAFF	TRBV27*01	TRBJ1-1*01	CVVSALGGNNRLAF	TRAV10*01	TRAJ7*01
CAACCTCTCTGCTGCT-1-gPlexH1	COMBAT	S00114	19028	291	unknown	T CD8 Activated CTL Cycling	CASSFGSPSTDTQYF	TRBV27*01	TRBJ2-3*01	CAVSGGGSQGNLIF	TRAV21*01	TRAJ42*01
CGGTTAATCTATCCTA-1-gPlexH3	COMBAT	S00114	19028	291	unknown	T CD8 Activated CTL Cycling	CASSFGSPSTDTQYF	TRBV27*01	TRBJ2-3*01	CAVSGGGSQGNLIF	TRAV21*01	TRAJ42*01
GACGTTAAGGATTCGG-1-gPlexG6	COMBAT	S00106	18807	291	unknown	T CD8 Activated CTL	CASSFNSPSSDTQYF	TRBV27*01	TRBJ2-3*01	CAASGGGSQGNLIF	TRAV21*01	TRAJ42*01
CCACTACTCGAGCCCA-1-gPlexH2	COMBAT	S00114	19028	291	unknown	T CD8 Activated CTL	CASSFGSPSTDTQYF	TRBV27*01	TRBJ2-3*01	CAVSGGGSQGNLIF	TRAV21*01	TRAJ42*01
ATTATCCCAATACGCT-1-gPlexH1	COMBAT	S00114	19028	291	unknown	T CD8 Activated CTL	CASSFGSPSTDTQYF	TRBV27*01	TRBJ2-3*01	CAVSGGGSQGNLIF	TRAV21*01	TRAJ42*01
TGCGCAGCATTGGGCC-1-gPlexH1	COMBAT	S00114	19028	291	unknown	T CD8 Activated CTL	CASSFGSPSTDTQYF	TRBV27*01	TRBJ2-3*01	CAVSGGGSQGNLIF	TRAV21*01	TRAJ42*01
TAGACCATCAGCAACT-1-gPlexH3	COMBAT	S00114	19028	291	unknown	T CD8 Activated CTL	CASSFGSPSTDTQYF	TRBV27*01	TRBJ2-3*01	CAVSGGGSQGNLIF	TRAV21*01	TRAJ42*01
CTAGAGTCAAGTCTGT-1-gPlexH7	COMBAT	S00114	19028	291	unknown	T CD8 Activated CTL	CASSFGSPSTDTQYF	TRBV27*01	TRBJ2-3*01	CAVSGGGSQGNLIF	TRAV21*01	TRAJ42*01
AGCCTAATCAATCACG-1-gPlexH6	COMBAT	S00114	19028	291	unknown	T CD8 Activated CTL	CASSFGSPSTDTQYF	TRBV27*01	TRBJ2-3*01	CAVSGGGSQGNLIF	TRAV21*01	TRAJ42*01
AGCCTAACATTGCGGC-1-gPlexH5	COMBAT	S00114	19028	291	unknown	T CD8 Activated CTL	CASSFGSPSTDTQYF	TRBV27*01	TRBJ2-3*01	CAVSGGGSQGNLIF	TRAV21*01	TRAJ42*01
AGCTCCTGTTTGCATG-1-gPlexH5	COMBAT	S00114	19028	291	unknown	T CD8 Activated CTL	CASSFGSPSTDTQYF	TRBV27*01	TRBJ2-3*01	CAVSGGGSQGNLIF	TRAV21*01	TRAJ42*01
CGGGTCAGTGTTTGGT-1-gPlexC4	COMBAT	S00020	13941	292	unknown	T CD8 Activated CTL	CASSLTQGLVTEAFF	TRBV28*01	TRBJ1-1*01	CAMREAGGFKTIF	TRAV14/DV4*01	TRAJ9*01
CGATTGATCTGGTGTA-1-gPlexH1	COMBAT	S00114	19064	292	unknown	T CD8 Activated CTL	CASSFSQGLNTEAFF	TRBV28*01	TRBJ1-1*01	CAMREAGGFKTIF	TRAV14/DV4*01	TRAJ9*01
ACCTTTAGTCACACGC-1-gPlexC7	COMBAT	S00020	13941	292	unknown	T CD8 Activated CTL Cycling	CASSLTQGLVTEAFF	TRBV28*01	TRBJ1-1*01	CAMREAGGFKTIF	TRAV14/DV4*01	TRAJ9*01
TCAGCAAGTAAGTTCC-1-gPlexC4	COMBAT	S00020	13941	292	unknown	T CD8 Activated CTL	CASSLTQGLVTEAFF	TRBV28*01	TRBJ1-1*01	CAMREAGGFKTIF	TRAV14/DV4*01	TRAJ9*01
CTGCCTATCGATCCCT-1-gPlexH1	COMBAT	S00069	19088	293	unknown	T CD8 Activated CTL Cycling	CASSRTSGSLNEQYF	TRBV19*01	TRBJ2-7*01	CVVSAGREYGNKLVF	TRAV10*01	TRAJ47*01
CAAGTTGTCGTCTGCT-1-gPlexH4	COMBAT	S00069	19532	293	unknown	T CD8 EMRA	CASSVTSGSLNEQFF	TRBV19*01	TRBJ2-1*01	CVVSAGREYGNKLVF	TRAV10*01	TRAJ47*01
CGCGGTAGTCTAGTCA-1-gPlexG3	COMBAT	S00106	18310	294	NSP3	T CD8 Activated CTL	CASSPRDSYEQYF	TRBV27*01	TRBJ2-7*01	CALSTGYALNF	TRAV19*01	TRAJ41*01
AGATCTGAGTGTTTGC-1-gPlexG3	COMBAT	S00106	18310	294	NSP3	T CD8 Activated CTL	CASSPRDSYEQYF	TRBV27*01	TRBJ2-7*01	CALSTGYALNF	TRAV19*01	TRAJ41*01
TCGCGAGAGTGTGGCA-1-gPlexH5	COMBAT	S00114	19122	294	NSP3	T CD8 Activated CTL	CASSPRDTYEQYF	TRBV27*01	TRBJ2-7*01	CALGSGYALNF	TRAV19*01	TRAJ41*01
AGGGTGAAGATCTGAA-1-gPlexH7	COMBAT	S00114	19122	294	NSP3	T CD8 Activated CTL	CASSPRDTYEQYF	TRBV27*01	TRBJ2-7*01	CALGSGYALNF	TRAV19*01	TRAJ41*01
GTTCGGGTCACTTATC-1-gPlexH5	COMBAT	S00114	19122	294	NSP3	T CD8 Activated CTL	CASSPRDTYEQYF	TRBV27*01	TRBJ2-7*01	CALGSGYALNF	TRAV19*01	TRAJ41*01
GGGACCTTCCTCATTA-1-gPlexH1	COMBAT	S00114	19122	294	NSP3	T CD8 Activated CTL	CASSPRDTYEQYF	TRBV27*01	TRBJ2-7*01	CALGSGYALNF	TRAV19*01	TRAJ41*01
TACTCATGTCATGCAT-1-gPlexH3	COMBAT	S00126	19133	295	unknown	T CD8 Activated CTL Cycling	CASSPYHNEQFF	TRBV27*01	TRBJ2-1*01	CAGQGETSGSRLTF	TRAV35*01	TRAJ58*01
GCATGCGGTTGTACAC-1-gPlexH3	COMBAT	S00126	19133	295	unknown	T CD8 Activated CTL Cycling	CASSPYHNEQFF	TRBV27*01	TRBJ2-1*01	CAGQGETSGSRLTF	TRAV35*01	TRAJ58*01
GTTAAGCAGTGTACCT-1-gPlexH1	COMBAT	S00126	19133	295	unknown	T CD8 Activated CTL Cycling	CASSPYHNEQFF	TRBV27*01	TRBJ2-1*01	CAGQGETSGSRLTF	TRAV35*01	TRAJ58*01
BGCV08_GGGACCTAGAAGGACA-1	Stephenson	CV0155	1705	295	unknown	T CD8 CTL	CASSPYHNEQFF	TRBV27*01	TRBJ2-1*01	CAGQEETSGSRLTF	TRAV35*01	TRAJ58*01
CAGGTGCCACCAGTTA-1-gPlexH3	COMBAT	S00126	19133	295	unknown	T CD8 Activated CTL Cycling	CASSPYHNEQFF	TRBV27*01	TRBJ2-1*01	CAGQGETSGSRLTF	TRAV35*01	TRAJ58*01
CAGAGAGAGGCTCTTA-1-gPlexH2	COMBAT	S00114	19221	296	unknown	T CD4 Activated Helper 1 Cycling	CASGRGQGALEQYF	TRBV5-1*01	TRBJ2-7*01	CATVVYNQGGKLIF	TRAV17*01	TRAJ23*01
CTCGTACGTCTGCAAT-1-gPlexB2	COMBAT	S00104	12151	296	unknown	T CD4 Activated CTL	CASSRGQGANEQYF	TRBV5-1*01	TRBJ2-7*01	CATIIYNQGGKLIF	TRAV17*01	TRAJ23*01
CCACGGACATGTTCCC-1-gPlexC2	COMBAT	S00052	13499	297	unknown	T CD8 Activated CTL	CASSIFGEQFF	TRBV19*01	TRBJ2-1*01	CAAKAGGGNKLTF	TRAV29/DV5*01	TRAJ10*01
CAGTCCTTCAAGATCC-1-gPlexH2	COMBAT	S00052	19228	297	unknown	T CD8 Activated CTL	CASSIFGEQFF	TRBV19*01	TRBJ2-1*01	CAAKTGGGNKLTF	TRAV29/DV5*01	TRAJ10*01
GTCACGGGTAGCCTCG-1-gPlexH2	COMBAT	S00054	19296	298	unknown	T CD8 Activated CTL	CASTPRGENNQPQHF	TRBV6-6*01	TRBJ1-5*01	CAFRMDSSYKLIF	TRAV24*01	TRAJ12*01
TTAACTCAGTTACCCA-1-gPlexC6	COMBAT	S00042	14442	298	unknown	T CD8 Activated CTL Cycling	CASSPRGENNQPQHF	TRBV6-6*01	TRBJ1-5*01	CASRMDSSYKLIF	TRAV24*01	TRAJ12*01
TTTATGCAGTGGCACA-283	Ren	P-S053	10017	299	unknown	T CD8 EM	CASNFLAGVTGELFF	TRBV5-1*01	TRBJ2-2*01	CAVMNRDDKIIF	TRAV36/DV7*01	TRAJ30*01
TTTACTGCAGTGACAG-283	Ren	P-S053	10017	299	unknown	T CD8 Activated CTL Cycling	CASNFLAGVTGELFF	TRBV5-1*01	TRBJ2-2*01	CAVMNRDDKIIF	TRAV36/DV7*01	TRAJ30*01
TCTGGAAGTCAGAAGC-283	Ren	P-S053	10017	299	unknown	T CD8 Activated CTL Cycling	CASNFLAGVTGELFF	TRBV5-1*01	TRBJ2-2*01	CAVMNRDDKIIF	TRAV36/DV7*01	TRAJ30*01
CACATAGCACCTCGGA-283	Ren	P-S053	10017	299	unknown	T CD8 Activated CTL Cycling	CASNFLAGVTGELFF	TRBV5-1*01	TRBJ2-2*01	CAVMNRDDKIIF	TRAV36/DV7*01	TRAJ30*01
CACATTTTCTGGGCCA-283	Ren	P-S053	10017	299	unknown	T CD8 Activated CTL Cycling	CASNFLAGVTGELFF	TRBV5-1*01	TRBJ2-2*01	CAVMNRDDKIIF	TRAV36/DV7*01	TRAJ30*01
TTTACTGAGTTGAGAT-283	Ren	P-S053	10017	299	unknown	T CD8 CTL	CASNFLAGVTGELFF	TRBV5-1*01	TRBJ2-2*01	CAVMNRDDKIIF	TRAV36/DV7*01	TRAJ30*01
TTCGGTCCAAGTTGTC-283	Ren	P-S053	10017	299	unknown	T CD8 Activated CTL Cycling	CASNFLAGVTGELFF	TRBV5-1*01	TRBJ2-2*01	CAVMNRDDKIIF	TRAV36/DV7*01	TRAJ30*01
TGAGCATAGACGCACA-283	Ren	P-S053	10017	299	unknown	T CD8 Activated CTL Cycling	CASNFLAGVTGELFF	TRBV5-1*01	TRBJ2-2*01	CAVMNRDDKIIF	TRAV36/DV7*01	TRAJ30*01
AGGTCATGTAGGGTAC-283	Ren	P-S053	10017	299	unknown	T CD8 Activated CTL Cycling	CASNFLAGVTGELFF	TRBV5-1*01	TRBJ2-2*01	CAVMNRDDKIIF	TRAV36/DV7*01	TRAJ30*01
ATGTGTGGTTCGTTGA-283	Ren	P-S053	10017	299	unknown	T CD8 Activated CTL Cycling	CASNFLAGVTGELFF	TRBV5-1*01	TRBJ2-2*01	CAVMNRDDKIIF	TRAV36/DV7*01	TRAJ30*01
GGTGTTAGTTTCGCTC-283	Ren	P-S053	10017	299	unknown	T CD8 Activated CTL Cycling	CASNFLAGVTGELFF	TRBV5-1*01	TRBJ2-2*01	CAVMNRDDKIIF	TRAV36/DV7*01	TRAJ30*01
CAGCCGATCGGCATCG-283	Ren	P-S053	10017	299	unknown	T CD8 Activated CTL Cycling	CASNFLAGVTGELFF	TRBV5-1*01	TRBJ2-2*01	CAVMNRDDKIIF	TRAV36/DV7*01	TRAJ30*01
GGACAGAGTCAGAATA-283	Ren	P-S053	10017	299	unknown	T CD8 Activated CTL Cycling	CASNFLAGVTGELFF	TRBV5-1*01	TRBJ2-2*01	CAVMNRDDKIIF	TRAV36/DV7*01	TRAJ30*01
CGATTGACAAGCTGAG-283	Ren	P-S053	10017	299	unknown	T CD8 Activated CTL Cycling	CASNFLAGVTGELFF	TRBV5-1*01	TRBJ2-2*01	CAVMNRDDKIIF	TRAV36/DV7*01	TRAJ30*01
GGACAAGAGTGTCCAT-283	Ren	P-S053	10017	299	unknown	T CD8 Activated CTL Cycling	CASNFLAGVTGELFF	TRBV5-1*01	TRBJ2-2*01	CAVMNRDDKIIF	TRAV36/DV7*01	TRAJ30*01
GGAACTTGTAGTACCT-283	Ren	P-S053	10017	299	unknown	T CD8 Activated CTL Cycling	CASNFLAGVTGELFF	TRBV5-1*01	TRBJ2-2*01	CAVMNRDDKIIF	TRAV36/DV7*01	TRAJ30*01
CGGAGCTCAAGGTGTG-283	Ren	P-S053	10017	299	unknown	T CD8 Activated CTL Cycling	CASNFLAGVTGELFF	TRBV5-1*01	TRBJ2-2*01	CAVMNRDDKIIF	TRAV36/DV7*01	TRAJ30*01
CGGGTCACAGTATGCT-283	Ren	P-S053	10017	299	unknown	T CD8 Activated CTL Cycling	CASNFLAGVTGELFF	TRBV5-1*01	TRBJ2-2*01	CAVMNRDDKIIF	TRAV36/DV7*01	TRAJ30*01
GCATGATCAAAGGTGC-283	Ren	P-S053	10017	299	unknown	T CD8 Activated CTL Cycling	CASNFLAGVTGELFF	TRBV5-1*01	TRBJ2-2*01	CAVMNRDDKIIF	TRAV36/DV7*01	TRAJ30*01
GAAGCAGTCTGTCAAG-283	Ren	P-S053	10017	299	unknown	T CD8 Activated CTL Cycling	CASNFLAGVTGELFF	TRBV5-1*01	TRBJ2-2*01	CAVMNRDDKIIF	TRAV36/DV7*01	TRAJ30*01
CTCAGAAAGCGTAGTG-283	Ren	P-S053	10017	299	unknown	T CD8 Activated CTL Cycling	CASNFLAGVTGELFF	TRBV5-1*01	TRBJ2-2*01	CAVMNRDDKIIF	TRAV36/DV7*01	TRAJ30*01
CGTAGCGGTGTCGCTG-283	Ren	P-S053	10017	299	unknown	T CD8 Activated CTL Cycling	CASNFLAGVTGELFF	TRBV5-1*01	TRBJ2-2*01	CAVMNRDDKIIF	TRAV36/DV7*01	TRAJ30*01
CGTCTACGTAGGAGTC-283	Ren	P-S053	10017	299	unknown	T CD8 Activated CTL Cycling	CASNFLAGVTGELFF	TRBV5-1*01	TRBJ2-2*01	CAVMNRDDKIIF	TRAV36/DV7*01	TRAJ30*01
TAGCCGGGTAGAAAGG-283	Ren	P-S053	10017	299	unknown	T CD4 Helper 0	CASNFLAGVTGELFF	TRBV5-1*01	TRBJ2-2*01	CAVMNRDDKIIF	TRAV36/DV7*01	TRAJ30*01
GCGCCAAAGTGCCATT-283	Ren	P-S053	10017	299	unknown	T CD8 Activated CTL Cycling	CASNFLAGVTGELFF	TRBV5-1*01	TRBJ2-2*01	CAVMNRDDKIIF	TRAV36/DV7*01	TRAJ30*01
AGCTCCTGTGTCGCTG-283	Ren	P-S053	10017	299	unknown	T CD8 Activated CTL Cycling	CASNFLAGVTGELFF	TRBV5-1*01	TRBJ2-2*01	CAVMNRDDKIIF	TRAV36/DV7*01	TRAJ30*01
TTTGTCACAAGTACCT-1-gPlexH2	COMBAT	S00069	19336	299	unknown	T CD4 Activated CTL	CASSFLAGVTTGELFF	TRBV5-1*01	TRBJ2-2*01	CAVANRDDKIIF	TRAV36/DV7*01	TRAJ30*01
ACACCCTAGAGCTATA-283	Ren	P-S053	10017	299	unknown	T CD8 Activated CTL Cycling	CASNFLAGVTGELFF	TRBV5-1*01	TRBJ2-2*01	CAVMNRDDKIIF	TRAV36/DV7*01	TRAJ30*01
CCCAATCTCATTATCC-1-gPlexH3	COMBAT	S00126	19388	300	unknown	T CD8 Activated CTL Cycling	CASSSDPPEAYEQYF	TRBV12-4*01	TRBJ2-7*01	CAVDTGRRALTF	TRAV21*01	TRAJ5*01
CTCAGAATCGCTAGCG-1-gPlexG4	COMBAT	S00106	18517	300	unknown	T CD8 Activated CTL Cycling	CASSLDPPDGYEQYF	TRBV12-4*01	TRBJ2-7*01	CAVDTGRRALTF	TRAV21*01	TRAJ5*01
CTGCTGTTCTGCAGTA-1-gPlexH3	COMBAT	S00126	19423	301	unknown	T CD4 Activated Helper 1 Cycling	CASSAGLALSTDTQYF	TRBV25-1*01	TRBJ2-3*01	CVVNNNNDMRF	TRAV12-1*01	TRAJ43*01
ATCTGCCAGCGATGAC-274	Ren	P-S044	9526	301	unknown	T CD8 Activated CTL Cycling	CASSPGLALSTDTQYF	TRBV25-1*01	TRBJ2-3*01	CAVINNNDMRF	TRAV12-1*01	TRAJ43*01
AAAGCAAAGCCGGTAA-1-gPlexH6	COMBAT	S00126	19423	301	unknown	T Reg Activated Cycling	CASSAGLALSTDTQYF	TRBV25-1*01	TRBJ2-3*01	CVVNNNNDMRF	TRAV12-1*01	TRAJ43*01
TCATTTGTCGTAGATC-1-gPlexA1	COMBAT	G05064	10784	302	unknown	T CD4 Activated Helper 1 Cycling	CASSYTGQGAEAFF	TRBV6-5*01	TRBJ1-1*01	CALNQAGTALIF	TRAV9-2*01	TRAJ15*01
ACACTGAGTATAGGTA-1-gPlexH4	COMBAT	S00052	19499	302	unknown	T CD4 Activated CTL	CASSYTGQGSEQYF	TRBV6-5*01	TRBJ2-7*01	CALNQAGTALIF	TRAV9-2*01	TRAJ15*01
AGAATAGGTAGCGTCC-1-gPlexH4	COMBAT	S00114	19513	303	unknown	T CD8 Activated CTL	CASSPDNYEQYF	TRBV28*01	TRBJ2-7*01	CAASAGSTSGTYKYIF	TRAV29/DV5*01	TRAJ40*01
TCATTTGGTCTCACCT-1-gPlexC3	COMBAT	S00020	13814	303	unknown	T CD8 Activated CTL	CASSPDTYEQYF	TRBV28*01	TRBJ2-7*01	CAASSGSTSGTYKYIF	TRAV29/DV5*01	TRAJ40*01
GAACCTAGTTGGGACA-1-gPlexH4	COMBAT	S00114	19580	304	unknown	T CD8 Activated CTL	CASSPDREQETQYF	TRBV18*01	TRBJ2-5*01	CAVLNQAGTALIF	TRAV12-2*01	TRAJ15*01
GCTGCGAAGACACGAC-1-gPlexC7	COMBAT	S00020	14579	304	unknown	T CD8 Activated CTL	CASSPDQGPETQYF	TRBV18*01	TRBJ2-5*01	CAVLNQAGTALIF	TRAV12-2*01	TRAJ15*01
ATCACGAAGTAACCCT-1-gPlexG2	COMBAT	S00049	18147	305	unknown	T CD4 Helper 0	CASSTGLAGVVNEQFF	TRBV9*01	TRBJ2-1*01	CLVGETNQGGKLIF	TRAV4*01	TRAJ23*01
TGACAACTCCTGTACC-1-gPlexH4	COMBAT	S00069	19656	305	unknown	T CD4 Activated Helper 1 Cycling	CASSVGLAGVVNEQYF	TRBV9*01	TRBJ2-7*01	CLVGEINQGGKLIF	TRAV4*01	TRAJ23*01
CAGATCACAAACCCAT-1-gPlexC4	COMBAT	N00028	13455	306	unknown	T CD8 Activated CTL Cycling	CASSVDGLNYEQYF	TRBV10-2*01	TRBJ2-7*01	CAVLQDSNYQLIW	TRAV21*01	TRAJ33*01
AACTTTCCATATACGC-1-gPlexH5	COMBAT	S00126	19675	306	unknown	T CD8 Activated CTL	CASSVDGLNYEQYF	TRBV10-2*01	TRBJ2-7*01	CAVLQDSNYQLIW	TRAV21*01	TRAJ33*01
AGCTCTCGTCACCTAA-1-gPlexC2	COMBAT	N00028	13455	306	unknown	T CD8 EM	CASSVDGLNYEQYF	TRBV10-2*01	TRBJ2-7*01	CAVLQDSNYQLIW	TRAV21*01	TRAJ33*01
TACGGGCCACCGATAT-1-gPlexC5	COMBAT	N00028	13455	306	unknown	T CD8 Activated CTL Cycling	CASSVDGLNYEQYF	TRBV10-2*01	TRBJ2-7*01	CAVLQDSNYQLIW	TRAV21*01	TRAJ33*01
CTTCTCTTCACGATGT-283	Ren	P-S053	10239	307	unknown	T CD8 Activated CTL Cycling	CASSEGPGYTGELFF	TRBV2*01	TRBJ2-2*01	CAASAAGTASKLTF	TRAV29/DV5*01	TRAJ44*01
CTTAACTGTAGTGAAT-1-gPlexH6	COMBAT	S00054	19936	307	unknown	T CD4 Activated Helper 1 Cycling	CASSGGPGYTGELFF	TRBV2*01	TRBJ2-2*01	CAASVAGTASKLTF	TRAV29/DV5*01	TRAJ44*01
TCTGAGAGTCGATTGT-1-gPlexH6	COMBAT	N00023	19984	308	unknown	T CD4 Activated CTL	CASSQGQGTQETQYF	TRBV27*01	TRBJ2-5*01	CAVNTNAGKSTF	TRAV12-3*01	TRAJ27*01
CTCTAATAGTGAAGAG-1-gPlexA4	COMBAT	N00023	11279	308	unknown	T CD4 Activated CTL	CASSQGQGRQETQYF	TRBV27*01	TRBJ2-5*01	CAINTNAGKSTF	TRAV12-3*01	TRAJ27*01
TTGACTTGTTTGCATG-1-gPlexH6	COMBAT	S00114	19996	309	unknown	T CD4 Activated CTL	CASSYSTPQSYEQYF	TRBV6-5*01	TRBJ2-7*01	CATAPTQGGSEKLVF	TRAV17*01	TRAJ57*01
GGCGTGTGTCTTGTCC-274	Ren	P-S044	9575	309	unknown	T CD8 Activated CTL Cycling	CASSYSTPQSYGYTF	TRBV6-5*01	TRBJ1-2*01	CATAPTQGGSEKLVF	TRAV17*01	TRAJ57*01
CTCAGAACAATCAGAA-1-gPlexC1	COMBAT	S00020	13300	310	NSP3	T CD8 Activated CTL Cycling	CASSQDDEKLFF	TRBV14*01	TRBJ1-4*01	CAASEGTGNQFYF	TRAV29/DV5*01	TRAJ49*01
CGTTAGATCACGAAGG-1-gPlexC4	COMBAT	S00020	13300	310	NSP3	T CD8 Activated CTL	CASSQDDEKLFF	TRBV14*01	TRBJ1-4*01	CAASEGTGNQFYF	TRAV29/DV5*01	TRAJ49*01
CCTAAAGAGTGGGATC-1-gPlexJ2	COMBAT	S00124	20269	310	NSP3	T CD8 Activated CTL Cycling	CASSQDNEKLFF	TRBV14*01	TRBJ1-4*01	CAASVGTGNQFYF	TRAV29/DV5*01	TRAJ49*01
CGTTGGGCAGTGAGTG-1-gPlexJ3	COMBAT	S00033	20394	311	unknown	T CD4 Activated CTL	CASSIKETQYF	TRBV5-1*01	TRBJ2-5*01	CAGPGAGGTSYGKLTF	TRAV35*01	TRAJ52*01
ACAGCTATCGAGAGCA-37	Ren	P-S067	4723	311	unknown	T CD4 Helper 0	CASSVKETQYF	TRBV5-1*01	TRBJ2-5*01	CAGPGAGGTSYGKLTF	TRAV35*01	TRAJ52*01
TTGAACGTCTTTACAC-1-gPlexG2	COMBAT	S00081	18284	312	unknown	T CD4 Activated Helper 1 Cycling	CAWRTGNTEAFF	TRBV30*01	TRBJ1-1*01	CAVARGNDKLIF	TRAV2*01	TRAJ34*01
GATCTAGTCTACCTGC-1-gPlexJ3	COMBAT	S00053	20408	312	unknown	T Reg Activated Cycling	CAWRQGNTEAFF	TRBV30*01	TRBJ1-1*01	CAVGRGNDKIIF	TRAV2*01	TRAJ30*01
CACACCTGTAAGAGGA-1-gPlexJ5	COMBAT	S00081	18284	312	unknown	T CD4 Activated CTL	CAWRTGNTEAFF	TRBV30*01	TRBJ1-1*01	CAVARGNDKLIF	TRAV2*01	TRAJ34*01
ATTGGTGTCGAATGGG-1-gPlexJ5	COMBAT	S00081	18284	312	unknown	T CD4 Naive	CAWRTGNTEAFF	TRBV30*01	TRBJ1-1*01	CAVARGNDKLIF	TRAV2*01	TRAJ34*01
AACTCCCCACTCGACG-1-gPlexF7	COMBAT	S00134	17717	313	NSP3	T CD8 Activated CTL	CASSPRVNEQFF	TRBV9*01	TRBJ2-1*01	CAFMKTSGTYKYIF	TRAV38-1*01	TRAJ40*01
TCATTACCATCCTAGA-1-gPlexJ3	COMBAT	S00124	20435	313	NSP3	T CD8 Activated CTL Cycling	CASSPLTNEQFF	TRBV9*01	TRBJ2-1*01	CAFMKTSGTYKYIF	TRAV38-1*01	TRAJ40*01
ATTGGTGTCGCAGGCT-1-gPlexJ5	COMBAT	S00124	20592	314	NSP3	T CD8 Activated CTL Cycling	CASSLSSIQETQYF	TRBV27*01	TRBJ2-5*01	CAASGSGNQFYF	TRAV13-1*01	TRAJ49*01
CTCGTCATCTGAGGGA-1-gPlexC3	COMBAT	S00020	13723	314	NSP3	T CD8 Activated CTL	CASSLSSGVETQYF	TRBV27*01	TRBJ2-5*01	CAASGAGNQFYF	TRAV13-1*01	TRAJ49*01
AACTCTTGTGTCTGAT-1-gPlexK1	COMBAT	S00057	20854	315	unknown	T CD8 Activated CTL Cycling	CASRGDRELNTGELFF	TRBV2*01	TRBJ2-2*01	CVVNNNNDMRF	TRAV12-1*01	TRAJ43*01
GACTGCGGTGGCTCCA-195	Ren	P-M024	7654	315	unknown	T CD8 Activated CTL Cycling	CASRGDREMNTGELFF	TRBV2*01	TRBJ2-2*01	CVVNKDNDMRF	TRAV12-1*01	TRAJ43*01
CATCGAACACTGCCAG-1-gPlexK1	COMBAT	G05112	20892	316	unknown	T CD8 Activated CTL	CASSPPSGSYEQYF	TRBV7-9*01	TRBJ2-7*01	CAIDNFNKFYF	TRAV8-3*01	TRAJ21*01
GTCTTCGGTCCCTACT-139	Ren	P-S032	7368	316	unknown	T CD8 Activated CTL	CASSPPSGSYEQYF	TRBV7-9*01	TRBJ2-7*01	CAVDNFNKFYF	TRAV8-3*01	TRAJ21*01
GGGCATCAGTACGTAA-1-gPlexK1	COMBAT	N00038	20948	317	unknown	T CD4 Activated Helper 1 Cycling	CSGGSGNQPQHF	TRBV20-1*01	TRBJ1-5*01	CGGNFNKFYF	TRAV25*01	TRAJ21*01
GGGAGATTCCGTAGGC-1-gPlexK6	COMBAT	N00038	21565	317	unknown	T CD4 Helper 0	CSAGAGNQPQHF	TRBV20-1*01	TRBJ1-5*01	CAGNFNKFYF	TRAV25*01	TRAJ21*01
TAAACCGAGAAGCCCA-1-gPlexK5	COMBAT	N00038	21464	318	ORF7b	T CD4 Activated Helper 1 Cycling	CASSPLGGYEQYF	TRBV11-2*01	TRBJ2-7*01	CLVGPNYGGSQGNLIF	TRAV4*01	TRAJ42*01
GGGACCTAGATCCGAG-1-gPlexK2	COMBAT	N00038	21078	318	ORF7b	T CD4 Activated Helper 1 Cycling	CASSPLGSYEQYF	TRBV11-2*01	TRBJ2-7*01	CLVGPNYGGSQGNLIF	TRAV4*01	TRAJ42*01
TGATTTCGTAAGGGCT-1-gPlexK2	COMBAT	G05112	21106	319	NSP3	T CD8 Activated CTL Cycling	CASSLSSYEQYF	TRBV5-6*01	TRBJ2-7*01	CAETTDSSYKLIF	TRAV5*01	TRAJ12*01
GTTAAGCTCCCTTGTG-197	Ren	P-M019	7826	319	NSP3	T CD8 EM	CASSLSSYEQYF	TRBV5-6*01	TRBJ2-7*01	CAETKDSSYKLIF	TRAV5*01	TRAJ12*01
CCCAATCTCATTGCCC-1-gPlexK2	COMBAT	N00038	21030	320	ORF3a	T CD4 Activated Helper 1 Cycling	CASSLTGTVNTEAFF	TRBV5-1*01	TRBJ1-1*01	CAARGTGNQFYF	TRAV29/DV5*01	TRAJ49*01
GAACCTAAGATCCGAG-1-gPlexK3	COMBAT	N00038	21194	320	ORF3a	T Reg Activated Cycling	CASSLTGTVNTEAFF	TRBV5-1*01	TRBJ1-1*01	CAARRNTGNQFYF	TRAV29/DV5*01	TRAJ49*01
CAGAATCGTAGAGCTG-1-gPlexK4	COMBAT	N00038	21292	321	unknown	T CD8 Activated CTL Cycling	CASSPGPPTAEQYF	TRBV7-3*01	TRBJ2-7*01	CVVNRSGNTGKLIF	TRAV12-1*01	TRAJ37*01
CACATTTAGCAGGCTA-1-gPlexK4	COMBAT	N00038	21290	321	unknown	T Reg Activated Cycling	CASTPGPPYNEQFF	TRBV7-3*01	TRBJ2-1*01	CVVNRSGNTGKLIF	TRAV12-1*01	TRAJ37*01
COV19_CH11286531+COV19_CH11408301_TCATTACGTCCAAGTT-1	Challenge	participant_6	653	322	unknown	T CD8 Activated CTL Cycling	CASSPRTSGGREQFF	TRBV9*01	TRBJ2-1*01	CATDAIYQGGSEKLVF	TRAV17*01	TRAJ57*01
TCGTAGAGTGCCTGGT-1-gPlexK4	COMBAT	S00076	21359	322	unknown	T CD8 Activated CTL Cycling	CASSPRTSGGREQYF	TRBV9*01	TRBJ2-7*01	CATDAITQGGSEKLVF	TRAV17*01	TRAJ57*01
CV001_KM9166541-CV001_KM9166568_GGCGACTCATCGGGTC-1	Yoshida	NP22	2268	323	unknown	T CD8 CTL	CASSQDLTAYNEQFF	TRBV3-1*01	TRBJ2-1*01	CALSDPSGNTPLVF	TRAV19*01	TRAJ29*01
CV001_KM9166542-CV001_KM9166569_CGAATGTAGCGGATCA-1	Yoshida	NP22	2268	323	unknown	T CD8 Activated CTL Cycling	CASSQDLTAYNEQFF	TRBV3-1*01	TRBJ2-1*01	CALSDPSGNTPLVF	TRAV19*01	TRAJ29*01
CV001_KM9166542-CV001_KM9166569_GGGAGATGTGAGTGAC-1	Yoshida	NP22	2268	323	unknown	T CD8 CTL	CASSQDLTAYNEQFF	TRBV3-1*01	TRBJ2-1*01	CALSDPSGNTPLVF	TRAV19*01	TRAJ29*01
TCGGGACTCCCAAGTA-1-gPlexK5	COMBAT	S00002	21474	323	unknown	T CD8 Activated CTL Cycling	CASSQGLAAYNEQFF	TRBV3-1*01	TRBJ2-1*01	CALSDPSGNTPLVF	TRAV19*01	TRAJ29*01
CV001_KM9166543-CV001_KM9166570_ACGAGGATCGTTTATC-1	Yoshida	NP19	2345	324	unknown	T CD8 Activated CTL Cycling	CASRTGASNEQYF	TRBV27*01	TRBJ2-7*01	CAAYSGAGSYQLTF	TRAV21*01	TRAJ28*01
GGACAGATCATAAAGG-1-gPlexK7	COMBAT	N00037	21681	324	unknown	T CD8 Activated CTL Cycling	CASRTGASNEQFF	TRBV27*01	TRBJ2-1*01	CAVYSGAGSYQLTF	TRAV21*01	TRAJ28*01
GCGAGAAAGTGGTCCC-272	Ren	P-S037	9472	325	unknown	T CD8 Activated CTL	CASSQDLGEGYEQYF	TRBV3-1*01	TRBJ2-7*01	CAVTNAGKSTF	TRAV2*01	TRAJ27*01
TTCTTAGGTCCAGTTA-1-gPlexK7	COMBAT	S00082	21713	325	unknown	T CD4 Activated Helper 1 Cycling	CASSQDLAEGYEQYF	TRBV3-1*01	TRBJ2-7*01	CAVTNAGKSTF	TRAV2*01	TRAJ27*01
COV19_CH11286520+COV19_CH11408290_AAACCTGTCAACGCTA-1	Challenge	participant_3	0	326	unknown	T Reg Activated	CASSYRAQGAGGRYEQYF	TRBV6-5*01	TRBJ2-7*01	CVVGGGGYNKLIF	TRAV10*01	TRAJ4*01
COV19_CH11286520+COV19_CH11408290_AACCGCGGTATGCTTG-1	Challenge	participant_3	1	327	unknown	T CD4 Activated Helper 1	CASSLPGQGGEQYF	TRBV7-9*01	TRBJ2-7*01	CALHTGTASKLTF	TRAV9-2*01	TRAJ44*01
COV19_CH11286520+COV19_CH11408290_AACTCAGCAGCCTGTG-1	Challenge	participant_3	2	328	unknown	T CD8 Activated CTL Cycling	CASSHPRQGRSDTIYF	TRBV4-1*01	TRBJ1-3*01	CAGGEETSGSRLTF	TRAV39*01	TRAJ58*01
COV19_CH11286520+COV19_CH11408290_ACATCAGGTGTCAATC-1	Challenge	participant_3	3	329	unknown	T CD8 Activated CTL Cycling	CASSQGAFYEQYF	TRBV4-1*01	TRBJ2-7*01	CLVGDMNSGYSTLTF	TRAV4*01	TRAJ11*01
COV19_CH11286520+COV19_CH11408290_ACCAGTATCTCCGGTT-1	Challenge	participant_3	4	330	unknown	T CD4 Activated CTL	CASSPVGTGYGYTF	TRBV3-1*01	TRBJ1-2*01	CAVSDRGARLMF	TRAV8-4*01	TRAJ31*01
COV19_CH11286520+COV19_CH11408290_ACGATGTAGACCACGA-1	Challenge	participant_3	5	331	unknown	T CD8 Activated CTL Cycling	CAISEWQGYEQYF	TRBV10-3*01	TRBJ2-7*01	CAGSGGEVTDKLIF	TRAV13-2*01	TRAJ34*01
COV19_CH11286520+COV19_CH11408290_ACTATCTAGACTAGAT-1	Challenge	participant_3	6	332	unknown	T CD8 Activated CTL Cycling	CASRSKTGTNYNEQFF	TRBV6-5*01	TRBJ2-1*01	CAVREIENTGFQKLVF	TRAV3*01	TRAJ8*01
COV19_CH11286520+COV19_CH11408290_AGCAGCCAGGAATGGA-1	Challenge	participant_3	7	333	unknown	T Reg Activated Cycling	CASSVGQGPGELFF	TRBV9*01	TRBJ2-2*01	CAASRSGGSNYKLTF	TRAV13-1*01	TRAJ53*01
COV19_CH11286520+COV19_CH11408290_AGGCCACAGCTGCGAA-1	Challenge	participant_3	8	334	unknown	T CD8 Activated CTL Cycling	CASSFGQGSYNEQFF	TRBV7-3*01	TRBJ2-1*01	CAASGDYKLSF	TRAV29/DV5*01	TRAJ20*01
COV19_CH11286520+COV19_CH11408290_AGGGATGCACATCCAA-1	Challenge	participant_3	9	335	unknown	T Reg Activated	CASSLGQGRIPKLFF	TRBV5-1*01	TRBJ1-4*01	CILRGGAQKLVF	TRAV26-2*01	TRAJ54*01
COV19_CH11286520+COV19_CH11408290_AGTCTTTTCCGTAGTA-1	Challenge	participant_3	10	336	unknown	T Reg Activated	CSARPTDRANQPQHF	TRBV20-1*01	TRBJ1-5*01	CAQETSGSRLTF	TRAV36/DV7*01	TRAJ58*01
COV19_CH11286520+COV19_CH11408290_ATAACGCGTCGTCTTC-1	Challenge	participant_3	11	337	unknown	T CD8 Activated CTL Cycling	CASSLEGGPYNEQFF	TRBV5-4*01	TRBJ2-1*01	CAASSSGANSKLTF	TRAV29/DV5*01	TRAJ56*01
COV19_CH11286520+COV19_CH11408290_ATCCGAAAGAAGAAGC-1	Challenge	participant_3	12	338	unknown	T CD4 Activated CTL	CASSLVAGVVHEQYF	TRBV28*01	TRBJ2-7*01	CAGPNNTDKLIF	TRAV35*01	TRAJ34*01
COV19_CH11286520+COV19_CH11408290_ATGGGAGTCTTGTCAT-1	Challenge	participant_3	13	339	unknown	T Reg Activated	CASSAQGASYNEQFF	TRBV6-1*01	TRBJ2-1*01	CAVGARNQGGKLIF	TRAV8-3*01	TRAJ23*01
COV19_CH11286520+COV19_CH11408290_ATGTGTGGTAGTGAAT-1	Challenge	participant_3	14	340	unknown	T Reg Activated Cycling	CSATTGRRSQETQYF	TRBV20-1*01	TRBJ2-5*01	CIVRVGYNARLMF	TRAV26-1*01	TRAJ31*01
COV19_CH11286520+COV19_CH11408290_ATTTCTGTCCATGCTC-1	Challenge	participant_3	15	341	unknown	T CD8 Activated CTL Cycling	CASSLSGEFGEQYF	TRBV27*01	TRBJ2-7*01	CAMREVLQTDSWGKLQF	TRAV14/DV4*01	TRAJ24*01
COV19_CH11286520+COV19_CH11408290_CAGCATAGTCTGCGGT-1	Challenge	participant_3	16	342	unknown	T CD8 Activated CTL Cycling	CASGPGQGYEQYF	TRBV19*01	TRBJ2-7*01	CGLRDNYGQNFVF	TRAV30*01	TRAJ26*01
COV19_CH11286520+COV19_CH11408290_CGAGCACGTCTCCACT-1	Challenge	participant_3	18	343	unknown	T CD8 Activated CTL Cycling	CASSARVWNTGELFF	TRBV28*01	TRBJ2-2*01	CVVKKSGKLIF	TRAV12-1*01	TRAJ4*01
COV19_CH11286520+COV19_CH11408290_CGCTTCAAGATAGTCA-1	Challenge	participant_3	19	344	unknown	T CD4 Activated CTL	CASSHRGLARADTQYF	TRBV14*01	TRBJ2-3*01	CAVGARSGGGADGLTF	TRAV8-3*01	TRAJ45*01
COV19_CH11286520+COV19_CH11408290_CGGAGCTAGGGAACGG-1	Challenge	participant_3	20	345	unknown	T CD4 Activated CTL	CASSPGWGTITSYEQYF	TRBV6-5*01	TRBJ2-7*01	CAVREIGGSQGNLIF	TRAV3*01	TRAJ42*01
COV19_CH11286520+COV19_CH11408290_CGGAGTCCAGGGCATA-1	Challenge	participant_3	21	346	unknown	T Reg Activated Cycling	CASSIKGRDGYGYTF	TRBV19*01	TRBJ1-2*01	CALPPTDSWGKLQF	TRAV24*01	TRAJ24*01
COV19_CH11286520+COV19_CH11408290_CGTAGGCCAGGATCGA-1	Challenge	participant_3	22	347	unknown	T CD8 Activated CTL Cycling	CASSYALAGVEGADTQYF	TRBV6-5*01	TRBJ2-3*01	CALTSGTYKYIF	TRAV6*01	TRAJ40*01
COV19_CH11286520+COV19_CH11408290_CTACATTTCATACGGT-1	Challenge	participant_3	23	348	unknown	T CD8 Activated CTL Cycling	CASSVSSGYEQYF	TRBV9*01	TRBJ2-7*01	CVVNNPVDSSYKLIF	TRAV12-1*01	TRAJ12*01
COV19_CH11286520+COV19_CH11408290_CTAGCCTCAATGGTCT-1	Challenge	participant_3	24	349	unknown	T CD8 Activated CTL Cycling	CASSLELAGSADTQYF	TRBV5-6*01	TRBJ2-3*01	CILRDPQGVKTSYDKVIF	TRAV26-2*01	TRAJ50*01
COV19_CH11286520+COV19_CH11408290_CTCAGAATCGCCTGAG-1	Challenge	participant_3	25	350	unknown	T Reg Activated	CASSQGASGGLSYEQYF	TRBV4-2*01	TRBJ2-7*01	CAASIESNYQLIW	TRAV13-1*01	TRAJ33*01
COV19_CH11286520+COV19_CH11408290_CTTAGGATCAGTCCCT-1	Challenge	participant_3	26	351	unknown	T Reg Activated	CASQSQDYEQYF	TRBV5-1*01	TRBJ2-7*01	CAVVSYASGGSYIPTF	TRAV8-6*01	TRAJ6*01
COV19_CH11286526+COV19_CH11408296_GTCATTTGTCAGTGGA-1	Challenge	participant_3	27	352	unknown	T CD8 Activated CTL	CSARGVKGAYEQYF	TRBV20-1*01	TRBJ2-7*01	CVVISDSGGYNKLIF	TRAV12-1*01	TRAJ4*01
COV19_CH11286520+COV19_CH11408290_GACCTGGCACATTTCT-1	Challenge	participant_3	27	352	unknown	T CD8 Activated CTL Cycling	CSARGVKGAYEQYF	TRBV20-1*01	TRBJ2-7*01	CVVISDSGGYNKLIF	TRAV12-1*01	TRAJ4*01
COV19_CH11286520+COV19_CH11408290_GACTAACTCCAGTATG-1	Challenge	participant_3	28	353	unknown	T CD8 Activated CTL Cycling	CASSPEQGSAYEQYF	TRBV14*01	TRBJ2-7*01	CVVRAPGSQGNLIF	TRAV12-1*01	TRAJ42*01
COV19_CH11286520+COV19_CH11408290_GAGTCCGGTTTGACTG-1	Challenge	participant_3	29	354	ORF3a	T CD4 Activated Helper 1 Cycling	CASSPGTGRYEQYF	TRBV11-2*01	TRBJ2-7*01	CALYGGATNKLIF	TRAV16*01	TRAJ32*01
COV19_CH11286520+COV19_CH11408290_GCCAAATAGACTCGGA-1	Challenge	participant_3	30	355	unknown	T CD4 Activated CTL	CASSFDLAEPYEQYF	TRBV28*01	TRBJ2-7*01	CIVRPGGTSYGKLTF	TRAV26-1*01	TRAJ52*01
COV19_CH11286520+COV19_CH11408290_GCGGGTTCACGAGGTA-1	Challenge	participant_3	31	356	unknown	T Reg Activated Cycling	CASSFIGQGISYTF	TRBV7-2*01	TRBJ1-2*01	CAYRSAFQGGSEKLVF	TRAV38-2/DV8*01	TRAJ57*01
COV19_CH11286520+COV19_CH11408290_GCTCCTACAAGGGTCA-1	Challenge	participant_3	32	357	unknown	T CD4 Activated Helper 1 Cycling	CATSRDKLDTGELFF	TRBV15*01	TRBJ2-2*01	CAASSGAGSYQLTF	TRAV13-1*01	TRAJ28*01
COV19_CH11286520+COV19_CH11408290_GGGAGATCAGGCTGAA-1	Challenge	participant_3	33	358	unknown	T CD4 Activated Helper 1 Cycling	CASSIPLTGMMNTEAFF	TRBV19*01	TRBJ1-1*01	CALWTGGGNKLTF	TRAV8-3*01	TRAJ10*01
COV19_CH11286520+COV19_CH11408290_GGTGCGTCAGGACCCT-1	Challenge	participant_3	34	359	unknown	T CD4 Activated Helper 1 Cycling	CASSPSGSFNNEQFF	TRBV5-1*01	TRBJ2-1*01	CAVSDSGGFKTIF	TRAV8-6*01	TRAJ9*01
COV19_CH11286520+COV19_CH11408290_GTATTCTGTTAAGAAC-1	Challenge	participant_3	35	360	unknown	T CD8 Activated CTL Cycling	CASSLTSNGGEKLFF	TRBV11-2*01	TRBJ1-4*01	CAVRDQTGANNLFF	TRAV8-6*01	TRAJ36*01
COV19_CH11286520+COV19_CH11408290_GTCAAGTTCCTCAATT-1	Challenge	participant_3	36	361	unknown	T Reg Activated	CASSSRGSGANVLTF	TRBV6-5*01	TRBJ2-6*01	CVVSEGNAGNMLTF	TRAV10*01	TRAJ39*01
COV19_CH11286520+COV19_CH11408290_GTCTCGTAGTGTCTCA-1	Challenge	participant_3	37	362	unknown	T Reg Activated Cycling	CSARHGGEGMGNYGYTF	TRBV20-1*01	TRBJ1-2*01	CAARAFITKIIF	TRAV13-1*01	TRAJ3*01
COV19_CH11286520+COV19_CH11408290_GTGCATACAGCAGTTT-1	Challenge	participant_3	38	363	unknown	T CD4 Activated Helper 1	CASSLTGTGNQPQHF	TRBV12-3*01	TRBJ1-5*01	CATDARSGAGSYQLTF	TRAV17*01	TRAJ28*01
COV19_CH11286520+COV19_CH11408290_GTGTGCGTCCTAGGGC-1	Challenge	participant_3	39	364	NSP5	T CD8 Activated CTL Cycling	CASSLGQGYEQYF	TRBV11-2*01	TRBJ2-7*01	CVVNILRYSGAGSYQLTF	TRAV12-1*01	TRAJ28*01
COV19_CH11286520+COV19_CH11408290_TAAGAGAAGGCAGTCA-1	Challenge	participant_3	40	365	unknown	T CD4 Activated CTL	CASSLSRGLSTDTQYF	TRBV28*01	TRBJ2-3*01	CAVRHNARLMF	TRAV21*01	TRAJ31*01
COV19_CH11286520+COV19_CH11408290_TATCAGGTCGTCGTTC-1	Challenge	participant_3	41	366	unknown	T Reg Activated	CASSFGRVDNQPQHF	TRBV27*01	TRBJ1-5*01	CAMKRTGGYNKLIF	TRAV12-3*01	TRAJ4*01
COV19_CH11286520+COV19_CH11408290_TGGCCAGCATGGAATA-1	Challenge	participant_3	42	367	unknown	T CD4 Activated Helper 1 Cycling	CASRSGQAGYTF	TRBV28*01	TRBJ1-2*01	CAASIGPYNTDKLIF	TRAV13-1*01	TRAJ34*01
COV19_CH11286520+COV19_CH11408290_TGGGAAGCACATGACT-1	Challenge	participant_3	43	368	unknown	T CD8 Activated CTL	CSVEEVGSTTYEQYF	TRBV29-1*01	TRBJ2-7*01	CAANSNYQLIW	TRAV13-1*01	TRAJ33*01
COV19_CH11286520+COV19_CH11408290_TGGTTCCCAAGGCTCC-1	Challenge	participant_3	44	369	unknown	T CD8 Activated CTL Cycling	CASSEWGTGGNYGYTF	TRBV25-1*01	TRBJ1-2*01	CAETPYNQGGKLIF	TRAV5*01	TRAJ23*01
COV19_CH11286520+COV19_CH11408290_TTGACTTGTAGTACCT-1	Challenge	participant_3	45	370	unknown	T CD8 Activated CTL Cycling	CSARDPGLASVEQFF	TRBV20-1*01	TRBJ2-1*01	CVVNVFSDGQKLLF	TRAV12-1*01	TRAJ16*01
COV19_CH11286520+COV19_CH11408290_TTGACTTTCTGTACGA-1	Challenge	participant_3	46	371	unknown	T CD8 Activated CTL	CASSEEGSLDGANVLTF	TRBV6-1*01	TRBJ2-6*01	CILRDVQGVKTSYDKVIF	TRAV26-2*01	TRAJ50*01
COV19_CH11286520+COV19_CH11408290_TTGGAACAGCCAACAG-1	Challenge	participant_3	47	372	unknown	T CD4 Activated Helper 1 Cycling	CASSLWTSGSHEQYF	TRBV5-1*01	TRBJ2-7*01	CAFMRAGTASKLTF	TRAV38-1*01	TRAJ44*01
COV19_CH11286520+COV19_CH11408290_TTTACTGAGCCACGTC-1	Challenge	participant_3	48	373	unknown	T CD8 Activated CTL Cycling	CASTQGVGEAIYEQYF	TRBV6-2*01	TRBJ2-7*01	CLVGEIIDAGNMLTF	TRAV4*01	TRAJ39*01
COV19_CH11286514+COV19_CH11408324_AGCGGTCCACAGCCCA-1	Challenge	participant_1	49	374	unknown	T CD8 Activated CTL Cycling	CASSQDIEQFF	TRBV7-9*01	TRBJ2-1*01	CAVNKNDRLMF	TRAV12-2*01	TRAJ31*01
COV19_CH11286514+COV19_CH11408324_AACTGGTCAAGGACTG-1	Challenge	participant_1	49	374	unknown	T CD8 Activated CTL Cycling	CASSQDIEQFF	TRBV7-9*01	TRBJ2-1*01	CAVNKNDRLMF	TRAV12-2*01	TRAJ31*01
COV19_CH11286514+COV19_CH11408324_AAGGCAGAGTCTCAAC-1	Challenge	participant_1	50	375	unknown	T CD8 Activated CTL	CASSHQTGANEQFF	TRBV27*01	TRBJ2-1*01	CAYMDFGNEKLTF	TRAV38-2/DV8*01	TRAJ48*01
COV19_CH11286514+COV19_CH11408324_ACGATGTCAGATCTGT-1	Challenge	participant_1	51	376	unknown	T CD8 Activated CTL Cycling	CASSSGGLGPDTQYF	TRBV7-2*01	TRBJ2-3*01	CAMSPLDNYGQNFVF	TRAV14/DV4*01	TRAJ26*01
COV19_CH11286514+COV19_CH11408324_ACGGGTCGTCTAGTCA-1	Challenge	participant_1	52	377	NSP3	T CD8 Activated CTL	CASSLRDPTDTQYF	TRBV27*01	TRBJ2-3*01	CAGLPMEYGNKLVF	TRAV25*01	TRAJ47*01
COV19_CH11286514+COV19_CH11408324_ACTTACTTCGTGGACC-1	Challenge	participant_1	53	378	unknown	T CD8 Activated CTL	CASIGSNNEQFF	TRBV28*01	TRBJ2-1*01	CVAHTGGFKTIF	TRAV12-1*01	TRAJ9*01
COV19_CH11286514+COV19_CH11408324_AGCTTGACACCTGGTG-1	Challenge	participant_1	54	379	unknown	T CD8 Activated CTL	CASSISLGSGEFTDTQYF	TRBV19*01	TRBJ2-3*01	CARRSKESSASKIIF	TRAV5*01	TRAJ3*01
COV19_CH11286514+COV19_CH11408324_ATAACGCGTCATGCCG-1	Challenge	participant_5	55	380	unknown	T Reg Activated Cycling	CASSPDIRSTQHF	TRBV12-3*01	TRBJ1-5*01	CARGTGNQFYF	TRAV41*01	TRAJ49*01
COV19_CH11286514+COV19_CH11408324_CTTGGCTGTAGGCTGA-1	Challenge	participant_5	55	380	unknown	T Reg Activated Cycling	CASSPDIRSTQHF	TRBV12-3*01	TRBJ1-5*01	CARGTGNQFYF	TRAV41*01	TRAJ49*01
COV19_CH11286514+COV19_CH11408324_ATCATCTTCCACGCAG-1	Challenge	participant_1	56	381	S	T CD8 Activated CTL	CASQELNTGELFF	TRBV19*01	TRBJ2-2*01	CVVNSHAGNMLTF	TRAV12-1*01	TRAJ39*01
COV19_CH11286514+COV19_CH11408324_CACACTCTCTTTAGTC-1	Challenge	participant_1	57	382	unknown	T CD8 Activated CTL	CASSPDRVGPDTQYF	TRBV11-1*01	TRBJ2-3*01	CVVNMSQAGTALIF	TRAV12-1*01	TRAJ15*01
COV19_CH11286514+COV19_CH11408324_CATGGCGCAGTGGAGT-1	Challenge	participant_1	58	383	unknown	T CD8 Activated CTL Cycling	CASSQSTGDHGYTF	TRBV16*01	TRBJ1-2*01	CADFARLMF	TRAV25*01	TRAJ31*01
COV19_CH11286514+COV19_CH11408324_CCACTACAGCGAGAAA-1	Challenge	participant_5	59	384	unknown	T Reg Activated Cycling	CASSLGTRGGTGYTF	TRBV7-2*01	TRBJ1-2*01	CALSDHGQAGTALIF	TRAV9-2*01	TRAJ15*01
COV19_CH11286514+COV19_CH11408324_CCACTACTCCACGACG-1	Challenge	participant_5	60	385	unknown	T Reg Activated Cycling	CASSRPYSGNTIYF	TRBV12-4*01	TRBJ1-3*01	CAVSDLEAAGNKLTF	TRAV8-4*01	TRAJ17*01
COV19_CH11286514+COV19_CH11408324_CCTCTGAGTACCAGTT-1	Challenge	participant_1	61	386	unknown	T CD8 Activated CTL Cycling	CASSYSGDGDDTEAFF	TRBV6-5*01	TRBJ1-1*01	CAGHSSYKLIF	TRAV12-2*01	TRAJ12*01
COV19_CH11286514+COV19_CH11408324_CGAATGTTCATACGGT-1	Challenge	participant_1	62	387	unknown	T CD8 Activated CTL Cycling	CASSISGQDNSYEQYF	TRBV19*01	TRBJ2-7*01	CAGGGGATNKLIF	TRAV1-1*01	TRAJ32*01
COV19_CH11286514+COV19_CH11408324_CGTCCATAGCGTAGTG-1	Challenge	participant_1	63	388	N	T CD8 Activated CTL	CASSFDRNTEAFF	TRBV7-9*01	TRBJ1-1*01	CAGEGDEKLTF	TRAV27*01	TRAJ48*01
COV19_CH11286518+COV19_CH11408328_TGGCGCAAGGAGTAGA-1	Challenge	participant_1	63	388	N	T CD8 Activated CTL Cycling	CASSFDRNTEAFF	TRBV7-9*01	TRBJ1-1*01	CAGEGDEKLTF	TRAV27*01	TRAJ48*01
COV19_CH11286514+COV19_CH11408324_CGTCTACGTTGCGCAC-1	Challenge	participant_1	64	389	N	T CD8 Activated CTL Cycling	CASSQDRDRGHYEQYF	TRBV4-3*01	TRBJ2-7*01	CALSGGGSQGNLIF	TRAV19*01	TRAJ42*01
COV19_CH11286514+COV19_CH11408324_CGTTAGAAGGCCCTCA-1	Challenge	participant_1	65	390	unknown	T CD8 Activated CTL Cycling	CASSLGGDSLDTQYF	TRBV7-2*01	TRBJ2-3*01	CATELRSNDYKLSF	TRAV17*01	TRAJ20*01
COV19_CH11286514+COV19_CH11408324_CTCCTAGCATCCGGGT-1	Challenge	participant_1	66	391	unknown	T CD8 Activated CTL Cycling	CASSKGMAGEPGEQYF	TRBV5-4*01	TRBJ2-7*01	CAVSDLAVTGNQFYF	TRAV8-6*01	TRAJ49*01
COV19_CH11286518+COV19_CH11408328_AGGGAGTTCAAGAAGT-1	Challenge	participant_1	66	391	unknown	T CD8 Activated CTL Cycling	CASSKGMAGEPGEQYF	TRBV5-4*01	TRBJ2-7*01	CAVSDLAVTGNQFYF	TRAV8-6*01	TRAJ49*01
COV19_CH11286514+COV19_CH11408324_CTGAAGTTCCACTCCA-1	Challenge	participant_1	67	392	unknown	T CD8 Activated CTL	CASRSAKPDVDSPLHF	TRBV19*01	TRBJ1-6*01	CALSEEDNYGQNFVF	TRAV19*01	TRAJ26*01
COV19_CH11286514+COV19_CH11408324_CTGCCTACATGGTAGG-1	Challenge	participant_1	68	393	unknown	T CD8 Activated CTL Cycling	CASTLMGAGDTQYF	TRBV27*01	TRBJ2-3*01	CAVETSGSRLTF	TRAV27*01	TRAJ58*01
COV19_CH11286514+COV19_CH11408324_GTCTCGTCACCCATTC-1	Challenge	participant_1	70	394	NSP3	T CD4 Activated Helper 1 Cycling	CASSETDSNQPQHF	TRBV9*01	TRBJ1-5*01	CAVENYGGATNKLIF	TRAV2*01	TRAJ32*01
COV19_CH11286514+COV19_CH11408324_GTCTTCGAGAAACCAT-1	Challenge	participant_1	71	395	unknown	T CD8 Activated CTL Cycling	CASSPGGHFGSDEQFF	TRBV6-6*01	TRBJ2-1*01	CALAPPNDYKLSF	TRAV6*01	TRAJ20*01
COV19_CH11286514+COV19_CH11408324_GTGCTTCGTCTAACGT-1	Challenge	participant_5	72	396	unknown	T CD4 Activated Helper 1 Cycling	CASSAGLGLLETQYF	TRBV9*01	TRBJ2-5*01	CAARNARGSTLGRLYF	TRAV29/DV5*01	TRAJ18*01
COV19_CH11286514+COV19_CH11408324_TCCCGATCAAACCCAT-1	Challenge	participant_1	73	397	unknown	T CD8 Activated CTL	CASSFELDRASEQYF	TRBV12-3*01	TRBJ2-7*01	CALSDPLATGGSYIPTF	TRAV9-2*01	TRAJ6*01
COV19_CH11286519+COV19_CH11408329_GGATGTTTCACTATTC-1	Challenge	participant_5	74	398	unknown	T CD4 Activated CTL	CASSLVASGGPRGEQFF	TRBV7-2*01	TRBJ2-1*01	CAYRSAQGGSEKLVF	TRAV38-2/DV8*01	TRAJ57*01
COV19_CH11286515+COV19_CH11408325_TACGGATTCGCAAGCC-1	Challenge	participant_5	74	398	unknown	T CD4 Activated Helper 1 Cycling	CASSLVASGGPRGEQFF	TRBV7-2*01	TRBJ2-1*01	CAYRSAQGGSEKLVF	TRAV38-2/DV8*01	TRAJ57*01
COV19_CH11286515+COV19_CH11408325_CTGCCTACAAGGTTCT-1	Challenge	participant_5	74	398	unknown	T CD4 Activated CTL	CASSLVASGGPRGEQFF	TRBV7-2*01	TRBJ2-1*01	CAYRSAQGGSEKLVF	TRAV38-2/DV8*01	TRAJ57*01
COV19_CH11286515+COV19_CH11408325_AAACCTGCAGAGCCAA-1	Challenge	participant_5	74	398	unknown	T CD4 Activated CTL	CASSLVASGGPRGEQFF	TRBV7-2*01	TRBJ2-1*01	CAYRSAQGGSEKLVF	TRAV38-2/DV8*01	TRAJ57*01
COV19_CH11286515+COV19_CH11408325_AACTCCCAGTGGACGT-1	Challenge	participant_5	75	399	unknown	T Reg Activated	CASSFFSSTDTQYF	TRBV5-1*01	TRBJ2-3*01	CAVDESDRGSTLGRLYF	TRAV39*01	TRAJ18*01
COV19_CH11286515+COV19_CH11408325_AACTTTCGTGACGCCT-1	Challenge	participant_5	76	400	unknown	T CD4 Activated Helper 1 Cycling	CASSQGGTSRYEQYF	TRBV6-5*01	TRBJ2-7*01	CAMRRGGSNYKLTF	TRAV12-3*01	TRAJ53*01
COV19_CH11286519+COV19_CH11408329_ATTATCCAGTCAAGCG-1	Challenge	participant_5	76	400	unknown	T CD4 Activated CTL	CASSQGGTSRYEQYF	TRBV6-5*01	TRBJ2-7*01	CAMRRGGSNYKLTF	TRAV12-3*01	TRAJ53*01
COV19_CH11286519+COV19_CH11408329_CAGTCCTGTAGTAGTA-1	Challenge	participant_5	76	400	unknown	T CD4 Activated CTL	CASSQGGTSRYEQYF	TRBV6-5*01	TRBJ2-7*01	CAMRRGGSNYKLTF	TRAV12-3*01	TRAJ53*01
COV19_CH11286515+COV19_CH11408325_TGCGGGTCAGACACTT-1	Challenge	participant_5	76	400	unknown	T CD4 Activated CTL	CASSQGGTSRYEQYF	TRBV6-5*01	TRBJ2-7*01	CAMRRGGSNYKLTF	TRAV12-3*01	TRAJ53*01
COV19_CH11286515+COV19_CH11408325_AACTTTCTCCCATTTA-1	Challenge	participant_5	77	401	NSP16	T CD8 Activated CTL Cycling	CASSLGVSYEQYF	TRBV4-1*01	TRBJ2-7*01	CAAEGGYNKLIF	TRAV13-1*01	TRAJ4*01
COV19_CH11286515+COV19_CH11408325_ACACTGATCGATAGAA-1	Challenge	participant_5	78	402	unknown	T Reg Activated Cycling	CATSQGNTEAFF	TRBV24-1*01	TRBJ1-1*01	CAASPWKLSF	TRAV13-1*01	TRAJ20*01
COV19_CH11286515+COV19_CH11408325_ACCCACTCATCTACGA-1	Challenge	participant_5	79	403	unknown	T CD4 Activated CTL Cycling	CASSFSGGVYEQYF	TRBV12-3*01	TRBJ2-7*01	CVVSGGVRDDALNF	TRAV10*01	TRAJ41*01
COV19_CH11286515+COV19_CH11408325_ACCCACTTCACTATTC-1	Challenge	participant_5	80	404	unknown	T CD4 Activated Helper 1 Cycling	CASSIVRGTANTGELFF	TRBV19*01	TRBJ2-2*01	CAVANAGGTSYGKLTF	TRAV12-2*01	TRAJ52*01
COV19_CH11286515+COV19_CH11408325_ACCGTAAAGCTTCGCG-1	Challenge	participant_3	81	405	unknown	T Reg Activated Cycling	CASSSDRGPQETQYF	TRBV6-5*01	TRBJ2-5*01	CAVAFGGGGNKLTF	TRAV8-3*01	TRAJ10*01
COV19_CH11286515+COV19_CH11408325_ACGATACGTCAAGCGA-1	Challenge	participant_5	82	406	unknown	T CD4 Activated Helper 1	CASSLVVGGGTYEQYF	TRBV7-2*01	TRBJ2-7*01	CAFMKGGGADGLTF	TRAV38-1*01	TRAJ45*01
COV19_CH11286515+COV19_CH11408325_ACGCAGCGTTTGCATG-1	Challenge	participant_5	83	407	unknown	T CD8 Activated CTL	CASSYSIEGRPNTGELFF	TRBV6-2*01	TRBJ2-2*01	CAPGPLGYQKVTF	TRAV16*01	TRAJ13*01
COV19_CH11286515+COV19_CH11408325_ACTGAGTTCATCTGCC-1	Challenge	participant_5	84	408	unknown	T CD4 Activated Helper 1 Cycling	CASTTRGSQGSYEQYF	TRBV7-2*01	TRBJ2-7*01	CALSGSNTGKLIF	TRAV16*01	TRAJ37*01
COV19_CH11286515+COV19_CH11408325_ACTTTCAGTGCAGACA-1	Challenge	participant_5	85	409	unknown	T CD4 Activated Helper 1 Cycling	CASRAGVLSTEYEQYF	TRBV19*01	TRBJ2-7*01	CAVRESLSGGGADGLTF	TRAV3*01	TRAJ45*01
COV19_CH11286515+COV19_CH11408325_AGCCTAACAAATTGCC-1	Challenge	participant_5	86	410	unknown	T Reg Activated Cycling	CASSLGGGVHQPQHF	TRBV12-3*01	TRBJ1-5*01	CAFMKQGGNQFYF	TRAV38-1*01	TRAJ49*01
COV19_CH11286515+COV19_CH11408325_ATGTGTGTCTGGTATG-1	Challenge	participant_2	87	411	unknown	T CD8 Activated CTL Cycling	CASSQVPGQETQYF	TRBV3-1*01	TRBJ2-5*01	CAMIKGGKLVF	TRAV12-3*01	TRAJ47*01
COV19_CH11286515+COV19_CH11408325_AGCTCCTCACGAAATA-1	Challenge	participant_2	87	411	unknown	T CD8 Activated CTL Cycling	CASSQVPGQETQYF	TRBV3-1*01	TRBJ2-5*01	CAMIKGGKLVF	TRAV12-3*01	TRAJ47*01
COV19_CH11286515+COV19_CH11408325_AGCTCTCCAGGAATCG-1	Challenge	participant_5	88	412	unknown	T Reg Activated	CASSLGGGKNYEQYF	TRBV7-2*01	TRBJ2-7*01	CAARGDSWGKLQF	TRAV29/DV5*01	TRAJ24*01
COV19_CH11286515+COV19_CH11408325_AGGGAGTAGATGTCGG-1	Challenge	participant_5	89	413	unknown	T Reg Activated Cycling	CASSVLGGSTDTQYF	TRBV9*01	TRBJ2-3*01	CAVEDTGTASKLTF	TRAV2*01	TRAJ44*01
COV19_CH11286515+COV19_CH11408325_AGGGAGTTCATGTCTT-1	Challenge	participant_5	90	414	unknown	T CD8 Activated CTL Cycling	CASSPFATGNEQFF	TRBV6-2*01	TRBJ2-1*01	CAVLLYNQGGKLIF	TRAV12-2*01	TRAJ23*01
COV19_CH11286515+COV19_CH11408325_AGTAGTCTCATACGGT-1	Challenge	participant_5	91	415	unknown	T CD8 Activated CTL Cycling	CASSQDGQYYGYTF	TRBV4-1*01	TRBJ1-2*01	CAVWNAGNMLTF	TRAV8-1*01	TRAJ39*01
COV19_CH11286515+COV19_CH11408325_AGTGAGGTCTACTTAC-1	Challenge	participant_5	92	416	unknown	T CD8 Activated CTL Cycling	CASVGYPRGPGSPLHF	TRBV11-2*01	TRBJ1-6*01	CATDDRGGGNKLTF	TRAV17*01	TRAJ10*01
COV19_CH11286519+COV19_CH11408329_TCAGGATAGTTTGCGT-1	Challenge	participant_5	93	417	unknown	T CD8 Activated CTL Cycling	CASTGTGNTDTQYF	TRBV6-1*01	TRBJ2-3*01	CAASGDGQNFVF	TRAV13-1*01	TRAJ26*01
COV19_CH11286515+COV19_CH11408325_AGTTGGTGTCTGGAGA-1	Challenge	participant_5	93	417	unknown	T CD8 Activated CTL Cycling	CASTGTGNTDTQYF	TRBV6-1*01	TRBJ2-3*01	CAASGDGQNFVF	TRAV13-1*01	TRAJ26*01
COV19_CH11286515+COV19_CH11408325_TGTCCCACAAACCTAC-1	Challenge	participant_5	94	418	S	T CD4 Activated Helper 1 Cycling	CASSLATAYGYTF	TRBV7-2*01	TRBJ1-2*01	CAVPLQGAQKLVF	TRAV27*01	TRAJ54*01
COV19_CH11286515+COV19_CH11408325_CGCCAAGCACGTGAGA-1	Challenge	participant_5	94	418	S	T CD4 Activated Helper 1	CASSLATAYGYTF	TRBV7-2*01	TRBJ1-2*01	CAVPLQGAQKLVF	TRAV27*01	TRAJ54*01
COV19_CH11286519+COV19_CH11408329_TTGCGTCCAGCATGAG-1	Challenge	participant_5	94	418	S	T Reg Activated Cycling	CASSLATAYGYTF	TRBV7-2*01	TRBJ1-2*01	CAVPLQGAQKLVF	TRAV27*01	TRAJ54*01
COV19_CH11286515+COV19_CH11408325_ATCGAGTTCCATGCTC-1	Challenge	participant_5	94	418	S	T CD4 Activated Helper 1 Cycling	CASSLATAYGYTF	TRBV7-2*01	TRBJ1-2*01	CAVPLQGAQKLVF	TRAV27*01	TRAJ54*01
COV19_CH11286519+COV19_CH11408329_TGAGCATCATTATCTC-1	Challenge	participant_5	95	419	unknown	T CD4 Activated CTL	CASNPSPEQETQYF	TRBV19*01	TRBJ2-5*01	CAVFNTGNQFYF	TRAV22*01	TRAJ49*01
COV19_CH11286515+COV19_CH11408325_TACCTATGTAGCGCAA-1	Challenge	participant_5	95	419	unknown	T CD4 Activated CTL	CASNPSPEQETQYF	TRBV19*01	TRBJ2-5*01	CAVFNTGNQFYF	TRAV22*01	TRAJ49*01
COV19_CH11286515+COV19_CH11408325_TGAGAGGGTCTACCTC-1	Challenge	participant_5	95	419	unknown	T CD4 Activated Helper 1 Cycling	CASNPSPEQETQYF	TRBV19*01	TRBJ2-5*01	CAVFNTGNQFYF	TRAV22*01	TRAJ49*01
COV19_CH11286515+COV19_CH11408325_CAACTAGAGTCGCCGT-1	Challenge	participant_5	95	419	unknown	T CD4 Activated CTL	CASNPSPEQETQYF	TRBV19*01	TRBJ2-5*01	CAVFNTGNQFYF	TRAV22*01	TRAJ49*01
COV19_CH11286519+COV19_CH11408329_CCACGGAGTCGAAAGC-1	Challenge	participant_5	95	419	unknown	T CD4 Activated CTL	CASNPSPEQETQYF	TRBV19*01	TRBJ2-5*01	CAVFNTGNQFYF	TRAV22*01	TRAJ49*01
COV19_CH11286519+COV19_CH11408329_CGTCCATAGGGTCGAT-1	Challenge	participant_5	95	419	unknown	T CD4 Activated CTL	CASNPSPEQETQYF	TRBV19*01	TRBJ2-5*01	CAVFNTGNQFYF	TRAV22*01	TRAJ49*01
COV19_CH11286515+COV19_CH11408325_CACACCTTCTCGTTTA-1	Challenge	participant_5	96	420	unknown	T CD8 Activated CTL	CATQFSSGGNLSTDTQYF	TRBV12-3*01	TRBJ2-3*01	CAFMKHGVRYYGGSQGNLIF	TRAV38-1*01	TRAJ42*01
COV19_CH11286515+COV19_CH11408325_CACAGTAGTCTCAACA-1	Challenge	participant_5	97	421	unknown	T CD4 Activated Helper 1 Cycling	CASSLVSSGPNTGELFF	TRBV7-8*01	TRBJ2-2*01	CAVSAADSGAGSYQLTF	TRAV8-4*01	TRAJ28*01
COV19_CH11286515+COV19_CH11408325_CACATAGGTCCAAGTT-1	Challenge	participant_2	98	422	unknown	T CD8 Activated CTL	CASSEGAPEAFF	TRBV7-9*01	TRBJ1-1*01	CAARDNTGKLIF	TRAV29/DV5*01	TRAJ37*01
COV19_CH11286515+COV19_CH11408325_CACCAGGCACAAGACG-1	Challenge	participant_5	99	423	unknown	T CD4 Activated CTL Cycling	CASSSRISGGGSPLHF	TRBV5-1*01	TRBJ1-6*01	CIASSNTGKLIF	TRAV26-1*01	TRAJ37*01
COV19_CH11286515+COV19_CH11408325_CAGAGAGCATGCCTTC-1	Challenge	participant_5	100	424	unknown	T CD8 Activated CTL	CASSSEPSLAYEQYF	TRBV7-6*01	TRBJ2-7*01	CAVGAWAETSGSRLTF	TRAV8-3*01	TRAJ58*01
COV19_CH11286519+COV19_CH11408329_CTCGTACGTTTCGCTC-1	Challenge	participant_5	100	424	unknown	T CD8 Activated CTL	CASSSEPSLAYEQYF	TRBV7-6*01	TRBJ2-7*01	CAVGAWAETSGSRLTF	TRAV8-3*01	TRAJ58*01
COV19_CH11286519+COV19_CH11408329_TAAGAGACACCATCCT-1	Challenge	participant_5	100	424	unknown	T CD8 Activated CTL	CASSSEPSLAYEQYF	TRBV7-6*01	TRBJ2-7*01	CAVGAWAETSGSRLTF	TRAV8-3*01	TRAJ58*01
COV19_CH11286515+COV19_CH11408325_CAGCTAACACGACTCG-1	Challenge	participant_5	101	425	unknown	T Reg Activated Cycling	CASSTGTGNTEAFF	TRBV19*01	TRBJ1-1*01	CAVRDRQGSGYALNF	TRAV3*01	TRAJ41*01
COV19_CH11286515+COV19_CH11408325_CAGCTAAGTGATGCCC-1	Challenge	participant_5	102	426	unknown	T Reg Activated	CASRGQTDTQYF	TRBV7-9*01	TRBJ2-3*01	CALSFTNQAGTALIF	TRAV9-2*01	TRAJ15*01
COV19_CH11286515+COV19_CH11408325_CAGTCCTAGTCCAGGA-1	Challenge	participant_5	103	427	unknown	T CD8 Activated CTL Cycling	CASSLEASNRGWDEQYF	TRBV5-1*01	TRBJ2-7*01	CAMSATNAGKSTF	TRAV12-3*01	TRAJ27*01
COV19_CH11286515+COV19_CH11408325_CATGCCTCAAGTCTAC-1	Challenge	participant_5	104	428	unknown	T CD8 Activated CTL Cycling	CSALTGTEIHQPQHF	TRBV20-1*01	TRBJ1-5*01	CGSSGGGNKLTF	TRAV12-2*01	TRAJ10*01
COV19_CH11286515+COV19_CH11408325_CATGCCTTCGAACGGA-1	Challenge	participant_5	105	429	unknown	T CD4 Activated Helper 1 Cycling	CASSIGQGARETQYF	TRBV19*01	TRBJ2-5*01	CAVSGRGSGTYKYIF	TRAV8-6*01	TRAJ40*01
COV19_CH11286515+COV19_CH11408325_CATTATCCATCGTCGG-1	Challenge	participant_5	106	430	unknown	T CD4 Activated Helper 1 Cycling	CASSLAGQNYGYTF	TRBV7-2*01	TRBJ1-2*01	CALSGHSGYALNF	TRAV16*01	TRAJ41*01
COV19_CH11286515+COV19_CH11408325_CCCAGTTAGGCATGGT-1	Challenge	participant_5	107	431	unknown	T Reg Activated	CASSLTGSPNYGYTF	TRBV18*01	TRBJ1-2*01	CAGAGSGGSNYKLTF	TRAV27*01	TRAJ53*01
COV19_CH11286515+COV19_CH11408325_CCCATACGTCCTCCAT-1	Challenge	participant_2	108	432	unknown	T CD8 Activated CTL	CASMGASTDTQYF	TRBV6-6*01	TRBJ2-3*01	CALSEDRTDKLIF	TRAV19*01	TRAJ34*01
COV19_CH11286515+COV19_CH11408325_CCGTTCACAAGACGTG-1	Challenge	participant_5	109	433	unknown	T CD8 Activated CTL Cycling	CASSSSYGEYDEQYF	TRBV7-9*01	TRBJ2-7*01	CAPNNNARLMF	TRAV2*01	TRAJ31*01
COV19_CH11286515+COV19_CH11408325_CCTATTAGTGCATCTA-1	Challenge	participant_5	110	434	unknown	T CD8 Activated CTL Cycling	CASSYDRTYDTEAFF	TRBV6-5*01	TRBJ1-1*01	CALSEAGNYGGSQGNLIF	TRAV19*01	TRAJ42*01
COV19_CH11286515+COV19_CH11408325_CGAGAAGCATAAAGGT-1	Challenge	participant_5	111	435	unknown	T CD8 Activated CTL Cycling	CASSQSYGTSLVRETQYF	TRBV14*01	TRBJ2-5*01	CAVSGAGGYQKVTF	TRAV8-4*01	TRAJ13*01
COV19_CH11286515+COV19_CH11408325_CGCCAAGAGATCGGGT-1	Challenge	participant_5	112	436	unknown	T CD4 Activated CTL	CAWSVSDRTQYF	TRBV30*01	TRBJ2-5*01	CAGHYAGNNRKLIW	TRAV35*01	TRAJ38*01
COV19_CH11286515+COV19_CH11408325_CGAGCACGTCCGAATT-1	Challenge	participant_5	112	436	unknown	T CD4 Activated CTL	CAWSVSDRTQYF	TRBV30*01	TRBJ2-5*01	CAGHYAGNNRKLIW	TRAV35*01	TRAJ38*01
COV19_CH11286515+COV19_CH11408325_CGAGCCAGTGGCGAAT-1	Challenge	participant_5	113	437	unknown	T CD8 Activated CTL	CASSPGDRNYGYTF	TRBV5-1*01	TRBJ1-2*01	CVVSDVDSSYKLIF	TRAV8-2*01	TRAJ12*01
COV19_CH11286515+COV19_CH11408325_CGCGGTAAGCTAACTC-1	Challenge	participant_3	114	438	unknown	T Reg Activated Cycling	CASSLHRGQPQHF	TRBV27*01	TRBJ1-5*01	CAVEAVNTGTASKLTF	TRAV36/DV7*01	TRAJ44*01
COV19_CH11286515+COV19_CH11408325_CGGACGTTCTGGCGTG-1	Challenge	participant_2	115	439	unknown	T CD8 Activated CTL	CASSHWRTGMREKLFF	TRBV5-6*01	TRBJ1-4*01	CAVRVRRALTF	TRAV21*01	TRAJ5*01
COV19_CH11286515+COV19_CH11408325_CGGAGCTCAGGTTTCA-1	Challenge	participant_5	116	440	NSP12	T Reg Activated	CASSPGGYNEKLFF	TRBV19*01	TRBJ1-4*01	CALIDGTSYGKLTF	TRAV16*01	TRAJ52*01
COV19_CH11286515+COV19_CH11408325_CGTAGCGCAAAGTCAA-1	Challenge	participant_5	117	441	unknown	T CD8 Activated CTL Cycling	CASSLSSGLSNQPQHF	TRBV27*01	TRBJ1-5*01	CILRGDRGSTLGRLYF	TRAV26-2*01	TRAJ18*01
COV19_CH11286515+COV19_CH11408325_CGTGAGCAGTTGAGTA-1	Challenge	participant_5	119	442	unknown	T CD4 Activated CTL	CASSIDFGVGGELFF	TRBV19*01	TRBJ2-2*01	CIVRVVRRTSGTYKYIF	TRAV26-1*01	TRAJ40*01
COV19_CH11286515+COV19_CH11408325_TGGTTAGTCGCCTGTT-1	Challenge	participant_5	119	442	unknown	T Reg Activated Cycling	CASSIDFGVGGELFF	TRBV19*01	TRBJ2-2*01	CIVRVVRRTSGTYKYIF	TRAV26-1*01	TRAJ40*01
COV19_CH11286515+COV19_CH11408325_CGTGTCTAGATGTGTA-1	Challenge	participant_2	120	443	unknown	T Reg Activated Cycling	CAISERTEFNTEAFF	TRBV10-3*01	TRBJ1-1*01	CAVSSNFNKFYF	TRAV8-4*01	TRAJ21*01
COV19_CH11286515+COV19_CH11408325_CTACGTCGTATTCGTG-1	Challenge	participant_2	121	444	unknown	T CD8 Activated CTL Cycling	CASGVENTGELFF	TRBV12-5*01	TRBJ2-2*01	CAETDSGAGSYQLTF	TRAV13-2*01	TRAJ28*01
COV19_CH11286515+COV19_CH11408325_CTCAGAACAGTTAACC-1	Challenge	participant_5	122	445	unknown	T CD8 Activated CTL Cycling	CASSWGQGSDYGYTF	TRBV7-3*01	TRBJ1-2*01	CATDAASNTGKLIF	TRAV17*01	TRAJ37*01
COV19_CH11286515+COV19_CH11408325_CTCGAGGTCAAACGGG-1	Challenge	participant_5	123	446	unknown	T Reg Activated Cycling	CAWSVLGRAETQYF	TRBV30*01	TRBJ2-5*01	CAVTYYGNNRLAF	TRAV8-4*01	TRAJ7*01
COV19_CH11286515+COV19_CH11408325_CTGAAACCATCAGTCA-1	Challenge	participant_5	124	447	unknown	T Reg Activated	CASSLRAGGTYEQYF	TRBV7-2*01	TRBJ2-7*01	CIVRVFKAAGNKLTF	TRAV26-1*01	TRAJ17*01
COV19_CH11286515+COV19_CH11408325_CTGCCTAGTGAGGGAG-1	Challenge	participant_5	125	448	unknown	T Reg Activated	CASSLVLSSYNEQFF	TRBV7-8*01	TRBJ2-1*01	CALTPSSNTGKLIF	TRAV9-2*01	TRAJ37*01
COV19_CH11286515+COV19_CH11408325_CTGCTGTGTAAGTGGC-1	Challenge	participant_5	126	449	unknown	T CD4 Activated CTL Cycling	CASSLVWAASINEKLFF	TRBV7-2*01	TRBJ1-4*01	CATDEKGAQKLVF	TRAV17*01	TRAJ54*01
COV19_CH11286515+COV19_CH11408325_GAACCTAAGGTGACCA-1	Challenge	participant_5	127	450	unknown	T CD4 Activated CTL Cycling	CASSLWTSRTYGYTF	TRBV7-2*01	TRBJ1-2*01	CAASVGAQKLVF	TRAV29/DV5*01	TRAJ54*01
COV19_CH11286515+COV19_CH11408325_GAATAAGCACCAACCG-1	Challenge	participant_5	128	451	unknown	T Reg Activated	CASSPPDRILYGYTF	TRBV7-2*01	TRBJ1-2*01	CAMRGDGSSNTGKLIF	TRAV14/DV4*01	TRAJ37*01
COV19_CH11286515+COV19_CH11408325_GACGGCTAGTCCGTAT-1	Challenge	participant_2	129	452	unknown	T CD8 Activated CTL Cycling	CASSWRLAGGSYEQYF	TRBV28*01	TRBJ2-7*01	CAVANDYKLSF	TRAV12-2*01	TRAJ20*01
COV19_CH11286515+COV19_CH11408325_GAGCAGAAGCTCCTTC-1	Challenge	participant_5	130	453	unknown	T CD8 Activated CTL Cycling	CASSVAGQLNYGYTF	TRBV9*01	TRBJ1-2*01	CAMIITSGTYKYIF	TRAV12-3*01	TRAJ40*01
COV19_CH11286515+COV19_CH11408325_GATCGTACAATTCCTT-1	Challenge	participant_5	131	454	unknown	T Reg Activated Cycling	CATSRVPLSAGTQYF	TRBV15*01	TRBJ2-5*01	CAASTNFGNEKLTF	TRAV13-1*01	TRAJ48*01
COV19_CH11286515+COV19_CH11408325_GCACATATCTTCGGTC-1	Challenge	participant_5	132	455	unknown	T CD4 Activated Helper 1 Cycling	CASSEFGTGDLETQYF	TRBV25-1*01	TRBJ2-5*01	CAVLEDTGRRALTF	TRAV3*01	TRAJ5*01
COV19_CH11286515+COV19_CH11408325_GCAGCCATCACGAAGG-1	Challenge	participant_2	133	456	unknown	T CD8 Activated CTL Cycling	CASSPNPTGWGGGELFF	TRBV12-4*01	TRBJ2-2*01	CAVDAGKSTF	TRAV21*01	TRAJ27*01
COV19_CH11286515+COV19_CH11408325_GCATGTAAGTACATGA-1	Challenge	participant_2	134	457	unknown	T CD4 Activated Helper 1 Cycling	CSARVLGRLSGYTF	TRBV20-1*01	TRBJ1-2*01	CAASILGAAGNKLTF	TRAV13-1*01	TRAJ17*01
COV19_CH11286515+COV19_CH11408325_GCGACCAAGCTAGTCT-1	Challenge	participant_2	135	458	unknown	T CD8 Activated CTL Cycling	CSARSLEGMNTEAFF	TRBV20-1*01	TRBJ1-1*01	CAFMNPGGSEKLVF	TRAV38-1*01	TRAJ57*01
COV19_CH11286515+COV19_CH11408325_GCGCCAAGTCCGTCAG-1	Challenge	participant_5	136	459	unknown	T CD8 Activated CTL	CASSQDRDRGGTEAFF	TRBV4-3*01	TRBJ1-1*01	CILRVYNNARLMF	TRAV26-2*01	TRAJ31*01
COV19_CH11286515+COV19_CH11408325_GCGCGATGTAAGCACG-1	Challenge	participant_2	137	460	unknown	T CD4 Activated Helper 1	CASSYSSGGLYEQYF	TRBV6-5*01	TRBJ2-7*01	CAVRASGGSYIPTF	TRAV3*01	TRAJ6*01
COV19_CH11286515+COV19_CH11408325_GGAAAGCAGGAGTTGC-1	Challenge	participant_5	138	461	unknown	T CD4 Activated Helper 1 Cycling	CASRIEGMNTEAFF	TRBV5-1*01	TRBJ1-1*01	CAGARGSGTYKYIF	TRAV27*01	TRAJ40*01
COV19_CH11286515+COV19_CH11408325_GGACAAGGTGTGACGA-1	Challenge	participant_5	140	462	unknown	T CD8 Activated CTL Cycling	CASSPRDFTAQPQHF	TRBV7-8*01	TRBJ1-5*01	CALSEVNFGNEKLTF	TRAV19*01	TRAJ48*01
COV19_CH11286515+COV19_CH11408325_GGCCGATTCCGTAGTA-1	Challenge	participant_5	141	463	unknown	T CD4 Activated Helper 1 Cycling	CATREDLNTGELFF	TRBV15*01	TRBJ2-2*01	CVVPWAAGNKLTF	TRAV12-1*01	TRAJ17*01
COV19_CH11286515+COV19_CH11408325_GGGAGATAGCGAGAAA-1	Challenge	participant_5	142	464	unknown	T Reg Activated	CASSADRVSGNTIYF	TRBV6-1*01	TRBJ1-3*01	CAVEDRGGATNKLIF	TRAV2*01	TRAJ32*01
COV19_CH11286515+COV19_CH11408325_GGTGAAGCAGTCGTGC-1	Challenge	participant_5	143	465	unknown	T Reg Activated Cycling	CASSPLLSWSPSEETQYF	TRBV19*01	TRBJ2-5*01	CAVKIGFGNVLHC	TRAV41*01	TRAJ35*01
COV19_CH11286515+COV19_CH11408325_GGTGAAGTCAGCTGGC-1	Challenge	participant_5	144	466	unknown	T CD4 Activated Helper 1 Cycling	CASSRRPGNIQYF	TRBV6-5*01	TRBJ2-4*01	CGVEAGGTSYGKLTF	TRAV27*01	TRAJ52*01
COV19_CH11286515+COV19_CH11408325_GTAACTGCACGAAACG-1	Challenge	participant_5	145	467	unknown	T CD4 Activated CTL	CASSQEGAGANEQFF	TRBV4-2*01	TRBJ2-1*01	CAVRGGWGGSEKLVF	TRAV8-6*01	TRAJ57*01
COV19_CH11286515+COV19_CH11408325_GTAGGCCCAAGAAAGG-1	Challenge	participant_2	146	468	unknown	T CD8 Activated CTL	CASKGPLREQFF	TRBV19*01	TRBJ2-1*01	CATDRFSDGQKLLF	TRAV17*01	TRAJ16*01
COV19_CH11286515+COV19_CH11408325_GTATTCTCAAGAAGAG-1	Challenge	participant_5	147	469	unknown	T CD4 Activated CTL	CASSISGTDNSPLHF	TRBV19*01	TRBJ1-6*01	CAMSPLPAGGTSYGKLTF	TRAV12-3*01	TRAJ52*01
COV19_CH11286515+COV19_CH11408325_GTCCTCAGTTCCAACA-1	Challenge	participant_5	148	470	unknown	T CD4 Activated CTL Cycling	CASSIRGQAYEQYF	TRBV19*01	TRBJ2-7*01	CVVNSSPGSGGGADGLTF	TRAV12-1*01	TRAJ45*01
COV19_CH11286515+COV19_CH11408325_GTCGGGTGTAAGGGAA-1	Challenge	participant_5	149	471	unknown	T Reg Activated	CASSPPRRTEAAQYF	TRBV18*01	TRBJ2-5*01	CAAAPPGNTPLVF	TRAV41*01	TRAJ29*01
COV19_CH11286515+COV19_CH11408325_GTCTCGTGTGGGTATG-1	Challenge	participant_5	150	472	unknown	T CD4 Activated CTL	CASTTTGAWETQYF	TRBV19*01	TRBJ2-5*01	CAVNEVTGGGNKLTF	TRAV12-2*01	TRAJ10*01
COV19_CH11286515+COV19_CH11408325_TAAGAGATCATGCAAC-1	Challenge	participant_5	151	473	unknown	T Reg Activated	CASRRTSGGGGHEQFF	TRBV5-1*01	TRBJ2-1*01	CAVQKNDYKLSF	TRAV20*01	TRAJ20*01
COV19_CH11286515+COV19_CH11408325_TACTCATAGTGTGGCA-1	Challenge	participant_5	152	474	unknown	T Reg Activated	CSASPQFANYGYTF	TRBV20-1*01	TRBJ1-2*01	CAFMKLLSGNTPLVF	TRAV38-1*01	TRAJ29*01
COV19_CH11286515+COV19_CH11408325_TAGAGCTCAGCTGGCT-1	Challenge	participant_5	153	475	unknown	T Reg Activated	CSAREAQGGNEKLFF	TRBV20-1*01	TRBJ1-4*01	CATDLNQGGKLIF	TRAV17*01	TRAJ23*01
COV19_CH11286515+COV19_CH11408325_TAGGCATCAATAAGCA-1	Challenge	participant_5	154	476	unknown	T Reg Activated	CASSPSQGDTIYF	TRBV7-2*01	TRBJ1-3*01	CAFMKLTSGTYKYIF	TRAV38-1*01	TRAJ40*01
COV19_CH11286515+COV19_CH11408325_TATCAGGCACAGTCGC-1	Challenge	participant_5	155	477	unknown	T CD8 Activated CTL	CASGISGLAKNIQYF	TRBV7-9*01	TRBJ2-4*01	CALSLMDSNYQLIW	TRAV19*01	TRAJ33*01
COV19_CH11286515+COV19_CH11408325_TCAATCTAGCTCAACT-1	Challenge	participant_5	156	478	N	T CD8 Activated CTL Cycling	CASSFGQGAYNEQFF	TRBV12-3*01	TRBJ2-1*01	CAADNTGKLIF	TRAV29/DV5*01	TRAJ37*01
COV19_CH11286515+COV19_CH11408325_TCAATCTGTCCAGTAT-1	Challenge	participant_2	157	479	unknown	T CD8 Activated CTL Cycling	CASSLQDKIYGYTF	TRBV6-6*01	TRBJ1-2*01	CAVNAEGGGNKLTF	TRAV12-2*01	TRAJ10*01
COV19_CH11286515+COV19_CH11408325_TCAATCTGTGTGAAAT-1	Challenge	participant_5	158	480	unknown	T CD4 Activated Helper 1 Cycling	CASSGLAGVYTDTQYF	TRBV12-3*01	TRBJ2-3*01	CAGPNYGGSQGNLIF	TRAV35*01	TRAJ42*01
COV19_CH11286515+COV19_CH11408325_TCAGCAAGTCAGGACA-1	Challenge	participant_2	159	481	unknown	T CD4 Activated CTL	CASSFLAIGADTQYF	TRBV5-6*01	TRBJ2-3*01	CAIYSNYQLIW	TRAV12-3*01	TRAJ33*01
COV19_CH11286515+COV19_CH11408325_TCAGCTCCAGCTGTGC-1	Challenge	participant_2	160	482	unknown	T CD4 Activated CTL	CASSLLAGGQLAKNIQYF	TRBV6-2*01	TRBJ2-4*01	CAFMNPYNDYKLSF	TRAV38-1*01	TRAJ20*01
COV19_CH11286515+COV19_CH11408325_TCTATTGCACGAAGCA-1	Challenge	participant_2	161	483	unknown	T CD4 Activated Helper 1	CASRDIGDSGRSPLHF	TRBV19*01	TRBJ1-6*01	CAASAENVEGAQKLVF	TRAV29/DV5*01	TRAJ54*01
COV19_CH11286515+COV19_CH11408325_TCTTTCCGTTTAAGCC-1	Challenge	participant_5	162	484	N	T CD8 Activated CTL Cycling	CASSWGQGDTDTQYF	TRBV7-9*01	TRBJ2-3*01	CGTPAIMDSNYQLIW	TRAV30*01	TRAJ33*01
COV19_CH11286515+COV19_CH11408325_TGACGGCTCAGCAACT-1	Challenge	participant_5	163	485	unknown	T CD8 Activated CTL Cycling	CASSWGTEGEQYF	TRBV5-1*01	TRBJ2-7*01	CAALYNFNKFYF	TRAV21*01	TRAJ21*01
COV19_CH11286515+COV19_CH11408325_TGACTAGTCGCCCTTA-1	Challenge	participant_5	164	486	unknown	T CD4 Activated Helper 1	CASSLSGDLGETQYF	TRBV27*01	TRBJ2-5*01	CAVQAGGYGQNFVF	TRAV20*01	TRAJ26*01
COV19_CH11286515+COV19_CH11408325_TGAGGGATCCGCAGTG-1	Challenge	participant_2	165	487	unknown	T CD8 Activated CTL Cycling	CASSELGGQGTQYF	TRBV2*01	TRBJ2-5*01	CATKTSYDKVIF	TRAV12-3*01	TRAJ50*01
COV19_CH11286515+COV19_CH11408325_TGCGGGTGTCAAAGAT-1	Challenge	participant_5	166	488	unknown	T Reg Activated Cycling	CASSTRARGSYEQYF	TRBV19*01	TRBJ2-7*01	CAENNYGQNFVF	TRAV13-2*01	TRAJ26*01
COV19_CH11286515+COV19_CH11408325_TGCTACCAGAGCTGCA-1	Challenge	participant_2	167	489	unknown	T Reg Activated Cycling	CSALAHGQGEGEQYF	TRBV20-1*01	TRBJ2-7*01	CALGNNARLMF	TRAV6*01	TRAJ31*01
COV19_CH11286515+COV19_CH11408325_TGCTACCAGGTGGGTT-1	Challenge	participant_5	168	490	unknown	T CD4 Activated CTL	CASGPGAGGIDNEQFF	TRBV9*01	TRBJ2-1*01	CAAKKDSSYKLIF	TRAV29/DV5*01	TRAJ12*01
COV19_CH11286515+COV19_CH11408325_TGCTACCCATGGTCAT-1	Challenge	participant_5	169	491	unknown	T CD4 Activated Helper 1 Cycling	CASSARGRNTIYF	TRBV7-8*01	TRBJ1-3*01	CAGLNYGGSQGNLIF	TRAV35*01	TRAJ42*01
COV19_CH11286515+COV19_CH11408325_TGCTGCTGTCTTCTCG-1	Challenge	participant_2	170	492	unknown	T CD8 Activated CTL Cycling	CASRSGVEETQYF	TRBV7-9*01	TRBJ2-5*01	CAVPSLSSGSARQLTF	TRAV20*01	TRAJ22*01
COV19_CH11286515+COV19_CH11408325_TGCTGCTTCGTGGACC-1	Challenge	participant_2	171	493	S	T CD4 Activated Helper 1 Cycling	CASSPRGAHGYTF	TRBV3-1*01	TRBJ1-2*01	CAGMNYGGSQGNLIF	TRAV35*01	TRAJ42*01
COV19_CH11286515+COV19_CH11408325_TGGACGCTCCAGAGGA-1	Challenge	participant_5	172	494	unknown	T CD8 Activated CTL Cycling	CASSLGYTETDTQYF	TRBV7-9*01	TRBJ2-3*01	CAVSDLSKLTF	TRAV8-4*01	TRAJ56*01
COV19_CH11286515+COV19_CH11408325_TGGGCGTGTAATCACC-1	Challenge	participant_5	173	495	unknown	T CD8 Activated CTL Cycling	CASSFSLLAGDQETQYF	TRBV7-9*01	TRBJ2-5*01	CAVQWANNNNDMRF	TRAV12-2*01	TRAJ43*01
COV19_CH11286515+COV19_CH11408325_TGTATTCTCCGTACAA-1	Challenge	participant_2	174	496	unknown	T CD8 Activated CTL Cycling	CASSRDLYNEQFF	TRBV16*01	TRBJ2-1*01	CATGGNNRLAF	TRAV17*01	TRAJ7*01
COV19_CH11286515+COV19_CH11408325_TGTTCCGCAGACAGGT-1	Challenge	participant_5	175	497	unknown	T Reg Activated Cycling	CASSQGTSYNEQFF	TRBV4-3*01	TRBJ2-1*01	CALEHRSGYALNF	TRAV38-2/DV8*01	TRAJ41*01
COV19_CH11286515+COV19_CH11408325_TGTTCCGGTTCTGAAC-1	Challenge	participant_5	176	498	unknown	T CD4 Activated Helper 1 Cycling	CASSQWTGKGSNEQYF	TRBV7-3*01	TRBJ2-7*01	CAAHWGGSYKLIF	TRAV23/DV6*01	TRAJ12*01
COV19_CH11286515+COV19_CH11408325_TTCCCAGGTTATTCTC-1	Challenge	participant_5	177	499	unknown	T CD8 Activated CTL Cycling	CASSWGQGDQETQYF	TRBV7-2*01	TRBJ2-5*01	CAEPFSGGYNKLIF	TRAV13-2*01	TRAJ4*01
COV19_CH11286515+COV19_CH11408325_TTTGTCATCGTCCGTT-1	Challenge	participant_5	178	500	unknown	T CD8 Activated CTL	CASTAGTGTYEQYF	TRBV6-5*01	TRBJ2-7*01	CAVPANSNSGYALNF	TRAV1-2*01	TRAJ41*01
COV19_CH11286516+COV19_CH11408326_AATCCAGAGATGCCAG-1	Challenge	participant_1	179	501	unknown	T CD4 Activated Helper 1 Cycling	CASSEYGQETQYF	TRBV2*01	TRBJ2-5*01	CAVSPRGGRDDKIIF	TRAV41*01	TRAJ30*01
COV19_CH11286516+COV19_CH11408326_ACATCAGAGCGGATCA-1	Challenge	participant_3	180	502	unknown	T CD4 Activated Helper 1 Cycling	CASSSAEKNTGELFF	TRBV6-6*01	TRBJ2-2*01	CAVSDGNKLVF	TRAV8-4*01	TRAJ47*01
COV19_CH11286516+COV19_CH11408326_ACACCCTAGGATGCGT-1	Challenge	participant_3	180	502	unknown	T Reg Activated Cycling	CASSSAEKNTGELFF	TRBV6-6*01	TRBJ2-2*01	CAVSDGNKLVF	TRAV8-4*01	TRAJ47*01
COV19_CH11286516+COV19_CH11408326_ACATACGTCGAGAGCA-1	Challenge	participant_1	181	503	unknown	T CD4 Activated CTL Cycling	CASSLENTPETQYF	TRBV11-2*01	TRBJ2-5*01	CILMDDSNYQLIW	TRAV26-2*01	TRAJ33*01
COV19_CH11286516+COV19_CH11408326_ACGCCGACACGAGAGT-1	Challenge	participant_1	182	504	unknown	T CD8 Activated CTL Cycling	CASSYGGGGTALYEQYF	TRBV6-2*01	TRBJ2-7*01	CAENRNNDMRF	TRAV13-2*01	TRAJ43*01
COV19_CH11286516+COV19_CH11408326_CGAGCACGTCAGATAA-1	Challenge	participant_1	182	504	unknown	T CD8 Activated CTL Cycling	CASSYGGGGTALYEQYF	TRBV6-2*01	TRBJ2-7*01	CAENRNNDMRF	TRAV13-2*01	TRAJ43*01
COV19_CH11286516+COV19_CH11408326_AGAGTGGTCCCAACGG-1	Challenge	participant_1	183	505	unknown	T CD8 Activated CTL Cycling	CASSLTGGNQPQHF	TRBV27*01	TRBJ1-5*01	CATSGGDKIIF	TRAV12-2*01	TRAJ30*01
COV19_CH11286516+COV19_CH11408326_AGGGATGAGTCGATAA-1	Challenge	participant_1	184	506	unknown	T CD4 Activated CTL	CSVKQGLAKNIQYF	TRBV29-1*01	TRBJ2-4*01	CAPPGQGGKLIF	TRAV6*01	TRAJ23*01
COV19_CH11286516+COV19_CH11408326_AGGGTGAGTGATGTCT-1	Challenge	participant_1	185	507	NSP3	T CD8 Activated CTL Cycling	CASSLTGTGYNEQFF	TRBV3-1*01	TRBJ2-1*01	CAANAGNMLTF	TRAV8-1*01	TRAJ39*01
COV19_CH11286516+COV19_CH11408326_CGTCAGGAGCCAGGAT-1	Challenge	participant_1	185	507	NSP3	T CD8 Activated CTL Cycling	CASSLTGTGYNEQFF	TRBV3-1*01	TRBJ2-1*01	CAANAGNMLTF	TRAV8-1*01	TRAJ39*01
COV19_CH11286516+COV19_CH11408326_ATCACGACATATACCG-1	Challenge	participant_1	186	508	unknown	T CD4 Activated Helper 1	CASSLGLAGDGETQYF	TRBV3-1*01	TRBJ2-5*01	CIARDAQNSYGNKLVF	TRAV26-1*01	TRAJ47*01
COV19_CH11286516+COV19_CH11408326_ATCTACTCACCAGTTA-1	Challenge	participant_1	187	509	unknown	T CD8 Activated CTL	CASSLIPGAYTEAFF	TRBV12-4*01	TRBJ1-1*01	CVVNSNNNNDMRF	TRAV12-1*01	TRAJ43*01
COV19_CH11286516+COV19_CH11408326_TGTGGTAGTTCAGCGC-1	Challenge	participant_1	188	510	unknown	T CD8 Activated CTL	CASSYTGRNNEQFF	TRBV6-5*01	TRBJ2-1*01	CAVRYSGNTPLVF	TRAV2*01	TRAJ29*01
COV19_CH11286516+COV19_CH11408326_CACATTTCAATGACCT-1	Challenge	participant_1	188	510	unknown	T CD4 Activated CTL	CASSYTGRNNEQFF	TRBV6-5*01	TRBJ2-1*01	CAVRYSGNTPLVF	TRAV2*01	TRAJ29*01
COV19_CH11286516+COV19_CH11408326_CACCACTCACGAAGCA-1	Challenge	participant_1	189	511	unknown	T CD8 Activated CTL Cycling	CASSVGTEQNTEAFF	TRBV9*01	TRBJ1-1*01	CATDEYNDMRF	TRAV17*01	TRAJ43*01
COV19_CH11286516+COV19_CH11408326_CACCAGGTCGTGGGAA-1	Challenge	participant_1	190	512	unknown	T Reg Activated Cycling	CSANPTSGAAHYEQYF	TRBV20-1*01	TRBJ2-7*01	CAVSEENTGGFKTIF	TRAV8-4*01	TRAJ9*01
COV19_CH11286516+COV19_CH11408326_CACTCCAGTTGTTTGG-1	Challenge	participant_1	191	513	unknown	T Reg Activated	CASSPRDYPSKEQYF	TRBV5-1*01	TRBJ2-7*01	CACNTDKLIF	TRAV12-3*01	TRAJ34*01
COV19_CH11286516+COV19_CH11408326_CAGCAGCTCTGTCCGT-1	Challenge	participant_1	192	514	unknown	T CD8 Activated CTL	CASRHGWTRGGDEQFF	TRBV7-9*01	TRBJ2-1*01	CAMKRNAGNMLTF	TRAV12-3*01	TRAJ39*01
COV19_CH11286516+COV19_CH11408326_CTCGTCACAAGTCATC-1	Challenge	participant_1	192	514	unknown	T CD8 Activated CTL Cycling	CASRHGWTRGGDEQFF	TRBV7-9*01	TRBJ2-1*01	CAMKRNAGNMLTF	TRAV12-3*01	TRAJ39*01
COV19_CH11286516+COV19_CH11408326_TGTGTTTCACGAAACG-1	Challenge	participant_1	192	514	unknown	T CD8 Activated CTL Cycling	CASRHGWTRGGDEQFF	TRBV7-9*01	TRBJ2-1*01	CAMKRNAGNMLTF	TRAV12-3*01	TRAJ39*01
COV19_CH11286516+COV19_CH11408326_CATGCCTTCAGTACGT-1	Challenge	participant_1	193	515	unknown	T CD4 Activated CTL Cycling	CAWSVLWAGRTYEQYF	TRBV30*01	TRBJ2-7*01	CAVRSKEYALNF	TRAV2*01	TRAJ41*01
COV19_CH11286516+COV19_CH11408326_CCGTGGAAGATATGGT-1	Challenge	participant_1	194	516	unknown	T CD4 Activated Helper 1 Cycling	CASSLAPGPYEQYF	TRBV5-1*01	TRBJ2-7*01	CVVETGNQFYF	TRAV12-1*01	TRAJ49*01
COV19_CH11286516+COV19_CH11408326_GGCAATTAGGATTCGG-1	Challenge	participant_1	194	516	unknown	T CD4 Activated Helper 1 Cycling	CASSLAPGPYEQYF	TRBV5-1*01	TRBJ2-7*01	CVVETGNQFYF	TRAV12-1*01	TRAJ49*01
COV19_CH11286516+COV19_CH11408326_CCTACACAGAGTACCG-1	Challenge	participant_1	195	517	unknown	T Reg Activated Cycling	CASSFREDTQYF	TRBV7-2*01	TRBJ2-3*01	CAVGGAGGSYIPTF	TRAV8-3*01	TRAJ6*01
COV19_CH11286516+COV19_CH11408326_CGGGTCAGTACAGACG-1	Challenge	participant_1	196	518	unknown	T CD8 Activated CTL Cycling	CASSPDMGGVTEAFF	TRBV6-4*01	TRBJ1-1*01	CAAQGGKLIF	TRAV29/DV5*01	TRAJ23*01
COV19_CH11286516+COV19_CH11408326_CGTAGGCCACAACGCC-1	Challenge	participant_1	197	519	unknown	T CD4 Activated Helper 1 Cycling	CASSPPGLAGGAGELFF	TRBV18*01	TRBJ2-2*01	CAVVPNAGGTSYGKLTF	TRAV39*01	TRAJ52*01
COV19_CH11286516+COV19_CH11408326_TGAAAGATCTGTTGAG-1	Challenge	participant_1	197	519	unknown	T Reg Activated Cycling	CASSPPGLAGGAGELFF	TRBV18*01	TRBJ2-2*01	CAVVPNAGGTSYGKLTF	TRAV39*01	TRAJ52*01
COV19_CH11286516+COV19_CH11408326_CTCGGAGTCTGGTATG-1	Challenge	participant_1	198	520	unknown	T CD8 Activated CTL Cycling	CASSPGWGGNQPQHF	TRBV12-4*01	TRBJ1-5*01	CAESQTGANNLFF	TRAV5*01	TRAJ36*01
COV19_CH11286516+COV19_CH11408326_CTCGTACCAAGCGAGT-1	Challenge	participant_1	199	521	unknown	T CD8 Activated CTL Cycling	CASSEEGGLYNSPLHF	TRBV2*01	TRBJ1-6*01	CAVNSITGTASKLTF	TRAV12-2*01	TRAJ44*01
COV19_CH11286516+COV19_CH11408326_CTGATCCGTCTCTTAT-1	Challenge	participant_1	200	522	unknown	T CD8 Activated CTL	CASSEGWGSYEQYF	TRBV2*01	TRBJ2-7*01	CAGSLYSGGGADGLTF	TRAV27*01	TRAJ45*01
COV19_CH11286516+COV19_CH11408326_CTGTGCTTCTGTGCAA-1	Challenge	participant_1	201	523	unknown	T Reg Activated Cycling	CSAFSIGGFPEAFF	TRBV20-1*01	TRBJ1-1*01	CAVVMAGGTSYGKLTF	TRAV39*01	TRAJ52*01
COV19_CH11286516+COV19_CH11408326_TGGGCGTGTCTAGTGT-1	Challenge	participant_1	201	523	unknown	T Reg Activated Cycling	CSAFSIGGFPEAFF	TRBV20-1*01	TRBJ1-1*01	CAVVMAGGTSYGKLTF	TRAV39*01	TRAJ52*01
COV19_CH11286516+COV19_CH11408326_CTGTTTAAGTTCCACA-1	Challenge	participant_1	202	524	unknown	T CD8 Activated CTL	CASSRPVDTQYF	TRBV7-6*01	TRBJ2-3*01	CAATYTDKLIF	TRAV29/DV5*01	TRAJ34*01
COV19_CH11286516+COV19_CH11408326_GTAGTCATCTGGAGCC-1	Challenge	participant_1	203	525	unknown	T CD4 Activated CTL	CASARGTGELFF	TRBV5-6*01	TRBJ2-2*01	CAEFTGGSNYKLTF	TRAV13-2*01	TRAJ53*01
COV19_CH11286516+COV19_CH11408326_GAATAAGAGTATTGGA-1	Challenge	participant_1	203	525	unknown	T CD4 Activated Helper 1	CASARGTGELFF	TRBV5-6*01	TRBJ2-2*01	CAEFTGGSNYKLTF	TRAV13-2*01	TRAJ53*01
COV19_CH11286516+COV19_CH11408326_GACTAACCATCGGACC-1	Challenge	participant_3	204	526	unknown	T CD4 Activated CTL	CASSQRSLDTSQYGYTF	TRBV3-1*01	TRBJ1-2*01	CAAGGATNKLIF	TRAV23/DV6*01	TRAJ32*01
COV19_CH11286516+COV19_CH11408326_GATGAAACAAGCTGGA-1	Challenge	participant_1	205	527	ORF3a	T CD8 Activated CTL Cycling	CASSLPDTQYF	TRBV7-2*01	TRBJ2-3*01	CIVRVYGNQFYF	TRAV26-1*01	TRAJ49*01
COV19_CH11286516+COV19_CH11408326_GATTCAGAGCCGGTAA-1	Challenge	participant_1	206	528	unknown	T CD4 Activated Helper 1	CSARGEQPQHF	TRBV20-1*01	TRBJ1-5*01	CAARGGGADGLTF	TRAV13-1*01	TRAJ45*01
COV19_CH11286516+COV19_CH11408326_GCCAAATTCATGCTCC-1	Challenge	participant_1	207	529	unknown	T CD8 Activated CTL Cycling	CASSPRQGGFTEAFF	TRBV28*01	TRBJ1-1*01	CAASAVTNAGKSTF	TRAV29/DV5*01	TRAJ27*01
COV19_CH11286516+COV19_CH11408326_GGCTCGACACAGAGGT-1	Challenge	participant_1	209	530	unknown	T CD4 Activated Helper 1 Cycling	CASSLTGDPLSYNEQFF	TRBV13*01	TRBJ2-1*01	CALNNNQGGKLIF	TRAV16*01	TRAJ23*01
COV19_CH11286516+COV19_CH11408326_GTACTCCGTCATCGGC-1	Challenge	participant_1	211	531	unknown	T CD8 Activated CTL Cycling	CSALGTSGGFWPEETQYF	TRBV20-1*01	TRBJ2-5*01	CAVKVSDGQKLLF	TRAV8-4*01	TRAJ16*01
COV19_CH11286516+COV19_CH11408326_GTTACAGAGGCGATAC-1	Challenge	participant_1	213	532	unknown	T CD4 Activated Helper 1 Cycling	CASSDLWGAYEQYF	TRBV25-1*01	TRBJ2-7*01	CALTSGGGGADGLTF	TRAV9-2*01	TRAJ45*01
COV19_CH11286516+COV19_CH11408326_TAAGTGCGTATATGGA-1	Challenge	participant_1	214	533	unknown	T CD8 Activated CTL	CSARDMGGISYEQYF	TRBV20-1*01	TRBJ2-7*01	CALSGLHYNAGNMLTF	TRAV19*01	TRAJ39*01
COV19_CH11286516+COV19_CH11408326_TACGGATCAATCCAAC-1	Challenge	participant_1	215	534	unknown	T CD4 Activated Helper 1 Cycling	CSASLGQGRNTGELFF	TRBV20-1*01	TRBJ2-2*01	CAVRVNKFYF	TRAV1-1*01	TRAJ21*01
COV19_CH11286516+COV19_CH11408326_TACTCGCAGACGCAAC-1	Challenge	participant_1	216	535	unknown	T CD8 Activated CTL Cycling	CSVEVDRGYNEQFF	TRBV29-1*01	TRBJ2-1*01	CAVDGYGQNFVF	TRAV1-1*01	TRAJ26*01
COV19_CH11286516+COV19_CH11408326_TGCGGGTCACGGACAA-1	Challenge	participant_1	216	535	unknown	T CD8 Activated CTL Cycling	CSVEVDRGYNEQFF	TRBV29-1*01	TRBJ2-1*01	CAVDGYGQNFVF	TRAV1-1*01	TRAJ26*01
COV19_CH11286516+COV19_CH11408326_TACTTGTGTAGCAAAT-1	Challenge	participant_1	217	536	unknown	T CD8 Activated CTL	CASSIDLGTKSSYNEQFF	TRBV19*01	TRBJ2-1*01	CAESPGSGGYNKLIF	TRAV13-2*01	TRAJ4*01
COV19_CH11286516+COV19_CH11408326_TCAGATGGTTCGTCTC-1	Challenge	participant_1	218	537	unknown	T CD8 Activated CTL Cycling	CSARPRGLALVSQYF	TRBV20-1*01	TRBJ2-3*01	CVVNPLNSGGYQKVTF	TRAV12-1*01	TRAJ13*01
COV19_CH11286516+COV19_CH11408326_TCGGTAAGTGCGATAG-1	Challenge	participant_1	219	538	unknown	T CD8 Activated CTL	CASSSSRVYEQYF	TRBV13*01	TRBJ2-7*01	CAGRSMIYNQGGKLIF	TRAV25*01	TRAJ23*01
COV19_CH11286516+COV19_CH11408326_TCTCATAAGTCCAGGA-1	Challenge	participant_3	220	539	unknown	T Reg Activated Cycling	CASRPPGGALNEQYF	TRBV6-1*01	TRBJ2-7*01	CALAGNNRKLIW	TRAV24*01	TRAJ38*01
COV19_CH11286516+COV19_CH11408326_TCTCTAACAGACGTAG-1	Challenge	participant_1	221	540	unknown	T CD4 Activated Helper 1	CASSHERAGSYEQYF	TRBV4-2*01	TRBJ2-7*01	CAMSLGTNAGKSTF	TRAV12-3*01	TRAJ27*01
COV19_CH11286516+COV19_CH11408326_TGGCCAGAGGATGGTC-1	Challenge	participant_1	223	541	unknown	T CD4 Activated Helper 1 Cycling	CASSLKFSWGQGFSPLHF	TRBV5-1*01	TRBJ1-6*01	CAASAQGGTSYGKLTF	TRAV29/DV5*01	TRAJ52*01
COV19_CH11286516+COV19_CH11408326_TGTGGTAAGGAGTTGC-1	Challenge	participant_1	224	542	unknown	T CD8 Activated CTL Cycling	CASSSTRQGAGYTF	TRBV5-4*01	TRBJ1-2*01	CILRDVVKTSYDKVIF	TRAV26-2*01	TRAJ50*01
COV19_CH11286516+COV19_CH11408326_TTAACTCCAGATGGCA-1	Challenge	participant_1	226	543	unknown	T Reg Activated Cycling	CASSLALFGLDGYTF	TRBV7-2*01	TRBJ1-2*01	CAFSNGQGAQKLVF	TRAV38-1*01	TRAJ54*01
COV19_CH11286516+COV19_CH11408326_TTAGTTCCAGATAATG-1	Challenge	participant_3	227	544	unknown	T Reg Activated	CASSLLNGKEKYF	TRBV27*01	TRBJ2-7*01	CAFMKLRGSNYQLIW	TRAV38-1*01	TRAJ33*01
COV19_CH11286516+COV19_CH11408326_TTTATGCAGAACTCGG-1	Challenge	participant_1	229	545	unknown	T Reg Activated Cycling	CASSYSGSNYGYTF	TRBV6-6*01	TRBJ1-2*01	CALSVPNFGNEKLTF	TRAV9-2*01	TRAJ48*01
COV19_CH11286516+COV19_CH11408326_TTTATGCGTACATGTC-1	Challenge	participant_1	230	546	unknown	T CD8 Activated CTL Cycling	CASSPLIGAGEQYF	TRBV3-1*01	TRBJ2-7*01	CALSEARDDKIIF	TRAV19*01	TRAJ30*01
COV19_CH11286517+COV19_CH11408327_CCTACCAAGGTGGGTT-1	Challenge	participant_5	231	547	unknown	T CD4 Activated CTL	CASSISVGGETQYF	TRBV19*01	TRBJ2-5*01	CALSPNTGNQFYF	TRAV9-2*01	TRAJ49*01
COV19_CH11286517+COV19_CH11408327_GACCAATCAGTTCCCT-1	Challenge	participant_5	232	548	unknown	T Reg Activated Cycling	CASSPRQGNTEAFF	TRBV19*01	TRBJ1-1*01	CAAHPGGYNKLIF	TRAV23/DV6*01	TRAJ4*01
COV19_CH11286517+COV19_CH11408327_GTGCATACAGCCTATA-1	Challenge	participant_3	233	549	unknown	T CD4 Activated Helper 1 Cycling	CASRGTVTYEQYF	TRBV6-5*01	TRBJ2-7*01	CAVKIGFGNVLHC	TRAV8-1*01	TRAJ35*01
COV19_CH11286528+COV19_CH11408298_ATTGGACAGTCCAGGA-1	Challenge	participant_3	234	550	unknown	T CD4 Activated Helper 1 Cycling	CASSVEPGGGRETQYF	TRBV9*01	TRBJ2-5*01	CAAKRGNTPLVF	TRAV13-1*01	TRAJ29*01
COV19_CH11286528+COV19_CH11408298_TAAGCGTAGATAGCAT-1	Challenge	participant_3	235	551	unknown	T CD8 Activated CTL	CSVFDFGSRGGTEAFF	TRBV29-1*01	TRBJ1-1*01	CAYRSARPGTYKYIF	TRAV38-2/DV8*01	TRAJ40*01
COV19_CH11286528+COV19_CH11408298_TCTATTGCAAGTCTGT-1	Challenge	participant_3	236	552	unknown	T CD4 Activated Helper 1 Cycling	CASSHRSEAFF	TRBV3-1*01	TRBJ1-1*01	CAMQQDSNYQLIW	TRAV12-3*01	TRAJ33*01
COV19_CH11286518+COV19_CH11408328_AAATGCCTCGGAAATA-1	Challenge	participant_1	237	553	S	T CD8 Activated CTL	CASSLAVNTEAFF	TRBV27*01	TRBJ1-1*01	CAVNRLGMDSNYQLIW	TRAV8-1*01	TRAJ33*01
COV19_CH11286518+COV19_CH11408328_ACATGGTCATACGCTA-1	Challenge	participant_1	238	554	unknown	T CD4 Activated Helper 1 Cycling	CASRGTGVVQETQYF	TRBV2*01	TRBJ2-5*01	CAASMDAAGNKLTF	TRAV23/DV6*01	TRAJ17*01
COV19_CH11286518+COV19_CH11408328_ACCAGTATCCCATTAT-1	Challenge	participant_1	239	555	unknown	T CD8 Activated CTL	CASRIQGPTEAFF	TRBV28*01	TRBJ1-1*01	CAENMGTGFQKLVF	TRAV13-2*01	TRAJ8*01
[truncated: 27,487 more rows]

## Sheet: g_Study_metadata
			Total (n=16)	Sustained infections (n=6)	Transient Infections (n=3)	Abortive Infections (n=7)
Demographic	Age (years)	Mean age (s.d.)	21.9 (3.0)	22.3 (2.4)	22.3 (1.9)	21.4 (3.7)
		Min, Max	18,29	19,26	21,25	18,29
	Sex	Male (%)	12 (75)	4 (66.7)	2 (66.7)	6 (85.7)
		Female (%)	4 (25)	2 (33.3)	1 (33.3)	1 (14.3)
	Ethnicity	Hispanic or Latino (%)	2 (12.5)	1 (16.7)	0 (0)	1 (14.3)
		Non-hispanic or latino	14 (87.5)	5 (83.3)	2 (100)	6 (85.7)
	Race	White (%)	14 (87.5)	5 (83.3)	3 (100)	6 (85.7)
		Black (%)	0 (0)	0 (0)	0 (0)	0 (0)
		Mixed (%)	0 (0)	0 (0)	0 (0)	1 (14.3)
		Other (%)	1 (6.3)	1 (16.7)	0 (0)	0 (0)
Reported symptoms	Any symptoms reported on two consective days, n (%)		12 (75)	6 (100)	2 (66.7)	4 (57.1)
Clinical Tests	Anosmia or dysosmia	UPSIT Smell Test	6 (37.5)	5 (83.3)	1 (33.3)	0 (0)
	Tempature (≥38℃)		1 (6.3)	1 (16.7)	0 (0)	0 (0)
Antibody titers at 28 days after inoculation	Neutralising antibody titer (N50) (median, IQR)			899.0 (1300)	Undetectable	Undetectable
	Spike-specifc antibody titer (ELUml-1) (median, IQR)			1,777 (2340)	Undetectable	Undetectable
Adverse events	Any serious adverse events, n		0	0	0	0
Other	Concomitant medication (%)*		5 (31.3)	4 (66.7)	1 (33.3)	0 (0)
	* Hylo - tear eye drops, Paracetamol, Lemsip cold and flu, Aspirin, Diprobase cream

## Sheet: h_FFA_values_nose
Viral load measure via FFA (virus titer) from nasal swabs
	Sustained Infections
Day post-inoculation	participant_1	participant_5	participant_3	participant_6	participant_4	participant_2
1	0	0	0	0	0	0
1.5	0	10	0	0	0	0
2	0	645.654	181.97	0	0	0
2.5	0	7079.46	10	0	0	0
3	0	29512.1	457.088	0	0	0
3.5	0	19054.6	2290.87	40.738	10	0
4	0	831.764	602.56	10	10	58.8844
4.5	10	44.6684	2884.03	10	138.038	128.825
5	0	97.7237	1737.8	954.993	53.7032	186.209
5.5	575.44	10	169.824	10	74.131	1949.85
6	4677.35	66.0693	2089.3	2238.72	707.946	537.032
6.5	758.578	10	9332.54	10	524.808	5128.61
7	151.356	2238.72	10	42.6579	446.684	45708.8
7.5	4677.35	66.0693	16982.4	0	851.138	24547.1
8	131.826	89.1251	154.882	0	208.93	3890.45
8.5	75.8578	16.5959	10	10	10	56.2341
9	0	0	0	43.6516	10	0
9.5	138.038	0	0	0	0	0
10	46.7735	10	0	128.825	0	0
10.5	10	10	10	48.9779	0	0
11	0	43.6516	0	131.826	0	0
11.5	0	0	0	151.356	0	0
12	0	10	10	218.776	0	0
12.5	0	0	0	0	0	0
13	0	0	0	0	0	0
13.5	0	0	0	0	0	0
14	0	0	0	0	0	0
14.5	0	0	0	0	0	0
15	0	0	0	0	0	0
15.5	0	0	0		0	0
16		0			0
16.5		0			0
17					0
17.5
18
18.5
19
19.5
Total Area	5626	29923	18467	2025	1523	41096
Viral load measure via FFA (FU ml-1) from nasal swabs
Day post-inoculation	participant_1	participant_5	participant_3	participant_6	participant_4	participant_2
1	0	0	0	0	0	0
1.5	0	1	0	0	0	0
2	0	2.81	2.26	0	0	0
2.5	0	3.85	1	0	0	0
3	0	4.47	2.66	0	0	0
3.5	0	4.28	3.36	1.61	1	0
4	0	2.92	2.78	1	1	1.77
4.5	1	1.65	3.46	1	2.14	2.11
5	0	1.99	3.24	2.98	1.73	2.27
5.5	2.76	1	2.23	1	1.87	3.29
6	3.67	1.82	3.32	3.35	2.85	2.73
6.5	2.88	1	3.97	1	2.72	3.71
7	2.18	3.35	1	1.63	2.65	4.66
7.5	3.67	1.82	4.23	0	2.93	4.39
8	2.12	1.95	2.19	0	2.32	3.59
8.5	1.88	1.22	1	1	1	1.75
9	0	0	0	1.64	1	0
9.5	2.14	0	0	0	0	0
10	1.67	1	0	2.11	0	0
10.5	1	1	1	1.69	0	0
11	0	1.64	0	2.12	0	0
11.5	0	0	0	2.18	0	0
12	0	1	1	2.34	0	0
12.5	0	0	0	0	0	0
13	0	0	0	0	0	0
13.5	0	0	0	0	0	0
14	0	0	0	0	0	0
14.5	0	0	0	0	0	0
15	0	0	0	0	0	0
15.5	0	0	0		0	0
16		0			0
16.5		0			0
17					0
17.5
18
18.5
19
19.5
AUC log10(copies/mL x days)	3.7502	4.476	4.2664	3.30642	3.1827	4.6138

## Sheet: i_FFA_values_throat
Viral load measure via FFA (virus titer) from pharyngeal swabs
	Sustained Infections
Day post-inoculation	participant_1	participant_5	participant_3	participant_6	participant_4	participant_2
1	0	0	0	0	0	0
1.5	0	0	0	0	0	0
2	0	0	0	0	0	1819.7
2.5	10	52.4808	0	0	0	10
3	10	10	10	0	0	10
3.5	213.796	645.654	10	10	234.423	10
4	91.2011	61.6595	407.38	0	0	10
4.5	0	0	0	10	0	0
5	478.63	0	0	0	60.256	10
5.5	0	0	0	10	0	0
6	10	131.826	0	0	0	12882.5
6.5	0	0	0	10	10	10
7	83.1764	0	10	77.6247	0	0
7.5	10	74.131	27.5423	0	10	128.825
8	38.9045	58.8844	0	0	0	0
8.5	10	10	0	10	0	0
9	10	0	0	0	0	0
9.5	0	0	0	0	0	0
10	0	0	0	0	0	0
10.5	0	0	0	0	0	0
11	0	0	0	10	0	0
11.5	0	0	0	0	0	0
12	0	0	0	0	0	0
12.5	0	0	0	0	0	0
13	0	0	0	0	0	0
13.5	0	0	0	0	0	0
14	0	0	0	0	0	0
14.5	0	0	0	0	0	0
15	0	0	0	0	0	0
15.5	0	0	0		0	0
16	0	0			0
16.5		0			0
17					0
17.5
18
18.5
19
19.5
Total Area	482.9	522.3	232.5	68.81	157.3	7446
Viral load measure via FFA (FU ml-1) from throat swabs
Day post-inoculation	participant_1	participant_5	participant_3	participant_6	participant_4	participant_2
1	0	0	0	0	0	0
1.5	0	0	0	0	0	0
2	0	0	0	0	0	3.26
2.5	1	1.72	0	0	0	1
3	1	1	1	0	0	1
3.5	2.33	2.81	1	1	2.37	1
4	1.96	1.79	2.61	0	0	1
4.5	0	0	0	1	0	0
5	2.68	0	0	0	1.78	1
5.5	0	0	0	1	0	0
6	1	2.12	0	0	0	4.11
6.5	0	0	0	1	1	1
7	1.92	0	1	1.89	0	0
7.5	1	1.87	1.44	0	1	2.11
8	1.59	1.77	0	0	0	0
8.5	1	1	0	1	0	0
9	1	0	0	0	0	0
9.5	0	0	0	0	0	0
10	0	0	0	0	0	0
10.5	0	0	0	0	0	0
11	0	0	0	1	0	0
11.5	0	0	0	0	0	0
12	0	0	0	0	0	0
12.5	0	0	0	0	0	0
13	0	0	0	0	0	0
13.5	0	0	0	0	0	0
14	0	0	0	0	0	0
14.5	0	0	0	0	0	0
15	0	0	0	0	0	0
15.5	0	0	0		0	0
16	0	0			0
16.5		0			0
17					0
17.5
18
18.5
19
19.5
AUC log10(copies/mL x days)	2.68386	2.71792	2.36642	1.83765	2.19673	3.87192
LLOQ =1.3

[truncated: 8 more sheets: j_CITE-seq Ab panel, k_SARS-CoV-2_dCODE_DEXTRAMER_pa, l_PBMCs_sample_dextramer_summar, m_integration_5_studies_sample_, n_DEG_analysis_PBMCs, o_DEG_analysis_nasopharyx, p_Serum_Antibody_Titre, q_Sampling_overview_Bulk-RNA-se]
